# Supplementary material for: Unusual shape-preserved pathway of a core-shell phase transition triggered by orientational disorder
Source: IUCrJ. 2023 Jan 1;10(Pt 1):38–51. doi: 10.1107/S2052252522011034 (PMC9812221; doi:10.1107/S2052252522011034)
Supplement: Supplementary file 1 [file m-10-00038-sup1.cif]

data_uricaciddihydrate
#==============================================================================

# PROCESSING SUMMARY (IUCr Office Use Only)

_journal_date_recd_electronic      2022-06-10
_journal_date_to_coeditor         ?
_journal_date_from_coeditor       ?
_journal_date_accepted     ?
_journal_date_printers_first      ?
_journal_date_printers_final      ?
_journal_date_proofs_out          ?
_journal_date_proofs_in           ?
_journal_coeditor_name            ?
_journal_coeditor_code      YC5039
_journal_coeditor_notes
; ?
;
_journal_paper_category      FA
_journal_techeditor_code      ?
_iucr_compatibility_tag          ACTA95
_journal_techeditor_notes  
;
;
_journal_coden_ASTM               ?
_journal_name_full                ?
_journal_year                     ?
_journal_volume                   ?
_journal_issue                    ?
_journal_page_first               ?
_journal_page_last                ?
_journal_suppl_publ_number        ?
_journal_suppl_publ_pages         ?

#==============================================================================

_audit_creation_date               2022-09-24
_audit_creation_method
;
Olex2 1.5
(compiled 2022.04.07 svn.rca3783a0 for OlexSys, GUI svn.r6498)
;
_shelx_SHELXL_version_number       '2018/3'
_audit_contact_author_address      ?
_audit_contact_author_email        ?
_audit_contact_author_name         ''
_audit_contact_author_phone        ?
_publ_contact_author_id_orcid      ?
_publ_section_references
;
Dolomanov, O.V., Bourhis, L.J., Gildea, R.J, Howard, J.A.K. & Puschmann, H.
 (2009), J. Appl. Cryst. 42, 339-341.

Sheldrick, G.M. (2015). Acta Cryst. C71, 3-8.
;
_chemical_name_common              ?
_chemical_name_systematic          ?
_chemical_formula_moiety           'C5 H4 N4 O3, 2(H2 O)'
_chemical_formula_sum              'C5 H8 N4 O5'
_chemical_formula_weight           204.15
_chemical_melting_point            ?
loop_
  _atom_type_symbol
  _atom_type_description
  _atom_type_scat_dispersion_real
  _atom_type_scat_dispersion_imag
  _atom_type_scat_source
 'C' 'C' 0.0033 0.0016 'International Tables Vol C Tables 4.2.6.8 and 6.1.1.4'
 'H' 'H' 0.0000 0.0000 'International Tables Vol C Tables 4.2.6.8 and 6.1.1.4'
 'N' 'N' 0.0061 0.0033 'International Tables Vol C Tables 4.2.6.8 and 6.1.1.4'
 'O' 'O' 0.0106 0.0060 'International Tables Vol C Tables 4.2.6.8 and 6.1.1.4'

_shelx_space_group_comment
;
The symmetry employed for this shelxl refinement is uniquely defined
by the following loop, which should always be used as a source of
symmetry information in preference to the above space-group names.
They are only intended as comments.
;
_space_group_crystal_system        'monoclinic'
_space_group_IT_number             14
_space_group_name_H-M_alt          'P 1 21/c 1'
_space_group_name_Hall             '-P 2ybc'
loop_
  _space_group_symop_operation_xyz
 'x, y, z'
 '-x, y+1/2, -z+1/2'
 '-x, -y, -z'
 'x, -y-1/2, z-1/2'

_cell_length_a                     7.4040(4)
_cell_length_b                     6.3496(3)
_cell_length_c                     17.5648(10)
_cell_angle_alpha                  90
_cell_angle_beta                   89.977(5)
_cell_angle_gamma                  90
_cell_volume                       825.76(8)
_cell_formula_units_Z              4
_cell_measurement_reflns_used      2875
_cell_measurement_temperature      298.43(10)
_cell_measurement_theta_max        25.6510
_cell_measurement_theta_min        2.3030
_shelx_estimated_absorpt_T_max     0.988
_shelx_estimated_absorpt_T_min     0.978
_exptl_absorpt_coefficient_mu      0.147
_exptl_absorpt_correction_T_max    1.00000
_exptl_absorpt_correction_T_min    0.96112
_exptl_absorpt_correction_type     multi-scan
_exptl_absorpt_process_details    
 'CrysAlisPro 1.171.40.84a (Rigaku Oxford Diffraction, 2020)'
_exptl_absorpt_special_details     ?
_exptl_crystal_colour              colourless
_exptl_crystal_colour_lustre       .
_exptl_crystal_colour_modifier     .
_exptl_crystal_colour_primary      colourless
_exptl_crystal_density_diffrn      1.642
_exptl_crystal_density_meas        ?
_exptl_crystal_density_method      ?
_exptl_crystal_description         block
_exptl_crystal_F_000               424
_exptl_crystal_size_max            0.15
_exptl_crystal_size_mid            0.1
_exptl_crystal_size_min            0.08
_exptl_transmission_factor_max     ?
_exptl_transmission_factor_min     ?
_diffrn_reflns_av_R_equivalents    0.0416
_diffrn_reflns_av_unetI/netI       0.0376
_diffrn_reflns_Laue_measured_fraction_full  1.000
_diffrn_reflns_Laue_measured_fraction_max  0.848
_diffrn_reflns_limit_h_max         10
_diffrn_reflns_limit_h_min         -10
_diffrn_reflns_limit_k_max         8
_diffrn_reflns_limit_k_min         -7
_diffrn_reflns_limit_l_max         23
_diffrn_reflns_limit_l_min         -20
_diffrn_reflns_number              11931
_diffrn_reflns_point_group_measured_fraction_full  1.000
_diffrn_reflns_point_group_measured_fraction_max  0.848
_diffrn_reflns_theta_full          25.242
_diffrn_reflns_theta_max           30.846
_diffrn_reflns_theta_min           2.319
_diffrn_ambient_temperature        298.43(10)
_diffrn_detector_area_resol_mean   ?
_diffrn_measured_fraction_theta_full  1.000
_diffrn_measured_fraction_theta_max  0.848
_diffrn_measurement_device_type   
 'XtaLAB Synergy, Single source at offset/far, HyPix'
_diffrn_measurement_method         ?
_diffrn_radiation_type             MoK\a
_diffrn_radiation_wavelength       0.71073
_diffrn_source                     ?
_reflns_Friedel_coverage           0.000
_reflns_Friedel_fraction_full      .
_reflns_Friedel_fraction_max       .
_reflns_number_gt                  1482
_reflns_number_total               2197
_reflns_special_details
;
 Reflections were merged by SHELXL according to the crystal
 class for the calculation of statistics and refinement.
 
 _reflns_Friedel_fraction is defined as the number of unique
 Friedel pairs measured divided by the number that would be
 possible theoretically, ignoring centric projections and
 systematic absences. Completness statistics refer to single and
 composite reflections containing twin component 1 only.
;
_reflns_threshold_expression       'I > 2\s(I)'
_computing_cell_refinement         'CrysAlisPro 1.171.40.84a (Rigaku OD, 2020)'
_computing_data_collection          'CrysAlisPro 1.171.40.84a (Rigaku OD, 2020)'
_computing_data_reduction           'CrysAlisPro 1.171.40.84a (Rigaku OD, 2020)'
_computing_molecular_graphics      'Olex2 1.5 (Dolomanov et al., 2009)'
_computing_publication_material    'Olex2 1.5 (Dolomanov et al., 2009)'
_computing_structure_refinement    'SHELXL 2018/3 (Sheldrick, 2015)'
_computing_structure_solution      'SHELXT 2018/2 (Sheldrick, 2018)'
_refine_diff_density_max           0.207
_refine_diff_density_min           -0.211
_refine_diff_density_rms           0.047
_refine_ls_extinction_coef         .
_refine_ls_extinction_method       none
_refine_ls_goodness_of_fit_ref     1.061
_refine_ls_hydrogen_treatment      constr
_refine_ls_matrix_type             full
_refine_ls_number_parameters       231
_refine_ls_number_reflns           2197
_refine_ls_number_restraints       224
_refine_ls_R_factor_all            0.0855
_refine_ls_R_factor_gt             0.0530
_refine_ls_restrained_S_all        1.062
_refine_ls_shift/su_max            0.000
_refine_ls_shift/su_mean           0.000
_refine_ls_structure_factor_coef   Fsqd
_refine_ls_weighting_details      
 'w=1/[\s^2^(Fo^2^)+(0.0643P)^2^+0.1966P] where P=(Fo^2^+2Fc^2^)/3'
_refine_ls_weighting_scheme        calc
_refine_ls_wR_factor_gt            0.1327
_refine_ls_wR_factor_ref           0.1487
_refine_special_details
;
 Refined as a 2-component twin.
;
_olex2_refinement_description
;
1. Twinned data refinement
 Scales: 0.473(4)
 0.527(4)
2. Fixed Uiso
 At 1.2 times of:
  All N(H) groups
 At 1.5 times of:
  All O(H,H) groups
3. Restrained distances
 O1-C6 \\sim O3-C9
 with sigma of 0.02
 O4-C10 \\sim O5-C3
 with sigma of 0.02
 O6-C1 \\sim O7-C5
 with sigma of 0.02
 C1-C4 \\sim C5-C2
 with sigma of 0.02
 C1-N8 \\sim C5-N2
 with sigma of 0.02
 C4-N1 \\sim C2-N7
 with sigma of 0.02
 C4-C8 \\sim C2-C7
 with sigma of 0.02
 N4-C8 \\sim N3-C7
 with sigma of 0.02
 C8-N6 \\sim C7-N5
 with sigma of 0.02
 N1-C6 \\sim N7-C9
 with sigma of 0.02
 C6-N4 \\sim C9-N3
 with sigma of 0.02
 N6-C10 \\sim N5-C3
 with sigma of 0.02
 C10-N8 \\sim C3-N2
 with sigma of 0.02
 O4-N6 \\sim O5-N5
 with sigma of 0.04
 O4-N8 \\sim O5-N2
 with sigma of 0.04
 O6-C4 \\sim O7-C2
 with sigma of 0.04
 O1-N1 \\sim O3-N7
 with sigma of 0.04
 O6-N8 \\sim O7-N2
 with sigma of 0.04
 C1-N1 \\sim C5-N7
 with sigma of 0.04
 O1-N4 \\sim O3-N3
 with sigma of 0.04
 C1-C8 \\sim C5-C7
 with sigma of 0.04
 C1-C10 \\sim C5-C3
 with sigma of 0.04
 C4-C6 \\sim C2-C9
 with sigma of 0.04
 C4-N4 \\sim C2-N3
 with sigma of 0.04
 C4-N6 \\sim C2-N5
 with sigma of 0.04
 C4-N8 \\sim C2-N2
 with sigma of 0.04
 N1-C8 \\sim N7-C7
 with sigma of 0.04
 C6-C8 \\sim C9-C7
 with sigma of 0.04
 N4-N6 \\sim N3-N5
 with sigma of 0.04
 C8-C10 \\sim C7-C3
 with sigma of 0.04
 N6-N8 \\sim N5-N2
 with sigma of 0.04
 N1-N4 \\sim N7-N3
 with sigma of 0.04
4. Rigid body (RIGU) restrains
 All non-hydrogen atoms
 with sigma for 1-2 distances of 0.001 and sigma for 1-3 distances of 0.001
5. Others
 Sof(O5)=Sof(N5)=Sof(H5)=Sof(C7)=Sof(C2)=Sof(C5)=Sof(N2)=Sof(H2)=Sof(C3)=
 Sof(N3)=Sof(H3)=Sof(O3)=Sof(C9)=Sof(N7)=Sof(H7)=Sof(O7)=1-FVAR(1)
 Sof(O1)=Sof(O4)=Sof(O6)=Sof(C1)=Sof(C4)=Sof(N1)=Sof(H1)=Sof(C6)=Sof(N4)=
 Sof(H4)=Sof(C8)=Sof(N6)=Sof(H6)=Sof(C10)=Sof(N8)=Sof(H8)=FVAR(1)
 Fixed X: O2(0.39776)
 Fixed Y: O2(0.75225)
 Fixed Z: O2(0.784689)
6.a Free rotating group:
 O8(H8A,H8B), O2(H2A,H2B)
6.b Aromatic/amide H refined with riding coordinates:
 N1(H1), N4(H4), N6(H6), N8(H8), N5(H5), N2(H2), N3(H3), N7(H7)
6.c Fitted pentagon refined as free rotating group:
 C4(N1,C6,N4,C8)
;
_atom_sites_solution_hydrogens     mixed
_atom_sites_solution_primary       ?
_atom_sites_solution_secondary     ?
loop_
  _atom_site_label
  _atom_site_type_symbol
  _atom_site_fract_x
  _atom_site_fract_y
  _atom_site_fract_z
  _atom_site_U_iso_or_equiv
  _atom_site_adp_type
  _atom_site_occupancy
  _atom_site_site_symmetry_order
  _atom_site_calc_flag
  _atom_site_refinement_flags_posn
  _atom_site_refinement_flags_adp
  _atom_site_refinement_flags_occupancy
  _atom_site_disorder_assembly
  _atom_site_disorder_group
 O1 O 0.4878(10) 0.9979(9) 0.6056(4) 0.0506(13) Uani 0.688(5) 1 d D . P A 1
 O4 O 0.0283(8) 0.0506(8) 0.5957(3) 0.0448(10) Uani 0.688(5) 1 d D . P A 1
 O6 O 0.2348(5) 0.4464(6) 0.39729(19) 0.0461(9) Uani 0.688(5) 1 d D . P A 1
 C1 C 0.2220(5) 0.4288(5) 0.4669(2) 0.0349(8) Uani 0.688(5) 1 d D . P A 1
 C4 C 0.2838(5) 0.5704(4) 0.52072(16) 0.0356(9) Uani 0.688(5) 1 d DG . P A 1
 N1 N 0.3778(7) 0.7646(5) 0.5148(2) 0.0388(11) Uani 0.688(5) 1 d DG . P A 1
 H1 H 0.408826 0.826167 0.473152 0.047 Uiso 0.688(5) 1 calc R U P A 1
 C6 C 0.4116(8) 0.8395(6) 0.5896(2) 0.0454(14) Uani 0.688(5) 1 d DG . P A 1
 N4 N 0.3385(8) 0.6915(7) 0.64181(17) 0.0471(14) Uani 0.688(5) 1 d DG . P A 1
 H4 H 0.341562 0.700878 0.690633 0.057 Uiso 0.688(5) 1 calc R U P A 1
 C8 C 0.2595(7) 0.5252(5) 0.59923(17) 0.0312(9) Uani 0.688(5) 1 d DG . P A 1
 N6 N 0.1753(12) 0.3557(10) 0.6248(3) 0.0382(12) Uani 0.688(5) 1 d D . P A 1
 H6 H 0.162183 0.336982 0.672981 0.046 Uiso 0.688(5) 1 calc R U P A 1
 C10 C 0.1093(8) 0.2111(8) 0.5749(4) 0.0329(10) Uani 0.688(5) 1 d D . P A 1
 N8 N 0.1379(8) 0.2528(7) 0.4991(2) 0.0349(10) Uani 0.688(5) 1 d D . P A 1
 H8 H 0.099340 0.159286 0.467604 0.042 Uiso 0.688(5) 1 calc R U P A 1
 O8 O 0.0937(5) 0.2850(5) 0.77743(16) 0.0934(10) Uani 1 1 d G . . . .
 H8A H 0.055836 0.383047 0.806204 0.140 Uiso 1 1 d G U . . .
 H8B H 0.171293 0.219754 0.804140 0.140 Uiso 1 1 d G U . . .
 O2 O 0.397760 0.752250 0.784689 0.0947(10) Uani 1 1 d G . . . .
 H2A H 0.365959 0.832334 0.821059 0.142 Uiso 1 1 d G U . . .
 H2B H 0.340454 0.638264 0.792476 0.142 Uiso 1 1 d G U . . .
 O5 O 0.465(3) 0.964(2) 0.5933(10) 0.059(4) Uani 0.312(5) 1 d D . P A 2
 N5 N 0.3189(14) 0.6578(15) 0.6259(5) 0.0255(16) Uani 0.312(5) 1 d D . P A 2
 H5 H 0.329393 0.677749 0.674152 0.031 Uiso 0.312(5) 1 calc R U P A 2
 C7 C 0.233(3) 0.486(2) 0.5978(6) 0.051(3) Uani 0.312(5) 1 d D . P A 2
 C2 C 0.2173(10) 0.4321(11) 0.5245(4) 0.0312(18) Uani 0.312(5) 1 d D . P A 2
 C5 C 0.2812(10) 0.5626(12) 0.4662(4) 0.0329(18) Uani 0.312(5) 1 d D . P A 2
 N2 N 0.354(2) 0.7385(18) 0.5041(6) 0.041(3) Uani 0.312(5) 1 d D . P A 2
 H2 H 0.385906 0.834972 0.472404 0.049 Uiso 0.312(5) 1 calc R U P A 2
 C3 C 0.3869(17) 0.7959(16) 0.5753(6) 0.0309(19) Uani 0.312(5) 1 d D . P A 2
 N3 N 0.159(2) 0.325(2) 0.6391(7) 0.036(2) Uani 0.312(5) 1 d D . P A 2
 H3 H 0.156118 0.320627 0.688025 0.043 Uiso 0.312(5) 1 calc R U P A 2
 O3 O 0.001(2) 0.011(2) 0.6096(8) 0.058(3) Uani 0.312(5) 1 d D . P A 2
 C9 C 0.087(2) 0.165(2) 0.5905(7) 0.036(3) Uani 0.312(5) 1 d D . P A 2
 N7 N 0.125(2) 0.2385(19) 0.5205(6) 0.042(3) Uani 0.312(5) 1 d D . P A 2
 H7 H 0.096402 0.175764 0.478830 0.050 Uiso 0.312(5) 1 calc R U P A 2
 O7 O 0.2718(12) 0.5378(12) 0.3963(4) 0.0455(19) Uani 0.312(5) 1 d D . P A 2

loop_
  _atom_site_aniso_label
  _atom_site_aniso_U_11
  _atom_site_aniso_U_22
  _atom_site_aniso_U_33
  _atom_site_aniso_U_23
  _atom_site_aniso_U_13
  _atom_site_aniso_U_12
 O1 0.065(3) 0.045(2) 0.042(3) -0.0029(15) -0.002(2) -0.0128(18)
 O4 0.056(2) 0.0395(19) 0.039(2) 0.0013(15) 0.0027(18) -0.0152(16)
 O6 0.063(2) 0.0445(18) 0.0303(12) 0.0009(13) 0.0007(13) -0.0105(17)
 C1 0.042(2) 0.0306(14) 0.0319(13) 0.0022(11) 0.0023(13) -0.0027(13)
 C4 0.042(2) 0.0290(15) 0.0359(14) 0.0015(12) -0.0012(14) -0.0033(13)
 N1 0.040(3) 0.0258(17) 0.050(2) 0.0005(13) -0.0004(18) -0.0053(15)
 C6 0.051(3) 0.041(2) 0.044(2) 0.0007(15) -0.003(2) -0.0056(18)
 N4 0.064(3) 0.041(2) 0.037(2) -0.0034(14) -0.0040(19) -0.0111(18)
 C8 0.026(2) 0.0344(18) 0.0329(14) -0.0013(13) -0.0017(15) 0.0078(15)
 N6 0.048(3) 0.040(2) 0.027(2) -0.0036(14) 0.0008(19) -0.0043(17)
 C10 0.037(2) 0.0292(18) 0.032(2) 0.0012(13) 0.0005(17) -0.0015(15)
 N8 0.044(2) 0.0282(15) 0.032(2) -0.0019(13) -0.0008(17) -0.0064(13)
 O8 0.123(3) 0.106(2) 0.0520(15) -0.0003(14) 0.0038(17) 0.0238(18)
 O2 0.138(3) 0.0927(18) 0.0534(16) -0.0017(13) -0.0127(19) 0.018(2)
 O5 0.081(7) 0.045(4) 0.053(6) 0.004(3) -0.016(5) -0.028(4)
 N5 0.032(4) 0.033(3) 0.012(3) 0.000(2) -0.003(3) 0.005(2)
 C7 0.076(9) 0.051(4) 0.026(3) -0.003(2) -0.003(3) -0.022(5)
 C2 0.031(4) 0.037(3) 0.026(2) 0.000(2) -0.005(3) -0.005(2)
 C5 0.030(4) 0.040(3) 0.029(2) 0.001(2) 0.001(3) -0.002(2)
 N2 0.051(6) 0.044(4) 0.028(3) 0.005(2) 0.002(3) -0.016(4)
 C3 0.030(4) 0.032(3) 0.030(3) 0.004(2) -0.002(3) -0.003(3)
 N3 0.038(6) 0.043(4) 0.026(3) 0.003(2) -0.006(3) -0.003(3)
 O3 0.082(7) 0.056(4) 0.036(6) 0.005(3) 0.003(5) -0.028(4)
 C9 0.040(5) 0.041(4) 0.027(4) 0.003(3) -0.002(3) -0.004(3)
 N7 0.056(6) 0.042(3) 0.027(4) -0.001(3) -0.003(4) -0.018(4)
 O7 0.066(5) 0.042(4) 0.029(2) 0.002(2) 0.002(3) -0.012(3)

_geom_special_details
;
 All esds (except the esd in the dihedral angle between two l.s. planes)
 are estimated using the full covariance matrix.  The cell esds are taken
 into account individually in the estimation of esds in distances, angles
 and torsion angles; correlations between esds in cell parameters are only
 used when they are defined by crystal symmetry.  An approximate (isotropic)
 treatment of cell esds is used for estimating esds involving l.s. planes.
;
loop_
  _geom_bond_atom_site_label_1
  _geom_bond_atom_site_label_2
  _geom_bond_distance
  _geom_bond_site_symmetry_2
  _geom_bond_publ_flag
 O1 C6 1.187(4) . ?
 O4 C10 1.237(5) . ?
 O6 C1 1.231(5) . ?
 C1 C4 1.383(4) . ?
 C1 N8 1.399(5) . ?
 C4 N1 1.4200 . ?
 C4 C8 1.4200 . ?
 N1 H1 0.8600 . ?
 N1 C6 1.4200 . ?
 C6 N4 1.4200 . ?
 N4 H4 0.8600 . ?
 N4 C8 1.4200 . ?
 C8 N6 1.322(5) . ?
 N6 H6 0.8600 . ?
 N6 C10 1.360(6) . ?
 C10 N8 1.375(6) . ?
 N8 H8 0.8600 . ?
 O8 H8A 0.8494 . ?
 O8 H8B 0.8496 . ?
 O2 H2A 0.8497 . ?
 O2 H2B 0.8500 . ?
 O5 C3 1.254(10) . ?
 N5 H5 0.8600 . ?
 N5 C7 1.354(10) . ?
 N5 C3 1.347(9) . ?
 C7 C2 1.337(10) . ?
 C7 N3 1.369(11) . ?
 C2 C5 1.400(9) . ?
 C2 N7 1.408(11) . ?
 C5 N2 1.408(10) . ?
 C5 O7 1.238(9) . ?
 N2 H2 0.8600 . ?
 N2 C3 1.325(10) . ?
 N3 H3 0.8600 . ?
 N3 C9 1.431(13) . ?
 O3 C9 1.210(11) . ?
 C9 N7 1.345(11) . ?
 N7 H7 0.8600 . ?

loop_
  _geom_angle_atom_site_label_1
  _geom_angle_atom_site_label_2
  _geom_angle_atom_site_label_3
  _geom_angle
  _geom_angle_site_symmetry_1
  _geom_angle_site_symmetry_3
  _geom_angle_publ_flag
 O6 C1 C4 126.5(3) . . ?
 O6 C1 N8 120.5(4) . . ?
 C4 C1 N8 113.0(3) . . ?
 C1 C4 N1 132.6(3) . . ?
 C1 C4 C8 119.4(3) . . ?
 N1 C4 C8 108.0 . . ?
 C4 N1 H1 126.0 . . ?
 C6 N1 C4 108.0 . . ?
 C6 N1 H1 126.0 . . ?
 O1 C6 N1 125.9(4) . . ?
 O1 C6 N4 126.1(4) . . ?
 N1 C6 N4 108.0 . . ?
 C6 N4 H4 126.0 . . ?
 C8 N4 C6 108.0 . . ?
 C8 N4 H4 126.0 . . ?
 N4 C8 C4 108.0 . . ?
 N6 C8 C4 123.6(3) . . ?
 N6 C8 N4 128.4(3) . . ?
 C8 N6 H6 120.0 . . ?
 C8 N6 C10 120.0(4) . . ?
 C10 N6 H6 120.0 . . ?
 O4 C10 N6 122.7(5) . . ?
 O4 C10 N8 121.2(4) . . ?
 N6 C10 N8 116.1(4) . . ?
 C1 N8 H8 116.1 . . ?
 C10 N8 C1 127.9(4) . . ?
 C10 N8 H8 116.1 . . ?
 H8A O8 H8B 104.6 . . ?
 H2A O2 H2B 104.5 . . ?
 C7 N5 H5 121.4 . . ?
 C3 N5 H5 121.4 . . ?
 C3 N5 C7 117.3(8) . . ?
 N5 C7 N3 126.6(9) . . ?
 C2 C7 N5 126.8(9) . . ?
 C2 C7 N3 106.4(9) . . ?
 C7 C2 C5 121.5(8) . . ?
 C7 C2 N7 108.4(8) . . ?
 C5 C2 N7 130.1(8) . . ?
 C2 C5 N2 104.6(8) . . ?
 O7 C5 C2 129.1(7) . . ?
 O7 C5 N2 126.2(8) . . ?
 C5 N2 H2 111.4 . . ?
 C3 N2 C5 137.3(8) . . ?
 C3 N2 H2 111.4 . . ?
 O5 C3 N5 124.0(11) . . ?
 O5 C3 N2 123.9(10) . . ?
 N2 C3 N5 112.1(8) . . ?
 C7 N3 H3 124.3 . . ?
 C7 N3 C9 111.4(9) . . ?
 C9 N3 H3 124.3 . . ?
 O3 C9 N3 127.0(11) . . ?
 O3 C9 N7 130.0(11) . . ?
 N7 C9 N3 102.8(10) . . ?
 C2 N7 H7 124.5 . . ?
 C9 N7 C2 111.0(9) . . ?
 C9 N7 H7 124.5 . . ?

loop_
  _geom_torsion_atom_site_label_1
  _geom_torsion_atom_site_label_2
  _geom_torsion_atom_site_label_3
  _geom_torsion_atom_site_label_4
  _geom_torsion
  _geom_torsion_site_symmetry_1
  _geom_torsion_site_symmetry_2
  _geom_torsion_site_symmetry_3
  _geom_torsion_site_symmetry_4
  _geom_torsion_publ_flag
 O1 C6 N4 C8 -180.0(6) . . . . ?
 O4 C10 N8 C1 178.1(6) . . . . ?
 O6 C1 C4 N1 -1.4(7) . . . . ?
 O6 C1 C4 C8 -179.4(4) . . . . ?
 O6 C1 N8 C10 -178.6(5) . . . . ?
 C1 C4 N1 C6 -178.2(5) . . . . ?
 C1 C4 C8 N4 178.5(4) . . . . ?
 C1 C4 C8 N6 -2.1(7) . . . . ?
 C4 C1 N8 C10 1.2(8) . . . . ?
 C4 N1 C6 O1 180.0(6) . . . . ?
 C4 N1 C6 N4 0.0 . . . . ?
 C4 C8 N6 C10 1.3(10) . . . . ?
 N1 C4 C8 N4 0.0 . . . . ?
 N1 C4 C8 N6 179.5(6) . . . . ?
 N1 C6 N4 C8 0.0 . . . . ?
 C6 N4 C8 C4 0.0 . . . . ?
 C6 N4 C8 N6 -179.4(6) . . . . ?
 N4 C8 N6 C10 -179.4(5) . . . . ?
 C8 C4 N1 C6 0.0 . . . . ?
 C8 N6 C10 O4 -179.5(6) . . . . ?
 C8 N6 C10 N8 0.6(10) . . . . ?
 N6 C10 N8 C1 -2.0(9) . . . . ?
 N8 C1 C4 N1 178.8(4) . . . . ?
 N8 C1 C4 C8 0.8(5) . . . . ?
 N5 C7 C2 C5 -5(2) . . . . ?
 N5 C7 C2 N7 177.6(15) . . . . ?
 N5 C7 N3 C9 -177.3(16) . . . . ?
 C7 N5 C3 O5 178.0(15) . . . . ?
 C7 N5 C3 N2 1.0(14) . . . . ?
 C7 C2 C5 N2 -0.2(16) . . . . ?
 C7 C2 C5 O7 -177.6(14) . . . . ?
 C7 C2 N7 C9 -2.1(17) . . . . ?
 C7 N3 C9 O3 -174.1(16) . . . . ?
 C7 N3 C9 N7 0.9(18) . . . . ?
 C2 C7 N3 C9 -2(2) . . . . ?
 C2 C5 N2 C3 7(2) . . . . ?
 C5 C2 N7 C9 -179.7(10) . . . . ?
 C5 N2 C3 O5 175.8(18) . . . . ?
 C5 N2 C3 N5 -7(2) . . . . ?
 C3 N5 C7 C2 4(2) . . . . ?
 C3 N5 C7 N3 178.2(16) . . . . ?
 N3 C7 C2 C5 -179.6(11) . . . . ?
 N3 C7 C2 N7 2.5(18) . . . . ?
 N3 C9 N7 C2 0.7(16) . . . . ?
 O3 C9 N7 C2 175.5(15) . . . . ?
 N7 C2 C5 N2 177.2(14) . . . . ?
 N7 C2 C5 O7 -0.3(16) . . . . ?
 O7 C5 N2 C3 -175.8(13) . . . . ?

loop_
  _diffrn_refln_index_h
  _diffrn_refln_index_k
  _diffrn_refln_index_l
  _diffrn_refln_intensity_net
  _diffrn_refln_intensity_u
 0 0 2 2776.67 95.09
 0 0 -2 2726.09 95.14
 0 0 3 0.12 0.35
 0 0 -3 0.3 0.27
 0 0 -4 376.1 14.08
 0 0 4 380.19 14.37
 0 0 5 0.4 0.53
 0 0 -5 0.17 0.51
 0 0 -6 815 29.43
 0 0 6 799.26 29.72
 0 0 7 -0.28 0.61
 0 0 -7 -0.23 0.54
 0 0 -8 1558.47 56.04
 0 0 8 1570.84 56.47
 0 0 9 -0.36 0.67
 0 0 -9 0.3 0.69
 0 0 -10 2183.67 78.43
 0 0 10 2222.02 79.08
 0 0 11 1.31 0.89
 0 0 -11 0.36 0.93
 0 0 12 1.43 1.28
 0 0 -12 3.98 1.15
 0 0 13 -0.52 1.2
 0 0 -13 0.43 0.66
 0 0 14 3.36 1.62
 0 0 14 2.07 0.49
 0 0 -14 3.26 1.34
 0 0 15 1.21 1.91
 0 0 15 -0.2 0.27
 0 0 -15 -0.5 1.02
 0 0 16 223.15 12.12
 0 0 16 223.1 12.01
 0 0 -16 205.51 11.27
 0 0 -17 -0.57 1.23
 0 0 17 -0.67 1.36
 0 0 17 -3.42 2.41
 0 0 18 -0.71 1.33
 0 0 -18 -1.8 1.3
 0 0 19 -0.75 1.41
 0 0 20 -0.79 1.35
 0 0 20 -0.93 1.43
 0 0 21 0.83 1.68
 0 0 21 0.97 1.68
 0 0 22 5.16 2.3
 0 0 22 8.17 2.95
 0 0 23 -0.89 1.82
 0 1 0 0.12 0.22
 0 -1 0 -0.12 0.29
 0 1 0 -0.1 0.18
 0 1 -1 340.54 12.5
 0 1 1 335.14 12.37
 0 -1 1 326.68 12.49
 0 1 1 340.87 12.64
 0 -1 -1 342.32 12.63
 0 1 2 12.91 1.06
 0 1 -2 14.7 1.26
 0 -1 2 8.74 0.95
 0 -1 -2 8.8 0.99
 0 1 2 11.39 1.08
 0 -1 3 73.15 3.71
 0 -1 3 73.12 3.26
 0 1 -3 79.05 3.99
 0 -1 3 82.11 4.05
 0 1 3 82.05 3.85
 0 1 3 80.05 3.95
 0 -1 -3 85.97 4
 0 1 -4 13.26 1.09
 0 -1 4 16.03 1.18
 0 -1 4 15.77 1.6
 0 1 -4 14.2 1.5
 0 -1 4 16.13 1.43
 0 -1 -4 13.97 1.47
 0 1 4 16.27 1.55
 0 1 -5 132.15 5.56
 0 -1 5 128.48 5.53
 0 1 5 131.09 6.27
 0 -1 5 131.25 6.33
 0 1 -5 120.64 6.17
 0 -1 5 132.94 6.03
 0 -1 6 3.79 0.92
 0 1 6 4.28 0.99
 0 1 -6 3.64 0.95
 0 -1 6 7.03 1.23
 0 -1 6 3.5 0.75
 0 1 -6 4.34 0.79
 0 1 7 479.09 19.32
 0 -1 7 503.73 19.34
 0 1 -7 490.07 19.3
 0 -1 7 485.46 19.04
 0 1 -7 487.46 18.35
 0 -1 7 471.64 18.31
 0 1 8 29.52 2.88
 0 1 -8 34.13 2.52
 0 -1 -8 33.98 2.89
 0 1 -8 27.45 2.8
 0 -1 8 39.73 3.25
 0 -1 8 34.04 2.86
 0 1 9 -0.41 0.55
 0 1 -9 1.31 0.76
 0 -1 -9 0.69 0.65
 0 -1 9 1.73 0.8
 0 -1 9 1.18 0.96
 0 1 -9 2.78 1.06
 0 1 10 26.5 3.04
 0 1 -10 29.51 3.11
 0 -1 10 39.27 3.6
 0 -1 10 32.32 3.1
 0 1 -10 35.93 2.87
 0 -1 -10 29.95 3.05
 0 1 11 94.4 6.41
 0 1 -11 93.38 5.52
 0 -1 -11 105.92 6.26
 0 1 -11 96.76 6.32
 0 1 11 91.15 6.06
 0 -1 11 85.25 6.05
 0 -1 11 96 6.04
 0 1 12 4.93 1.58
 0 1 -12 4.32 1.21
 0 -1 -12 4.89 1.46
 0 -1 12 3.69 1.38
 0 -1 12 2.55 1.19
 0 1 12 3.4 1.3
 0 1 -12 2.66 1.3
 0 1 13 72.59 5.78
 0 1 -13 72.9 4.93
 0 -1 -13 75.01 5.5
 0 1 13 65.47 5.36
 0 -1 13 65.52 5.57
 0 -1 13 61.07 5.07
 0 -1 14 20.51 2.98
 0 1 -14 28.88 3.11
 0 -1 -14 19.93 2.86
 0 -1 14 23.01 3.3
 0 1 14 22.46 3.21
 0 1 14 19.91 3.29
 0 -1 15 0.58 1.26
 0 1 15 1.38 1.3
 0 -1 -15 0.54 1.11
 0 1 -15 1.83 1.16
 0 -1 15 0.63 1.46
 0 1 15 0.6 1.66
 0 -1 16 0.62 1.16
 0 1 16 -0.74 1.14
 0 -1 -16 -2.31 1.41
 0 1 -16 0.49 1.13
 0 -1 16 0.67 1.16
 0 1 16 -0.64 1.96
 0 1 17 -0.79 1.82
 0 -1 -17 1.22 1.24
 0 1 -17 4.68 1.6
 0 -1 17 5.25 1.75
 0 1 18 0.84 1.29
 0 1 -18 0.55 1.34
 0 -1 18 2.08 1.51
 0 1 19 7.08 2.64
 0 1 -19 4.06 1.73
 0 -1 19 5.13 2.04
 0 -1 20 3.06 1.95
 0 1 20 -0.93 1.9
 0 -1 21 1.6 1.63
 0 1 21 3.91 2.38
 0 1 22 4.44 2.27
 0 -1 22 7.53 2.58
 0 -1 23 3.47 2.12
 0 2 0 404.27 15.52
 0 2 0 397.46 15.74
 0 -2 0 400.18 15.69
 0 -2 0 401.96 15.15
 0 -2 1 2.84 0.73
 0 2 1 3.44 0.79
 0 -2 -1 2.37 0.74
 0 2 1 3.75 0.71
 0 -2 -1 2.75 0.63
 0 2 -1 2.94 0.75
 0 2 -1 2.39 0.46
 0 2 2 464.2 17.65
 0 -2 -2 459.96 17.62
 0 -2 2 475.64 17.65
 0 2 -2 418.43 16.27
 0 2 -2 450.32 17.36
 0 -2 -2 488.96 17.15
 0 2 2 447.2 17.04
 0 -2 2 453.99 17.4
 0 2 -3 181.99 7.9
 0 -2 3 189.14 8.04
 0 -2 3 177.03 6.98
 0 2 -3 180.25 8.31
 0 -2 -3 160.23 7.58
 0 2 3 174.17 7.73
 0 -2 -3 185.79 8.16
 0 2 3 172.47 8.08
 0 2 -4 2627.48 92.39
 0 -2 4 2617.02 92.45
 0 -2 4 2641.32 91.49
 0 2 4 2682.9 92.83
 0 -2 -4 2670.01 92.82
 0 2 -4 2630.66 93.03
 0 -2 -4 2578.14 92.25
 0 2 4 2620.27 92.37
 0 -2 5 2.15 0.88
 0 -2 5 1.01 0.58
 0 2 -5 0.26 0.69
 0 2 5 0.65 0.66
 0 -2 -5 3.69 1.23
 0 2 -5 2.04 1.08
 0 2 5 1.91 0.84
 0 2 -6 925.58 33.96
 0 -2 6 908.5 33.96
 0 -2 6 922.75 32.78
 0 -2 -6 922.04 34.48
 0 2 6 915.75 34.54
 0 2 -6 915.84 34.6
 0 -2 6 906.51 34.53
 0 2 6 918.36 34.13
 0 -2 7 0.32 0.49
 0 -2 7 0.52 0.44
 0 -2 -7 0.37 0.7
 0 2 -7 0.62 0.63
 0 2 7 1.16 0.84
 0 2 -7 1.18 0.86
 0 -2 7 0.4 0.81
 0 2 7 0.34 0.7
 0 -2 8 1.01 0.52
 0 -2 -8 -0.4 0.82
 0 2 8 0.42 0.65
 0 -2 8 2.78 0.96
 0 2 -8 0.67 0.68
 0 2 -8 0.43 0.93
 0 -2 8 2.58 1.15
 0 2 8 0.38 0.59
 0 -2 9 1.4 0.62
 0 -2 9 0.38 0.72
 0 2 -9 0.73 0.69
 0 2 9 0.46 0.71
 0 2 -9 0.46 0.87
 0 -2 9 1.39 1.23
 0 2 9 1.27 0.8
 0 -2 10 91.4 5.82
 0 2 -10 89.04 5.04
 0 2 10 108.98 6.75
 0 -2 10 89.12 6.25
 0 2 -10 82.5 6.02
 0 2 10 93.73 6.22
 0 -2 11 3.56 1.14
 0 2 -11 3.32 0.96
 0 -2 -11 1.86 1.24
 0 2 11 3.25 1.5
 0 -2 11 4.8 1.64
 0 2 -11 1.06 0.92
 0 2 11 5.12 1.48
 0 -2 12 0.48 0.97
 0 2 12 0.58 0.9
 0 2 -12 0.67 0.81
 0 -2 -12 -0.5 1.21
 0 -2 12 -2.86 1.92
 0 2 -12 -0.57 1.08
 0 2 12 2.23 1.29
 0 -2 13 35.48 3.73
 0 -2 -13 20.61 3.06
 0 2 -13 24.9 2.7
 0 2 13 26.4 3.57
 0 -2 13 25.51 3.58
 0 2 -13 31.23 3.84
 0 2 13 22.95 3.27
 0 -2 14 809.76 31.69
 0 -2 -14 772.69 31.65
 0 2 -14 786.13 30.25
 0 2 14 761.7 32.7
 0 2 -14 844.27 32.84
 0 -2 14 805.12 32.46
 0 2 14 717.7 32.2
 0 -2 -15 -0.59 1.37
 0 2 -15 1.27 1.17
 0 -2 15 -0.59 1.1
 0 2 15 1.44 1.24
 0 -2 15 0.68 1.29
 0 2 -15 1.4 1.42
 0 2 15 2.1 1.61
 0 2 15 -1.9 2.39
 0 -2 16 80.29 6.36
 0 2 16 63.42 6.45
 0 2 -16 83.85 5.72
 0 -2 -16 79.69 6.44
 0 -2 16 87.61 7.21
 0 2 -16 74.16 6.94
 0 2 16 74.83 6.35
 0 2 16 72.47 6.76
 0 2 -17 0.97 1.45
 0 -2 17 -0.66 1.24
 0 2 17 0.8 1.22
 0 2 17 0.81 1.25
 0 2 -18 1.03 1.19
 0 -2 18 -0.69 1.31
 0 2 18 0.84 1.13
 0 2 18 -0.86 1.62
 0 2 -19 4.93 1.85
 0 -2 19 7.3 2.39
 0 2 19 5.35 2.28
 0 2 19 6.32 2.79
 0 2 -20 43.72 4.63
 0 2 20 38.86 5.9
 0 -2 20 40.52 4.93
 0 2 20 32.9 5.14
 0 2 21 2.98 2.29
 0 2 21 -0.99 1.32
 0 -2 21 2.4 2.04
 0 -2 22 7.48 2.72
 0 -3 0 0.35 0.71
 0 -3 0 -0.24 0.46
 0 3 0 -0.31 0.63
 0 3 1 5.88 1.27
 0 -3 -1 3.86 1.09
 0 -3 1 3.52 1.02
 0 -3 1 3.54 0.96
 0 -3 -1 5.23 1.06
 0 3 -1 4.36 1.05
 0 3 -1 4.63 1.09
 0 3 -1 3.03 0.62
 0 3 -2 1.88 0.54
 0 3 2 0.52 0.53
 0 -3 2 0.97 0.7
 0 -3 2 2.86 1.03
 0 -3 -2 1.43 0.96
 0 3 2 3.02 1.01
 0 -3 -2 2.04 0.79
 0 3 -2 3.6 1.01
 0 3 -2 1.28 0.85
 0 -3 -3 410.64 16.79
 0 -3 3 389.23 16.56
 0 3 3 384.16 16.66
 0 -3 3 393.19 16.34
 0 -3 -3 413.23 15.96
 0 3 3 398.44 15.9
 0 3 -3 373.29 16.12
 0 -3 3 410.91 16.54
 0 3 4 16.87 1.95
 0 -3 -4 13.67 1.75
 0 -3 4 11.64 1.82
 0 -3 -4 14.52 2.07
 0 3 4 14.21 2.08
 0 3 -4 13.88 2.13
 0 3 -4 12.61 1.86
 0 -3 4 11.84 1.83
 0 3 -5 74.06 4.78
 0 -3 5 77.47 4.95
 0 -3 -5 84.79 5.36
 0 3 5 93.76 5.64
 0 -3 5 71.74 3.81
 0 -3 5 78.17 5.07
 0 3 -5 72.48 5.27
 0 -3 -5 75.82 4.64
 0 3 5 70.67 4.7
 0 -3 6 41.71 3.45
 0 3 -6 32.19 3.13
 0 3 6 39.34 3.61
 0 -3 -6 34.95 3.45
 0 -3 6 39.99 2.63
 0 -3 6 38.82 2.33
 0 -3 6 31.19 3.18
 0 3 -6 40.02 3.73
 0 3 6 42.85 3.39
 0 3 -7 380.17 16.17
 0 -3 7 400.54 16.55
 0 -3 7 386.24 15.03
 0 -3 7 362.88 14.42
 0 3 7 375.16 16.78
 0 -3 -7 388.19 16.8
 0 -3 7 386.53 16.57
 0 3 -7 372.64 16.9
 0 3 7 395.39 16.38
 0 -3 8 4.65 1.31
 0 -3 8 5.89 0.97
 0 -3 8 7.05 1.23
 0 3 -8 5.95 1.56
 0 -3 -8 2.38 1.17
 0 3 8 3.06 1.25
 0 3 -8 6.86 1.78
 0 3 8 3.01 1.01
 0 -3 9 3.11 1.14
 0 -3 9 2.68 0.77
 0 -3 -9 3.04 1.17
 0 3 -9 2.53 1.17
 0 3 9 2.17 1.11
 0 3 -9 2.76 1.13
 0 3 9 1.88 1.09
 0 -3 10 0.47 0.89
 0 -3 10 0.46 0.59
 0 -3 -10 -0.54 1.24
 0 3 -10 -0.45 0.91
 0 3 10 -0.58 1.09
 0 3 -10 -0.58 1
 0 -3 10 0.58 0.89
 0 3 10 -0.51 0.68
 0 3 11 65.5 5.48
 0 3 11 59.12 5.08
 0 3 -11 66.94 5.62
 0 -3 11 57.93 5.36
 0 -3 11 60.35 4.89
 0 3 -11 56.06 4.82
 0 3 12 0.65 1.5
 0 3 12 0.59 1.01
 0 -3 12 0.64 1.57
 0 3 -12 5.18 1.86
 0 -3 12 3.69 1.46
 0 -3 13 23.97 3.31
 0 3 13 29.69 4.01
 0 -3 -13 27.33 3.56
 0 -3 13 23.79 3.7
 0 3 -13 31.87 4.08
 0 3 13 27.84 3.76
 0 -3 14 2.35 1.36
 0 3 14 0.73 1.13
 0 -3 -14 0.61 1.33
 0 -3 14 -0.72 1.46
 0 3 14 1.35 1.38
 0 3 -14 2.15 1.65
 0 -3 15 38.44 4.37
 0 3 15 48 5.51
 0 -3 -15 49.73 5.1
 0 -3 15 54.17 5.73
 0 3 15 40.41 4.82
 0 3 -15 40 5.09
 0 3 16 -0.82 1.41
 0 3 16 2.31 1.67
 0 3 -16 2.39 1.62
 0 -3 16 1.3 1.32
 0 3 17 21.51 3.73
 0 3 17 13.85 3.19
 0 3 -17 20.09 3.69
 0 -3 17 17.08 3.08
 0 3 18 9.04 2.79
 0 3 18 8.62 2.66
 0 3 -18 2.64 2.54
 0 -3 18 5.01 1.92
 0 3 19 -0.95 2.06
 0 3 -19 -0.93 2.47
 0 3 19 -2.72 1.56
 0 -3 19 0.75 1.52
 0 3 20 0.99 2.02
 0 -3 20 -0.78 1.47
 0 3 20 -0.95 1.47
 0 -3 21 2.42 1.86
 0 3 21 -1 1.54
 0 -3 22 0.84 1.7
 0 4 0 796.11 31.99
 0 -4 0 811.88 31.36
 0 4 0 863.64 32.49
 0 -4 0 867.47 32.59
 0 4 0 841.72 32.79
 0 -4 -1 68.35 5.01
 0 4 1 59.85 4.82
 0 -4 1 53.46 4.58
 0 4 -1 59.14 3.35
 0 4 1 60.13 4.53
 0 4 -1 64.53 4.69
 0 4 1 64.23 4.9
 0 4 -1 65.07 4.84
 0 -4 1 60.2 4.19
 0 -4 -1 63.55 4.28
 0 -4 2 89.78 5.88
 0 4 2 71.11 5.45
 0 -4 -2 86.59 5.77
 0 4 -2 72.85 3.8
 0 4 -2 81.81 5.44
 0 4 -2 70.78 5.24
 0 -4 -2 91.96 5.12
 0 -4 2 72.55 4.88
 0 -4 -3 31.6 3.47
 0 4 3 38.44 3.74
 0 -4 3 33.57 3.55
 0 -4 -3 23.22 2.56
 0 -4 3 36.02 3.13
 0 4 3 26.15 2.64
 0 4 -3 30.99 3.17
 0 -4 4 58.52 4.69
 0 -4 4 61.28 4.94
 0 4 4 60.82 4.98
 0 -4 -4 64.88 5.09
 0 4 4 61.82 4.37
 0 -4 -4 67.77 4.42
 0 4 -4 64 4.77
 0 -4 -5 37.04 3.36
 0 4 5 37.25 3.41
 0 4 5 40.31 4.06
 0 -4 -5 43.1 4.14
 0 -4 5 52.18 4.43
 0 -4 5 39.85 3.77
 0 4 -5 39.15 3.69
 0 4 -5 38.26 4.08
 0 -4 5 45.26 3.98
 0 4 -6 25.75 2.87
 0 4 6 18.32 2.48
 0 -4 6 17.96 2.56
 0 -4 6 19.33 1.66
 0 -4 -6 18.64 2.69
 0 4 6 16.36 2.68
 0 -4 6 20.75 2.93
 0 4 -6 18.58 2.91
 0 -4 6 13.73 2.35
 0 4 -7 17.4 2.49
 0 -4 7 18.79 1.82
 0 -4 7 16.43 1.52
 0 -4 7 17.24 2.66
 0 4 7 19.42 2.58
 0 4 7 18.78 2.85
 0 -4 -7 15.59 2.55
 0 4 -7 22.86 3.14
 0 -4 7 15.65 2.47
 0 -4 8 41.13 4
 0 4 -8 39.24 3.87
 0 -4 8 49.03 3.2
 0 -4 8 43.18 2.7
 0 -4 -8 48.29 4.61
 0 4 8 40.39 4.21
 0 -4 8 40.2 4.13
 0 4 -8 43.38 4.53
 0 4 8 40.08 3.92
 0 -4 9 5.38 1.61
 0 4 -9 3.93 1.31
 0 -4 9 2.42 0.82
 0 -4 9 1.66 0.93
 0 -4 9 1.66 1.42
 0 -4 -9 3.53 1.36
 0 4 9 6.42 1.91
 0 4 -9 1.99 1.53
 0 4 9 3.12 1.33
 0 -4 10 251.44 12.03
 0 4 -10 216.3 11.42
 0 -4 10 210.1 9.24
 0 -4 10 219.43 10.11
 0 -4 -10 232.7 12.42
 0 4 10 230.58 12.46
 0 -4 10 227.19 12.13
 0 4 -10 229.28 12.64
 0 4 10 213.47 11.49
 0 4 -11 40.09 4.31
 0 -4 11 49.92 4.65
 0 -4 11 32.5 3.18
 0 -4 -11 39.29 4.69
 0 -4 11 39.59 4.63
 0 4 11 38.94 4.69
 0 4 -11 46.39 5.16
 0 4 11 43.52 4.5
 0 4 -12 39.45 4.36
 0 -4 12 37.7 4.6
 0 -4 12 34.38 4
 0 -4 -12 45.29 4.66
 0 -4 12 37.35 3.56
 0 -4 -12 39.85 4.81
 0 4 12 50.36 5.15
 0 4 -12 36.26 4.61
 0 4 12 40.05 4.46
 0 -4 13 26.97 3.58
 0 -4 13 36.89 4.49
 0 -4 -13 33.63 4.09
 0 -4 13 25.97 3.16
 0 4 13 31.36 4.09
 0 4 13 26.39 4.08
 0 4 -13 25.41 4.18
 0 4 -13 26.56 3.63
 0 4 14 0.71 1.34
 0 4 14 1.63 1.54
 0 -4 14 0.45 1.19
 0 4 -14 1.6 1.74
 0 -4 14 1.3 1.5
 0 -4 15 4.8 1.74
 0 -4 15 4.73 2.02
 0 4 15 0.75 1.17
 0 4 -15 2.49 1.81
 0 4 15 7.68 2.63
 0 -4 16 6.16 2.11
 0 -4 16 7.71 2.31
 0 4 16 11.18 2.83
 0 4 -16 10.39 2.84
 0 4 16 9.79 2.92
 0 -4 17 11.48 2.63
 0 4 17 13.96 3.68
 0 4 -17 14.43 3.5
 0 4 17 15.17 3.27
 0 -4 17 10.94 3
 0 4 -18 26.3 4.53
 0 4 18 33.7 4.7
 0 -4 18 29.52 4.28
 0 4 19 1.01 1.56
 0 -4 19 0.78 1.71
 0 4 19 -0.93 1.6
 0 4 -19 0.98 1.84
 0 -4 20 12.16 3.21
 0 4 20 13.63 3.69
 0 -4 21 2.51 2.41
 0 -5 0 -0.58 1.72
 0 5 0 0.56 1.13
 0 5 0 0.51 1.12
 0 -5 0 -0.4 1.06
 0 5 0 -0.94 0.72
 0 5 -1 96.34 4.86
 0 5 1 97.16 7.09
 0 -5 -1 105.33 7.17
 0 -5 1 114.59 7.39
 0 5 -1 92.59 6.51
 0 5 1 99.73 6.7
 0 -5 1 86.11 5.78
 0 -5 -1 101.3 6.09
 0 5 1 95.88 6.81
 0 5 -1 98.35 6.83
 0 -5 -2 0.39 1.17
 0 5 -2 2.29 0.69
 0 -5 2 2.45 1.09
 0 5 2 1.05 1.15
 0 -5 2 3.53 1.63
 0 -5 -2 2.34 1.56
 0 5 2 -0.63 1.37
 0 5 -2 1.04 1.06
 0 5 2 0.58 1.1
 0 5 -2 -0.54 1.1
 0 -5 -3 47.75 4.6
 0 -5 3 41.02 4.36
 0 5 3 51.03 4.82
 0 5 3 42.85 4.25
 0 -5 -3 38.51 3.6
 0 -5 3 45.01 3.93
 0 5 -3 46.8 4.44
 0 -5 4 3.01 1.61
 0 5 4 0.65 1.42
 0 -5 -4 2.39 1.38
 0 5 4 0.86 0.88
 0 -5 4 0.89 1.03
 0 -5 -4 2.04 0.99
 0 5 -4 2.65 1.29
 0 -5 -5 -0.42 0.91
 0 5 5 2 1.36
 0 -5 5 1.23 1.33
 0 -5 -5 -0.61 1.14
 0 -5 5 1.86 1.29
 0 5 5 0.91 0.92
 0 5 -5 0.71 1.73
 0 5 -5 1.06 0.92
 0 -5 -6 0.44 0.82
 0 5 6 1.38 1.18
 0 -5 -6 -0.62 1.58
 0 5 -6 1.61 1.3
 0 -5 6 0.63 1.18
 0 5 -6 0.73 1.68
 0 -5 6 -0.58 1.34
 0 5 6 0.47 0.89
 0 5 -7 29.52 3.53
 0 5 7 22.26 2.96
 0 -5 7 23.94 3.4
 0 -5 7 31.37 2.25
 0 -5 -7 26.74 3.6
 0 5 7 35.48 4.3
 0 5 -7 26.88 4.14
 0 -5 7 29.15 3.89
 0 -5 7 30.68 3.78
 0 5 -8 21.16 3
 0 -5 8 16.08 2.84
 0 5 8 16.86 2.72
 0 -5 8 16.54 1.62
 0 5 8 16.68 3.26
 0 -5 -8 14.4 2.78
 0 -5 8 20.78 3.35
 0 5 -8 17.52 3.21
 0 -5 8 19.96 2.98
 0 5 -9 2.85 1.65
 0 -5 9 6.33 0.99
 0 -5 9 7.07 1.98
 0 5 9 5.6 1.78
 0 5 9 3.76 1.93
 0 -5 -9 1.35 1.39
 0 -5 9 6.94 2.33
 0 5 -9 0.78 1.48
 0 -5 9 4.47 1.78
 0 5 -10 21.08 3.22
 0 -5 10 12.84 1.43
 0 -5 10 15.57 1.97
 0 5 10 13.69 2.52
 0 -5 10 15.97 3.15
 0 -5 -10 18.98 3.28
 0 5 10 12.46 3.04
 0 5 -10 17.69 3.48
 0 -5 10 13.74 2.76
 0 -5 11 4.71 1.94
 0 -5 11 5.74 1.35
 0 5 11 7.05 2.1
 0 -5 11 4.14 1.85
 0 5 11 4.85 2.41
 0 5 -11 4.12 2.01
 0 5 -11 3.02 1.62
 0 -5 12 7.61 2.21
 0 -5 12 10.11 1.84
 0 5 12 10.25 2.48
 0 5 12 6.7 2.51
 0 5 -12 11.01 2.78
 0 5 -12 6.23 2.16
 0 -5 13 0.71 1.34
 0 -5 13 1.83 1.13
 0 5 13 -0.87 1.5
 0 5 -13 0.64 1.56
 0 5 -13 -0.87 1.34
 0 5 13 3.58 1.74
 0 5 14 1.51 1.83
 0 5 14 -0.91 1.56
 0 -5 14 1.46 1.59
 0 5 -14 0.9 2.07
 0 5 -14 0.66 1.43
 0 5 15 8.68 2.44
 0 5 -15 9.26 3.35
 0 -5 15 6.03 2.11
 0 5 15 10.34 2.99
 0 5 16 1.65 1.55
 0 5 -16 0.95 1.79
 0 5 16 -1.95 1.68
 0 -5 16 0.78 1.46
 0 5 17 -1.01 1.74
 0 5 -17 1.96 2.13
 0 5 17 0.87 1.63
 0 -5 17 0.8 1.51
 0 5 18 1.8 2.19
 0 -5 18 2.46 2
 0 5 19 12.22 3.32
 0 -5 19 3.37 2.26
 0 -6 0 4.14 2.26
 0 6 0 6.12 1.95
 0 -6 0 4.66 1.61
 0 6 0 6.61 2.11
 0 6 0 5.57 1.16
 0 6 -1 9.12 1.31
 0 6 1 9.69 1.62
 0 6 1 11.69 2.53
 0 -6 1 10.36 2.08
 0 -6 -1 7.62 2.84
 0 -6 1 10.39 2.79
 0 -6 -1 10.44 2.15
 0 6 -1 7.36 2.03
 0 6 -1 10.42 2.43
 0 6 1 10.77 2.45
 0 6 2 72.11 6.4
 0 -6 2 68.39 6.26
 0 6 2 64.17 5.64
 0 -6 -2 52.97 5.64
 0 -6 -2 63.16 4.92
 0 -6 2 54.76 4.77
 0 6 -2 61.61 5.57
 0 6 2 52.18 5.34
 0 -6 3 63.48 6.04
 0 6 3 54.98 5.65
 0 6 3 42.23 4.64
 0 -6 -3 47.58 5.49
 0 -6 3 54.04 4.76
 0 -6 -3 48.89 4.51
 0 6 3 62.42 5.86
 0 6 -3 53.65 5.24
 0 -6 4 273.6 15.06
 0 6 4 271.62 15.13
 0 -6 -4 305.07 15.52
 0 6 4 279.53 14.66
 0 -6 -4 284.2 13.53
 0 -6 4 271.2 13.69
 0 6 4 306.78 15.47
 0 6 -4 300.06 14.84
 0 -6 -5 1.87 1.35
 0 -6 5 1.06 1.22
 0 6 5 4.6 1.75
 0 6 5 6.34 2.59
 0 6 -5 5.09 2.35
 0 6 -5 1.89 1.61
 0 -6 -6 65.59 5.28
 0 6 6 67.74 5.39
 0 -6 6 68.76 5.63
 0 6 6 63.8 6.37
 0 6 -6 62.13 6.49
 0 6 -6 64.16 5.86
 0 -6 7 9.71 2.43
 0 6 7 11 2.27
 0 -6 7 10.12 1.31
 0 6 7 15.73 3.33
 0 6 -7 11.39 3.25
 0 6 -7 7 2.42
 0 -6 8 0.71 1.54
 0 6 8 0.58 1.17
 0 -6 8 0.44 0.54
 0 6 8 1.7 1.85
 0 6 -8 -0.89 1.81
 0 6 -8 1.29 1.57
 0 6 9 -0.6 1.03
 0 -6 9 0.9 0.55
 0 6 9 0.87 1.16
 0 6 -9 0.91 1.56
 0 6 -9 0.65 1.51
 0 6 10 -0.9 1.69
 0 6 10 0.62 1.18
 0 6 -10 1.85 2.13
 0 6 -10 0.66 1.35
 0 6 11 1.31 1.24
 0 6 -11 0.94 1.78
 0 -6 11 1.54 1.67
 0 6 11 -1.84 1.73
 0 6 12 0.69 1.41
 0 6 -12 0.96 2.22
 0 -6 12 1.56 1.9
 0 6 12 -0.94 2.29
 0 6 13 0.73 1.37
 0 6 -13 3.92 2.39
 0 -6 13 3.98 1.84
 0 6 13 1.95 1.98
 0 6 14 -0.76 1.55
 0 6 -14 1 1.89
 0 6 14 1 1.89
 0 -6 14 2.44 1.98
 0 -6 15 -0.83 1.43
 0 6 15 -0.8 1.37
 0 -6 16 0.85 1.84
 0 6 16 1.67 1.57
 0 -6 17 -0.86 1.48
 0 6 17 -0.88 2.02
 0 6 18 -2.76 2.12
 0 7 0 -0.21 0.61
 0 -7 0 0.51 1.11
 0 7 0 -0.71 1.33
 0 7 1 4.48 1.12
 0 -7 -1 3.02 1.6
 0 -7 1 6.28 1.93
 0 7 1 1.41 1.22
 0 7 2 4.37 1.14
 0 -7 2 3.8 1.68
 0 7 2 4.26 1.73
 0 -7 -2 5.53 1.73
 0 -7 3 6.52 1.83
 0 7 3 4.32 1.84
 0 -7 -3 3 1.39
 0 -7 -4 -1 1.49
 0 -7 4 -0.56 1.13
 0 7 4 -0.73 1.49
 0 7 4 0.92 1.59
 0 7 -4 -0.97 2.12
 0 -7 -5 4.55 1.74
 0 7 -5 2.96 2.01
 0 7 5 4.63 2.36
 0 7 5 2.23 1.52
 0 -7 5 3.43 1.65
 0 7 -6 1.99 1.88
 0 7 6 2.8 1.9
 0 -7 6 0.59 1.21
 0 7 6 0.76 1.55
 0 7 7 0.95 1.63
 0 -7 7 1.93 0.68
 0 7 -7 3.02 2.33
 0 -7 7 4.97 1.97
 0 7 7 4.64 1.98
 0 7 -8 1.02 2.22
 0 -7 8 1.29 1.4
 0 7 -9 -1.03 1.94
 0 7 9 -0.99 2.01
 0 7 9 -0.63 1.19
 0 7 -10 -1.04 1.79
 0 7 10 -0.66 1.34
 0 7 10 -1.01 1.73
 0 7 11 -0.68 1.18
 0 7 12 -0.71 1.34
 0 8 1 0.79 1.61
 0 8 2 -0.79 1.36
 0 8 3 0.8 1.62
 0 8 4 1.6 2.14
 0 8 5 -0.81 2.08
 0 8 6 7.45 2.56
 0 8 7 0.84 1.59
 0 8 8 3.42 2.18
 0 8 9 1.75 1.78
 0 8 10 7.12 2.75
 -1 0 23 0.84 1.94
 -1 0 22 1.02 2.07
 -1 0 22 -0.81 1.52
 -1 0 21 -0.97 1.5
 -1 0 21 0.77 1.68
 -1 0 20 2.78 1.75
 -1 0 20 5.14 2.04
 -1 0 19 -0.7 1.2
 1 0 -18 54.81 5.32
 -1 0 18 57.27 5.42
 -1 0 17 -1.37 1.83
 1 0 -17 -0.6 1.22
 -1 0 17 1.24 1.35
 1 0 -16 98.93 7.07
 -1 0 16 108.34 7.78
 1 0 -15 -0.53 1.16
 -1 0 15 -0.6 1.31
 1 0 -14 4.5 1.39
 -1 0 14 3.92 1.56
 1 0 -13 0.47 0.72
 -1 0 13 -0.52 1.26
 -1 0 12 8.14 1.86
 1 0 -12 8.68 1.85
 -1 0 11 -0.44 0.89
 1 0 -11 -0.4 0.93
 -1 0 10 5.17 1.38
 1 0 -10 4.41 1.37
 -1 0 9 0.36 0.87
 1 0 -9 0.34 0.68
 -1 0 9 1.04 0.71
 1 0 -8 264.27 11.4
 -1 0 8 258.04 11.55
 -1 0 7 0.28 0.61
 1 0 -7 0.27 0.59
 1 0 -6 820.89 30.66
 -1 0 6 849.38 30.75
 -1 0 5 -0.2 0.53
 1 0 -5 0.21 0.46
 1 0 -4 541.56 19.99
 -1 0 4 534.4 19.82
 -1 0 3 0.12 0.36
 -1 0 3 0.77 0.44
 1 0 -3 0.15 0.42
 -1 0 2 900.01 32.62
 -1 0 2 931.08 32.24
 -1 0 1 0.06 0.14
 -1 0 0 -0.08 0.2
 -1 0 0 0.1 0.2
 1 0 0 -0.1 0.21
 -1 0 0 -0.09 0.24
 -1 0 0 0.16 0.16
 1 0 1 0.22 0.31
 -1 0 -1 0.22 0.21
 -1 0 -1 -0.08 0.18
 1 0 1 -0.1 0.25
 -1 0 -1 0.19 0.25
 1 0 2 980.21 33.89
 -1 0 -2 941.21 34.05
 1 0 3 0.32 0.35
 1 0 4 568.4 20.49
 1 0 5 0.24 0.34
 1 0 6 831.78 29.7
 1 0 7 0.14 0.35
 1 0 8 267.8 10.41
 1 0 9 0.45 0.4
 1 0 10 5.4 0.88
 -1 0 -11 0.35 0.72
 1 0 11 0.16 0.38
 -1 0 -12 6.91 1.71
 1 0 12 11.72 1.25
 -1 0 -13 -0.42 0.96
 1 0 13 1.1 0.95
 1 0 13 0.16 0.36
 -1 0 -14 2.24 1.25
 1 0 14 3.78 0.77
 1 0 14 5.91 1.77
 1 0 15 -0.6 1.61
 -1 0 -15 0.96 1.33
 1 0 15 -0.63 1.19
 1 0 15 0.42 0.43
 -1 0 -16 135.87 8.12
 1 0 16 119.33 8.5
 1 0 16 144.9 9.14
 1 0 17 -2.06 1.83
 -1 0 -17 0.54 1.18
 1 0 17 -0.72 1.35
 -1 0 -18 65.97 5.54
 1 0 18 52.93 5.59
 -1 0 -19 0.61 1.32
 1 0 19 0.8 1.5
 1 0 20 5.87 2.33
 1 0 21 -0.97 1.49
 1 0 21 -0.88 1.65
 1 0 22 2.03 2.34
 1 0 22 0.91 1.72
 -1 1 23 0.87 1.5
 -1 -1 23 2.42 2.06
 -1 1 22 0.84 1.71
 -1 -1 22 -2.33 1.69
 -1 1 21 -0.98 1.84
 -1 -1 21 0.74 1.51
 -1 1 20 7.46 2.89
 -1 -1 20 11.32 2.79
 -1 1 19 6.19 2.16
 1 1 -19 3.13 1.61
 -1 -1 19 4.72 1.8
 -1 1 18 20.92 3.8
 1 1 -18 13.14 2.66
 -1 -1 18 20.43 3.2
 -1 1 17 27.6 4.14
 1 1 -17 19.08 3.03
 1 -1 -17 25.55 3.69
 -1 -1 17 21.03 3.16
 -1 -1 16 40.6 4.24
 1 1 -16 40.31 4.12
 1 -1 -16 41.1 4.49
 -1 1 16 40.69 4.83
 -1 -1 16 47.04 4.94
 -1 1 16 38.95 4.54
 -1 1 15 2.77 1.77
 1 -1 -15 3.99 1.64
 1 1 -15 5.5 1.63
 -1 -1 15 1.58 1.41
 -1 -1 15 2.53 1.54
 -1 1 15 6.6 2.07
 -1 1 14 3.86 1.79
 1 -1 -14 4.82 1.8
 1 1 -14 5.62 1.58
 -1 -1 14 3.41 1.31
 -1 -1 14 5.33 2.04
 -1 1 14 8.98 2.17
 -1 -1 13 29.16 3.23
 1 1 -13 23.78 2.98
 1 -1 -13 30.62 3.54
 -1 -1 13 34.8 3.79
 -1 1 13 29.82 3.58
 -1 1 13 32.81 3.97
 -1 1 12 59.32 4.96
 1 1 -12 47.52 4.13
 -1 -1 12 59.08 4.53
 1 -1 -12 64 4.9
 -1 -1 12 57.2 4.8
 -1 1 12 53.4 4.64
 -1 -1 12 51.33 4.15
 -1 1 11 1.01 0.87
 1 -1 -11 1.73 1.05
 1 1 -11 2.25 1.04
 -1 -1 11 0.38 0.72
 -1 -1 11 1.86 0.86
 -1 -1 11 1.41 0.96
 -1 1 11 0.9 1.04
 1 -1 -10 75.96 5.37
 -1 -1 10 83.88 5.22
 1 1 -10 84.36 5.24
 -1 1 10 85.84 5.6
 -1 -1 10 94.96 5.98
 -1 -1 10 93.22 5.33
 -1 1 10 81.13 5.73
 1 1 -9 84.36 5.01
 -1 -1 9 75.91 4.85
 1 -1 -9 86.35 5.34
 -1 -1 9 87.16 5.49
 -1 -1 9 82.02 4.88
 -1 1 9 85.66 5.57
 -1 -1 8 124.54 6.36
 1 -1 -8 129.21 6.73
 1 1 -8 135.34 6.53
 -1 -1 8 137.84 7.08
 -1 -1 8 117.48 6.12
 -1 1 8 105.95 6.63
 1 -1 -7 18.58 2.04
 1 1 -7 17.96 1.92
 -1 -1 7 18.4 1.9
 -1 -1 7 19.53 2.25
 -1 -1 7 16.43 1.69
 -1 1 7 20.96 2.28
 -1 -1 6 687.93 25.34
 1 -1 -6 696.21 25.69
 -1 -1 6 671.28 25.69
 -1 -1 6 674.68 24.93
 -1 1 6 673.89 25.73
 1 1 -5 90.74 3.9
 -1 -1 5 97.77 4.75
 -1 -1 5 93.65 5
 -1 -1 5 92.58 4.35
 -1 1 5 94.9 5
 1 1 -4 1185.82 41.59
 -1 1 4 1195.3 42.52
 -1 1 4 1193.18 42.52
 -1 -1 4 1192.7 42.6
 1 1 -4 1193.59 41.76
 -1 -1 4 1172.53 41.76
 -1 1 3 92.57 4.44
 -1 -1 3 88.65 4.56
 -1 1 3 93.75 4.45
 -1 -1 3 90.21 4.48
 -1 -1 3 91.95 3.87
 1 1 -3 91.43 3.85
 -1 1 2 536.95 19.1
 1 1 -2 506.9 18.38
 -1 -1 2 513.24 18.43
 -1 1 2 528.91 18.99
 -1 -1 2 524.23 19.28
 1 1 -2 520.9 19.29
 -1 1 1 25.37 1.64
 -1 -1 1 24.73 1.81
 1 1 -1 22.67 1.76
 -1 1 1 27.15 1.82
 -1 1 1 24.33 1.52
 1 1 0 1.06 0.31
 1 1 0 1 0.43
 -1 -1 0 1.48 0.51
 -1 -1 0 0.82 0.41
 -1 1 0 1.31 0.41
 -1 1 0 1.05 0.47
 -1 1 0 1.32 0.35
 1 -1 1 26.73 1.81
 1 1 1 26.58 1.93
 -1 -1 -1 27.07 1.94
 -1 1 -1 29.04 1.9
 1 -1 1 22.94 1.78
 -1 -1 -1 26.92 1.71
 -1 1 -2 507.11 18.72
 1 -1 2 504.79 18.76
 1 -1 2 517.65 18.61
 -1 1 -2 486.71 18.55
 1 1 2 514.01 18.99
 -1 -1 -2 502.75 18.84
 -1 -1 -2 494.23 18.47
 -1 1 -3 89.16 4.45
 1 -1 3 90.52 4.48
 1 -1 3 98.18 4.44
 -1 1 -3 82.6 4.29
 -1 -1 -3 83.09 4.24
 1 1 3 86.87 4.55
 -1 -1 -4 1200.03 42.25
 1 1 4 1173.98 42.53
 1 -1 4 1189.67 42.38
 -1 1 -4 1161.33 42.35
 -1 1 -4 1165.62 42.23
 1 1 5 97.58 5.28
 -1 1 -5 102.46 5.15
 1 -1 5 90.92 5.12
 1 -1 6 659.45 24.86
 -1 1 -6 643.18 23.6
 -1 1 -6 663.97 24.79
 1 1 6 687.44 25.21
 -1 1 -6 645.03 23.35
 1 -1 7 23.93 2.4
 -1 1 -7 21.91 1.76
 -1 1 -7 18.3 2.08
 -1 1 -7 23.03 1.47
 1 -1 8 118.98 6.61
 -1 1 -8 121.37 6.62
 1 1 8 125.54 6.93
 -1 1 -8 119.18 5.68
 1 -1 9 77.12 5.18
 -1 1 -9 75.72 5.15
 1 1 9 82.63 5.58
 -1 1 -9 86.33 4.55
 -1 1 -10 94.29 5.12
 -1 1 -10 92.6 5.99
 1 -1 10 83.22 5.88
 -1 1 -11 0.59 0.72
 -1 1 -11 0.97 0.99
 1 -1 11 -0.47 0.73
 -1 1 -12 56.92 3.99
 1 -1 12 59.99 4.93
 -1 1 -12 52 4.71
 -1 1 -13 36.83 3.27
 -1 -1 -13 33.21 3.55
 1 -1 13 38.63 4.06
 -1 1 -14 10.23 1.87
 -1 -1 -14 7.06 1.84
 1 -1 14 8.88 2.06
 -1 -1 -15 2.14 1.43
 -1 1 -15 4.68 1.47
 1 -1 15 5.06 2.01
 1 1 15 5.4 1.85
 1 -1 15 1.26 1.29
 -1 -1 -16 39.13 4.18
 -1 1 -16 41.64 3.92
 1 -1 16 33.6 4.18
 1 -1 16 34.85 4.33
 1 1 16 40.86 4.61
 1 -1 17 27.68 3.84
 -1 1 -17 23.48 3.06
 -1 -1 -17 23.95 3.36
 1 -1 18 8.21 2.47
 1 1 18 11.62 1.76
 1 1 18 14.69 3.15
 -1 1 -18 15.6 2.6
 -1 -1 -18 15.74 2.94
 1 1 19 5.49 1.27
 1 -1 19 4.71 2.27
 1 1 19 7.32 2.55
 1 1 20 5.15 2.39
 1 -1 20 5.75 2.1
 -1 1 -20 6.37 2.05
 1 1 20 2.89 1.97
 1 1 21 1.95 2.12
 1 -1 21 -1.72 1.75
 1 1 21 -0.9 1.69
 1 1 21 -1.01 1.56
 1 1 22 -0.93 2.16
 1 -1 22 -0.89 1.68
 -1 -2 23 -0.79 1.61
 -1 -2 22 -0.76 1.66
 -1 2 21 -0.99 1.32
 -1 -2 21 -0.73 1.26
 -1 2 20 0.95 1.93
 -1 -2 20 -0.7 1.32
 -1 2 19 3.61 2.31
 -1 -2 19 6.65 2.18
 -1 2 18 10.29 2.81
 -1 -2 18 6.94 1.9
 -1 2 17 -0.81 1.4
 -1 -2 17 1.79 1.38
 1 -2 -16 4.51 1.87
 -1 2 16 9.18 2.51
 -1 -2 16 4.49 1.68
 -1 -2 16 11.58 2.85
 -1 2 16 5.98 2.18
 1 -2 -15 4.27 1.88
 -1 2 15 4.32 1.93
 -1 -2 15 7.88 1.86
 -1 -2 15 8.9 2.48
 -1 2 15 0.63 2.39
 1 -2 -14 3.45 1.54
 -1 2 14 6.07 1.88
 -1 -2 14 3.87 1.65
 -1 -2 14 3.92 1.47
 -1 2 13 62.25 5.79
 -1 -2 13 78.61 5.23
 1 -2 -13 74.23 5.77
 -1 -2 13 70.78 6
 -1 -2 13 66.91 5.06
 -1 -2 12 7.39 1.57
 1 -2 -12 7.12 1.77
 -1 -2 12 5.72 1.98
 -1 -2 12 9.25 1.82
 -1 2 12 7.61 1.93
 1 -2 -11 4.75 1.48
 -1 -2 11 6.82 1.48
 -1 -2 11 9.64 2.23
 -1 -2 11 7.73 1.59
 -1 2 11 6.51 1.79
 1 -2 -10 0.44 0.83
 -1 -2 10 0.99 0.62
 -1 2 10 0.5 0.77
 -1 -2 10 2.49 1.38
 -1 -2 10 0.71 0.67
 -1 -2 9 176.45 8.33
 1 2 -9 166.58 6.62
 -1 2 9 170.31 9.18
 -1 -2 9 193.1 9.56
 -1 -2 9 194.89 8.62
 -1 -2 8 147.84 7.08
 1 2 -8 145.88 5.9
 -1 -2 8 144.29 8.04
 -1 2 8 136.18 7.78
 -1 -2 8 144.89 7.1
 -1 2 7 53.85 4.03
 -1 -2 7 46.1 3.85
 1 2 -7 47.62 3.34
 -1 -2 7 53.84 3.46
 -1 -2 7 52.2 3.36
 -1 2 6 166.46 8.33
 -1 -2 6 164.39 7.57
 -1 -2 6 179.83 8.58
 1 2 -6 166.59 7.55
 -1 -2 6 167.39 7.59
 -1 -2 5 133.62 6.66
 -1 2 5 114.85 6.38
 -1 -2 5 134.3 5.98
 1 2 -5 117.13 5.74
 -1 2 5 118.23 5.8
 1 -2 -4 234.09 9.63
 -1 -2 4 225 10.01
 -1 2 4 211.9 9.82
 -1 -2 4 212.61 9.17
 1 2 -4 222.89 9.15
 -1 2 4 224.7 9.08
 1 -2 -3 264.91 10.58
 1 2 -3 271.53 11.25
 -1 -2 3 252.5 11.16
 -1 2 3 271.76 11.17
 -1 -2 3 256.54 10.4
 1 2 -3 248.03 10.28
 -1 2 3 253.9 10.02
 1 -2 -2 172.84 7.34
 1 2 -2 170.33 7.99
 -1 -2 2 177.55 7.92
 -1 2 2 173.91 7.91
 1 2 -2 175.83 7.42
 -1 2 2 171.38 6.83
 1 -2 -1 25.65 1.68
 -1 -2 1 18.88 1.85
 -1 2 1 18.4 1.85
 1 -2 -1 18.9 1.22
 -1 2 1 19.42 1.22
 1 2 -1 19.98 2
 -1 2 1 17.81 1.95
 1 2 -1 22.49 1.79
 1 -2 0 1.73 0.56
 1 2 0 0.54 0.51
 -1 2 0 0.29 0.35
 1 -2 0 0.32 0.31
 -1 -2 0 0.23 0.51
 -1 2 0 1.44 0.64
 -1 2 0 0.26 0.6
 -1 -2 -1 16.26 1.68
 1 -2 1 16.07 1.03
 -1 2 -1 17.56 1.6
 1 -2 1 14.75 1.35
 -1 2 -1 21.1 1.95
 1 -2 1 13.32 1.67
 1 2 1 15.92 1.74
 -1 -2 -2 184.85 8.11
 -1 2 -2 175.39 7.69
 1 -2 2 183.15 7.59
 1 2 2 172.75 8.15
 1 -2 2 178.51 8.28
 1 -2 3 241.13 10.88
 -1 2 -3 247.98 10.33
 1 -2 3 261.41 10.36
 -1 2 -3 249.52 10.92
 1 2 3 252.01 10.96
 -1 -2 -3 259.04 10.79
 1 -2 4 239.78 10.37
 1 -2 4 230.27 9.69
 -1 2 -4 223.04 10.28
 1 2 4 232.23 10.41
 -1 -2 -4 234.24 10.2
 1 -2 5 114.18 6.22
 1 -2 5 119.4 5.85
 -1 2 -5 110.06 6.23
 -1 -2 -5 113.78 6.22
 1 2 5 123.58 6.54
 -1 -2 -5 120.78 6.28
 1 -2 6 175.01 8.51
 1 -2 6 167.06 7.91
 -1 2 -6 157.23 8.34
 1 2 6 179.75 8.67
 -1 -2 -6 175.68 8.51
 1 -2 7 45.25 3.62
 -1 2 -7 43.47 2.4
 1 -2 7 52.53 3.55
 -1 2 -7 41.69 3.65
 1 2 7 54.86 4.05
 -1 -2 -7 43.14 3.58
 -1 2 -8 158.84 8.24
 1 -2 8 148.33 8.15
 -1 2 -8 159.19 6.59
 -1 2 -8 161.62 8.48
 1 2 8 145.56 8.25
 1 -2 9 164.09 8.95
 -1 2 -9 172.37 9.07
 -1 2 -9 170.63 7.44
 -1 2 -9 174.16 9.28
 1 2 9 188.53 9.63
 -1 2 -9 177.74 7.05
 -1 2 -10 0.22 0.5
 -1 2 -10 0.99 0.93
 1 2 10 0.52 1.05
 1 -2 10 0.47 0.81
 -1 2 -10 0.69 0.35
 -1 2 -11 6.19 1.14
 1 2 11 6.72 1.78
 1 -2 11 4.52 1.45
 -1 2 -12 8.1 1.38
 1 2 12 4.22 1.48
 1 -2 12 5.37 1.62
 1 -2 13 66.36 5.39
 1 2 13 70.53 5.83
 -1 2 -13 58.34 4.01
 1 -2 14 4.26 1.69
 1 -2 14 6.45 2.11
 1 2 14 1.39 1.51
 -1 2 -14 3.27 1.75
 -1 2 -14 5.46 1.39
 1 -2 15 4.51 2
 1 -2 15 6.84 2.42
 -1 2 -15 9.76 2.41
 1 2 15 5.92 1.99
 1 2 15 5.69 2.3
 -1 -2 -15 8.31 2.11
 -1 2 -15 8.91 1.68
 1 -2 16 4.77 1.91
 1 -2 16 6.51 2.5
 1 2 16 6.64 2.18
 1 2 16 7.87 2.36
 -1 2 -16 5.23 2.17
 -1 2 -16 12.03 2.02
 -1 -2 -16 9.99 2.64
 -1 2 -17 3.87 1.37
 1 2 17 2.5 1.7
 1 -2 17 4.31 1.92
 -1 2 -18 5.48 1.63
 1 2 18 8.83 2.64
 1 -2 18 10.57 2.54
 -1 2 -19 1.96 1.41
 1 -2 19 5.54 2.11
 1 2 19 5.59 2.48
 1 -2 20 7.45 2.39
 1 2 20 4.89 2.61
 1 2 20 3.78 2.3
 1 -2 21 -0.86 1.62
 1 2 21 1.03 1.58
 1 2 21 -0.99 1.86
 1 -2 22 0.9 1.69
 -1 -3 22 0.76 1.44
 -1 3 21 0.96 2.34
 -1 -3 21 -0.74 1.7
 -1 3 20 -0.99 1.53
 -1 3 20 0.91 1.57
 -1 -3 20 0.71 1.44
 -1 3 19 -0.95 1.46
 -1 3 19 1.73 1.49
 -1 -3 19 0.68 1.65
 -1 3 18 4.91 2.2
 -1 -3 18 8.41 2.45
 -1 3 17 -0.86 1.48
 -1 3 17 -1.54 1.57
 -1 -3 17 0.62 1.25
 -1 3 16 7.37 2.55
 -1 3 16 12.3 2.81
 -1 -3 16 15.19 2.65
 -1 3 15 9.3 2.75
 -1 3 15 7.44 2.23
 -1 -3 15 8.87 2.11
 -1 -3 14 2.09 1.28
 -1 -3 14 2.09 1.17
 -1 3 14 4.4 2.04
 -1 -3 14 5.72 2.06
 -1 3 14 3.15 1.46
 -1 -3 13 43.38 4.19
 -1 3 13 51.22 5.16
 -1 -3 13 42.66 3.82
 -1 -3 13 46.25 4.92
 -1 3 13 39.67 4.45
 -1 -3 12 25.06 2.95
 -1 -3 12 17.17 2.34
 -1 3 12 18.27 3.16
 -1 -3 12 23.87 3.43
 -1 3 12 13.44 2.46
 -1 -3 11 23.5 2.81
 1 3 -11 23.71 1.63
 -1 -3 11 25.93 2.63
 -1 3 11 25.81 3.41
 -1 -3 11 23.19 3.42
 -1 3 11 26.23 3.09
 1 -3 -10 18.04 2.65
 -1 -3 10 15.38 2
 1 3 -10 17.02 2.29
 -1 3 10 16.18 2.65
 -1 -3 10 13.46 2.15
 -1 3 10 16.26 2.42
 -1 -3 9 108.2 6.03
 1 -3 -9 115.48 7.09
 -1 -3 9 125.15 6.78
 1 3 -9 112.73 6.55
 -1 3 9 118.29 6.81
 -1 3 9 111.37 7.32
 -1 -3 8 202.48 9.31
 1 -3 -8 202.3 10.25
 -1 -3 8 205.61 9.87
 1 3 -8 197.8 9.74
 -1 3 8 220.23 10.1
 -1 3 8 221.84 11.03
 -1 -3 7 29.97 2.53
 1 -3 -7 31.09 3.07
 -1 3 7 30.36 3.24
 -1 -3 7 31.13 2.83
 1 3 -7 27.57 2.64
 -1 3 7 26.48 2.61
 1 -3 -6 0.36 0.67
 -1 -3 6 1.03 0.47
 1 3 -6 0.3 0.7
 -1 3 6 0.91 0.99
 -1 -3 6 2.31 0.91
 -1 3 6 0.58 0.5
 -1 3 5 157.52 8.12
 1 3 -5 144.5 7.12
 -1 -3 5 145.44 7.24
 -1 3 5 145.38 6.94
 -1 -3 5 138.1 5.61
 1 -3 -5 148.29 7.39
 -1 3 4 74.77 5.02
 1 -3 -4 77.47 4.6
 -1 3 4 72.35 4.1
 1 3 -4 70.73 4.41
 -1 -3 4 78.59 4.66
 -1 3 3 13.21 1.43
 1 -3 -3 16.74 1.51
 -1 3 3 16.06 2.13
 -1 -3 3 14.84 2.04
 1 3 -3 11.24 1.88
 1 3 -3 15.92 1.82
 1 3 -2 52.13 4.15
 -1 3 2 62.94 4.36
 -1 -3 2 57.89 4.16
 1 3 -2 61.12 3.93
 -1 3 2 61.32 3.29
 -1 -3 2 61.72 4.2
 1 -3 -2 61.82 3.28
 -1 3 1 189.18 8.26
 1 3 -1 182.66 9.02
 -1 3 1 173.95 8.85
 -1 -3 1 183.17 8.89
 1 3 -1 181.22 8.55
 -1 3 1 185.17 9.07
 1 -3 -1 183.31 7.6
 -1 -3 1 183.21 8.77
 -1 -3 0 32.49 2.87
 1 -3 0 33.59 2.22
 -1 3 0 36.58 2.68
 1 3 0 36.44 3.19
 -1 -3 0 36.29 3.09
 -1 3 0 38.98 3.25
 -1 3 -1 187.22 8.19
 -1 -3 -1 169.55 8.7
 -1 3 -1 176.41 8.01
 -1 -3 -1 189.73 8.79
 1 -3 1 176.85 7.56
 1 3 1 185.74 8.76
 -1 3 -2 70.27 3.89
 -1 -3 -2 66.36 4.48
 1 -3 2 71.47 4.73
 1 3 2 62.81 4.37
 -1 -3 -2 74.06 4.61
 -1 3 -3 18.01 1.81
 1 3 3 15.44 2.03
 1 -3 3 19.32 2.01
 -1 -3 -3 15.81 2.12
 -1 -3 -3 12.81 1.93
 1 -3 3 16.81 2.18
 -1 -3 -4 80.9 5.06
 1 3 4 75.95 4.96
 -1 -3 -4 71.19 4.81
 1 -3 4 73.61 4.53
 -1 3 -4 67.81 4.95
 1 -3 4 66.48 4.82
 1 -3 5 143.88 8.1
 1 -3 5 147.81 7.19
 -1 -3 -5 148.3 8.01
 1 -3 5 154.57 7.72
 -1 3 -5 149.92 8.28
 1 3 5 154.16 8.16
 -1 -3 -5 163.69 8.16
 -1 3 -6 0.41 0.77
 -1 -3 -6 1.6 1.11
 1 -3 6 0.56 0.53
 1 3 6 0.44 0.68
 -1 -3 -6 1.26 1.07
 -1 3 -6 2.37 1.16
 1 -3 6 -0.44 0.83
 1 -3 6 1.08 0.83
 1 -3 7 24.7 2.92
 -1 3 -7 28.29 3.07
 1 -3 7 25.37 2.48
 -1 3 -7 28.32 3.22
 1 3 7 26.81 3.1
 -1 -3 -7 30.36 3.25
 1 -3 8 220.99 10.84
 -1 3 -8 196.43 10.5
 1 -3 8 215.23 9.87
 -1 3 -8 211.31 11.04
 1 3 8 213.48 10.88
 -1 -3 -8 204.73 10.7
 -1 3 -9 107.28 7.05
 1 -3 9 110.29 7.13
 -1 -3 -9 110.55 7.2
 1 -3 9 120.08 6.57
 -1 3 -9 109.84 7.32
 1 3 9 120.94 7.52
 1 3 10 17.65 2.75
 -1 3 -10 16.1 2.54
 -1 -3 -10 15.04 2.6
 1 -3 10 21.57 2.51
 -1 3 -10 12.76 2.5
 1 -3 10 12.2 2.34
 1 3 11 24.99 3.43
 -1 3 -11 24.79 3.46
 1 -3 11 25.85 2.96
 -1 3 -11 22.59 3.27
 1 -3 11 31.85 3.63
 1 3 12 15.61 2.76
 -1 3 -12 15.17 1.35
 -1 3 -12 21.85 3.29
 1 -3 12 18 3.1
 1 -3 12 24.08 2.98
 1 -3 12 15.88 2.66
 1 3 13 44.96 4.91
 1 -3 13 45.16 4.75
 1 -3 13 49.51 5.15
 -1 3 -13 59.54 5.52
 1 3 14 5.88 2.05
 -1 3 -14 2.85 1.74
 1 -3 14 6.51 2.01
 1 -3 14 6.43 2.2
 1 3 15 8.55 2.42
 -1 3 -15 8.27 2.41
 1 -3 15 12.95 2.7
 1 -3 15 12.76 3.02
 1 -3 16 15.72 2.93
 1 3 16 9.05 2.63
 -1 3 -16 7.93 2.54
 1 -3 17 1.5 1.41
 1 3 17 0.87 1.49
 -1 3 -17 0.83 1.7
 1 -3 18 8.59 2.64
 1 3 18 9.14 2.83
 -1 3 -18 8.81 2.81
 1 -3 19 0.81 2.26
 1 3 19 -0.94 1.92
 1 3 19 -1.92 1.65
 -1 3 -19 0.93 1.88
 1 -3 20 -0.85 1.45
 1 3 20 -0.99 2.28
 1 3 20 2.01 1.89
 1 -3 21 -0.88 1.65
 -1 -4 21 1.51 1.93
 -1 4 21 -0.96 2.34
 -1 -4 20 -0.73 1.38
 -1 4 20 -0.92 1.73
 -1 -4 19 -1.42 1.72
 -1 4 19 3.5 2.23
 -1 -4 18 3.41 1.66
 -1 4 18 0.97 1.5
 -1 4 18 1.66 1.81
 -1 -4 17 3.96 1.84
 -1 4 17 10.25 2.96
 -1 4 17 6.29 2.35
 -1 -4 16 1.27 1.54
 -1 4 16 -0.9 1.69
 -1 4 16 -0.74 1.4
 -1 -4 15 1.83 1.41
 -1 4 15 0.86 1.32
 -1 4 15 2.1 1.61
 -1 4 14 13.05 3.1
 -1 -4 14 12.26 2.02
 -1 -4 14 10.52 2.33
 -1 4 14 13.74 2.79
 1 4 -13 0.59 0.53
 -1 4 13 3.89 1.8
 -1 -4 13 0.73 0.93
 1 -4 -13 1.9 1.54
 -1 -4 13 0.7 1.32
 -1 -4 13 1.12 1.14
 -1 4 13 1.83 1.49
 1 4 -12 15.76 2.58
 1 -4 -12 15.65 2.91
 -1 -4 12 16.18 2.2
 -1 4 12 14.1 3.08
 -1 -4 12 16.78 3.11
 -1 -4 12 22.61 3.1
 -1 4 12 21 2.92
 1 4 -11 15.62 2.52
 1 -4 -11 21.61 3.24
 -1 -4 11 20.67 2.31
 -1 -4 11 17.5 2.07
 -1 -4 11 23.81 3.59
 -1 4 11 19.86 3.33
 -1 -4 11 13.91 2.49
 -1 4 11 15.73 2.5
 1 4 -10 17.26 2.49
 -1 -4 10 12.26 1.82
 -1 -4 10 11.43 1.59
 -1 -4 10 17.31 2.85
 -1 4 10 12.82 2.64
 -1 -4 10 12.37 2.27
 -1 4 10 14.45 2.39
 1 4 -9 13.45 2.11
 -1 -4 9 9.69 1.61
 1 -4 -9 11.07 2.11
 -1 -4 9 7.06 1.17
 -1 -4 9 10.69 2.21
 -1 4 9 5.14 1.67
 -1 -4 9 11.9 2.13
 -1 4 9 9.31 1.98
 1 4 -8 12.11 2.02
 -1 -4 8 12.35 1.68
 1 -4 -8 12.72 2.35
 -1 -4 8 10.69 1.21
 -1 -4 8 9.17 2.2
 -1 4 8 14.11 2.62
 -1 -4 8 16.55 2.38
 -1 4 8 10.67 1.89
 1 -4 -7 25.92 2.94
 -1 -4 7 15.73 1.35
 -1 -4 7 23.74 3.19
 1 4 -7 23.47 2.69
 -1 4 7 21.16 3.01
 -1 4 7 25.03 2.65
 -1 -4 7 20.05 2.63
 1 -4 -6 8.55 1.65
 -1 -4 6 8.52 1.99
 -1 4 6 6.71 1.37
 -1 -4 6 9.57 1.83
 -1 4 6 8.47 1.97
 -1 -4 6 11.17 2.15
 1 4 -6 11.4 1.91
 -1 4 5 26.83 2.52
 -1 -4 5 25.26 3.09
 -1 4 5 24.52 3.17
 -1 -4 5 22.39 2.95
 1 4 -5 24.41 2.68
 -1 -4 4 48.52 4.32
 -1 4 4 47.59 4.34
 -1 4 4 43.19 3.19
 1 4 -4 52.21 3.97
 -1 4 3 13.13 1.65
 -1 -4 3 12.98 2.13
 1 -4 -3 16.4 1.78
 1 4 -3 11.75 2.11
 1 4 -3 14.79 2.06
 -1 4 3 10.75 2.13
 -1 -4 3 10.54 2.03
 -1 -4 2 8.43 1.79
 1 4 -2 7.69 1.67
 -1 4 2 5.31 1.21
 -1 -4 2 8.02 1.68
 -1 4 2 7.5 1.73
 1 -4 -2 5.13 1.05
 1 4 -2 5.95 1.38
 -1 4 1 44.95 4.25
 -1 -4 1 54.36 4.36
 -1 4 1 45.5 3.63
 1 4 -1 49.97 4.33
 -1 -4 1 51.26 4.08
 1 -4 -1 52.55 3.28
 1 4 -1 49.53 4
 -1 4 0 13.08 1.91
 -1 -4 0 13.79 2.07
 1 -4 0 11.28 1.47
 1 4 0 11.53 2.11
 -1 -4 0 15.75 2.35
 -1 4 0 16.95 2.47
 1 4 0 12.93 2.05
 -1 -4 -1 53.27 4.37
 -1 4 -1 49.89 3.8
 1 4 1 47.21 4.23
 -1 4 -1 43.73 3.31
 -1 -4 -1 50.19 4.01
 1 -4 1 54.04 3.36
 -1 -4 -2 6.57 1.64
 1 4 2 10.24 1.79
 -1 -4 -2 9.2 1.72
 1 -4 2 7.57 1.27
 -1 4 -2 7.05 1.24
 -1 4 -3 11.02 1.58
 1 4 3 8.82 1.73
 -1 -4 -3 10.48 1.97
 -1 -4 -3 13.79 2.11
 -1 4 -3 8.9 1.87
 -1 -4 -4 45.7 4.28
 1 -4 4 50.73 4.03
 -1 -4 -4 51.1 4.18
 1 4 4 41.51 3.89
 -1 4 -4 48.91 4.26
 1 -4 4 59.76 4.74
 -1 -4 -5 22.76 2.82
 1 -4 5 18.05 2.5
 1 4 5 21.28 2.67
 -1 -4 -5 17.48 2.65
 -1 4 -5 15.58 2.65
 -1 4 -5 25.56 3.01
 1 -4 5 28.83 3.26
 -1 -4 -6 9.7 2
 1 4 6 6.48 1.61
 1 -4 6 8.39 1.69
 -1 4 -6 6.43 1.8
 -1 -4 -6 8.26 1.96
 -1 4 -6 8.36 2.02
 1 -4 6 9.85 2.08
 1 -4 7 24.75 3.16
 -1 4 -7 21.91 3.03
 1 -4 7 24.43 2.43
 1 -4 7 25.61 3.16
 1 4 7 22.7 2.97
 -1 -4 -7 17.68 2.78
 -1 4 -7 20.94 3.24
 -1 -4 -7 22.11 2.94
 1 -4 8 12.75 2.34
 1 -4 8 8.36 1.85
 1 -4 8 9.42 1.62
 1 4 8 12.38 2.4
 -1 -4 -8 12.31 2.42
 -1 4 -8 10.81 2.32
 -1 4 -8 10.51 2.17
 1 -4 9 10.19 2.14
 1 -4 9 12.46 2.25
 1 -4 9 6.48 1.6
 1 4 9 13.92 2.53
 -1 -4 -9 5.87 1.89
 -1 4 -9 7.92 2.12
 -1 4 -9 12.53 2.28
 1 -4 10 19.24 2.83
 1 -4 10 18.62 2.93
 1 -4 10 10.76 1.96
 1 4 10 12.02 2.47
 -1 -4 -10 9.23 2.26
 -1 4 -10 6.85 2.08
 -1 4 -10 12.5 2.47
 1 4 11 16.66 2.92
 -1 4 -11 24.25 3.4
 -1 -4 -11 18.65 3.22
 1 -4 11 19.33 2.58
 -1 4 -11 13.46 2.79
 1 -4 11 15.42 2.77
 1 4 12 20.21 3.24
 -1 4 -12 26.41 3.6
 1 -4 12 16.33 2.51
 -1 4 -12 28.04 3.95
 1 -4 12 14.59 2.78
 1 4 13 -0.73 1.38
 -1 4 -13 1.91 1.62
 1 -4 13 0.47 1.03
 -1 4 -13 0.77 1.67
 1 -4 13 -0.69 1.06
 1 4 14 16.24 3.12
 -1 4 -14 10.23 1.06
 -1 4 -14 15.15 3.27
 1 -4 14 16.67 2.72
 1 -4 14 9.3 2.37
 1 4 15 3.25 1.77
 -1 4 -15 -0.83 1.56
 1 -4 15 1.07 1.43
 1 -4 15 2.96 1.61
 -1 4 -16 3.45 2.1
 1 4 16 0.85 1.47
 1 -4 16 3.08 1.68
 1 -4 16 0.57 1.24
 1 4 17 2.78 2.14
 1 4 17 5.38 2.29
 -1 4 -17 8.99 2.94
 1 -4 17 7.99 2.75
 1 -4 17 4.22 2.18
 1 -4 18 -0.83 1.69
 1 4 18 0.97 1.82
 -1 4 -18 1.87 2.16
 1 4 18 0.94 1.77
 1 -4 19 1.71 1.87
 1 4 19 2.01 2.05
 1 4 19 1.96 2.39
 -1 4 -19 5.85 2.8
 1 -4 20 -0.88 1.67
 1 4 20 1.02 1.93
 -1 5 20 2.73 1.98
 -1 -5 19 12.15 2.95
 -1 5 19 10.44 3.09
 -1 -5 18 -0.74 1.61
 -1 5 18 -0.83 1.69
 -1 -5 17 5.75 2.16
 -1 5 17 6.08 2.6
 -1 5 17 10.29 2.73
 -1 -5 16 -0.7 1.52
 -1 5 16 -1.95 1.84
 -1 5 16 0.75 1.29
 -1 -5 15 0.68 1.28
 -1 5 15 1.88 1.92
 -1 5 15 3.56 1.9
 1 5 -14 5.56 1.05
 -1 -5 14 5.08 1.39
 -1 5 14 5.44 2.42
 -1 -5 14 4.6 1.9
 -1 5 14 10.12 2.44
 1 5 -13 12.08 2.6
 -1 -5 13 7.19 1.49
 -1 -5 13 7.05 1.47
 -1 5 13 7.85 2.44
 -1 -5 13 11.49 2.47
 -1 5 13 7.64 2.21
 -1 -5 12 20.01 2.34
 -1 -5 12 20.24 2.12
 -1 5 12 23.34 3.3
 -1 5 12 25.17 4.04
 1 5 -12 17.38 3.01
 -1 -5 12 26.05 3.58
 1 -5 -11 8.63 2.34
 -1 -5 11 13.7 1.91
 -1 -5 11 8.67 1.32
 -1 5 11 8.9 2.58
 1 5 -11 6.53 2.16
 -1 -5 11 7.24 1.99
 -1 5 11 9.05 2.2
 -1 5 10 1.55 1.13
 -1 -5 10 0.71 1.72
 1 5 -10 2.63 1.62
 -1 5 10 1.56 1.47
 -1 -5 10 1.85 0.98
 1 -5 -10 0.58 1.27
 -1 -5 10 1.17 1.28
 -1 -5 9 6.09 1.29
 1 -5 -9 4.42 1.76
 -1 -5 9 2.75 1.84
 -1 5 9 3.81 1.43
 1 5 -9 3.08 1.49
 -1 5 9 3.77 1.75
 -1 -5 9 5.55 2
 -1 -5 9 4.6 1.66
 -1 -5 8 0.67 1.54
 -1 5 8 0.88 0.9
 1 5 -8 4.02 1.34
 -1 5 8 0.73 1.49
 -1 -5 8 2.01 1.26
 1 -5 -8 1.56 1.13
 -1 -5 8 1.86 0.86
 -1 -5 7 0.65 1.87
 -1 5 7 4.04 1.36
 1 5 -7 3.46 1.53
 -1 5 7 4.26 1.73
 -1 -5 7 3.87 1.49
 1 -5 -7 5.86 1.92
 -1 5 6 1.89 1.01
 1 -5 -6 0.91 1.17
 -1 5 6 2.06 1.3
 -1 -5 6 3.13 1.6
 1 5 -6 2.43 1.35
 -1 -5 5 12.26 2.75
 -1 5 5 14.7 2.93
 1 -5 -5 19.56 2.64
 1 5 -5 22.34 2.82
 -1 5 5 21.49 2.39
 -1 -5 5 23.2 3.06
 -1 5 4 29.92 3.78
 -1 -5 4 33.7 3.93
 -1 -5 4 29.34 3.53
 -1 5 4 36.79 3.56
 1 -5 -4 25.32 2.57
 1 5 -4 31 3.39
 -1 5 3 4.46 1.63
 -1 -5 3 3.56 1.59
 -1 5 3 3.21 1.37
 -1 -5 3 3.05 1.41
 1 -5 -3 3.57 0.95
 1 5 -3 4.15 1.45
 1 5 -3 3.95 1.32
 1 -5 -2 2.35 0.96
 -1 -5 2 2.94 1.7
 -1 5 2 3.6 1.25
 -1 -5 2 1.96 1.2
 -1 5 2 3.8 1.46
 1 5 -2 5.27 1.63
 1 5 -2 3.02 1.34
 1 -5 -1 7.88 1.41
 1 5 -1 5.84 1.82
 -1 -5 1 7.76 1.69
 -1 5 1 7.53 1.69
 -1 -5 1 7.54 2.06
 -1 5 1 7.61 2.03
 -1 -5 0 -1.15 1.54
 -1 5 0 0.44 0.83
 1 -5 0 -0.3 0.74
 1 5 0 0.58 0.9
 -1 -5 0 0.48 1.12
 1 5 0 0.52 1.07
 -1 5 0 1.18 1.11
 1 5 0 -0.47 0.35
 -1 5 0 -0.68 0.64
 -1 -5 -1 9.23 2.15
 1 -5 1 8.33 1.47
 -1 -5 -1 6.43 1.77
 1 5 1 5.89 1.72
 -1 5 -1 10.29 1.87
 1 5 1 8.08 1.96
 -1 5 -1 11.67 2.31
 -1 5 -1 9.23 1.56
 -1 5 -2 3.3 1.04
 1 5 2 2.39 1.3
 1 -5 2 1.29 0.78
 -1 -5 -2 3.49 1.55
 -1 -5 -2 0.49 0.99
 -1 5 -2 3.45 1.71
 -1 5 -3 4.71 1.12
 -1 -5 -3 5.87 1.92
 -1 -5 -3 5.37 1.6
 1 5 3 2.42 1.15
 1 -5 3 4.48 1.13
 -1 5 -3 5.15 1.82
 -1 -5 -4 33.91 3.92
 1 -5 4 26.07 2.84
 -1 -5 -4 32.98 3.62
 -1 5 -4 26.98 3.64
 1 -5 5 19.33 2.83
 1 5 5 20.25 2.85
 -1 -5 -5 19.34 2.8
 -1 -5 -5 18.74 2.95
 -1 5 -5 29.06 3.92
 -1 5 -5 21.39 3.07
 1 5 6 1.13 0.87
 1 -5 6 3.71 1.47
 -1 -5 -6 1.56 1.13
 -1 -5 -6 1.24 1.26
 -1 5 -6 1.45 1.25
 -1 5 -6 0.58 1.1
 1 -5 6 0.66 1.14
 -1 5 -7 2.99 1.66
 1 -5 7 2.76 1.42
 1 5 7 6.45 1.75
 -1 -5 -7 5.35 1.75
 -1 -5 -7 5.71 1.76
 -1 5 -7 3.72 1.72
 1 -5 7 3.36 1.94
 1 -5 8 6.85 2.04
 -1 -5 -8 1.96 1.42
 1 -5 8 2.3 1.33
 1 5 8 3.68 1.5
 1 -5 8 4.68 1.93
 -1 5 -8 4.55 1.94
 -1 5 -8 3.05 1.56
 1 -5 9 9.82 2.54
 1 5 9 4.5 1.65
 1 -5 9 4.2 1.67
 -1 -5 -9 3.37 1.65
 1 -5 9 4.85 1.93
 -1 5 -9 2.34 2.08
 -1 5 -9 8.74 2.21
 1 -5 10 0.72 1.66
 1 -5 10 2.29 1.21
 1 -5 10 1.25 1.45
 1 5 10 0.68 1.27
 -1 -5 -10 1.4 1.79
 -1 5 -10 2.4 1.51
 -1 5 -10 2.56 1.48
 1 -5 11 8.85 2.42
 1 -5 11 7.15 2.2
 1 5 11 4.97 2.06
 1 -5 11 10.78 1.91
 -1 5 -11 8.2 2.69
 -1 5 -11 8.6 2.61
 1 -5 12 21.22 3.57
 1 5 12 22.51 3.58
 1 -5 12 16.93 3.16
 1 -5 12 18.22 2.6
 -1 5 -12 30.39 4.46
 -1 5 -12 19.09 3.35
 1 -5 13 10.88 2.17
 -1 5 -13 9.56 2.85
 1 -5 13 7.01 2.26
 1 5 13 7.93 2.6
 1 -5 14 5.73 1.77
 1 5 14 3.35 1.83
 -1 5 -14 6.27 2.58
 1 -5 14 4.81 2.23
 1 5 15 0.87 1.77
 -1 5 -15 3.11 0.76
 1 5 15 4.68 2.28
 1 -5 15 0.83 1.56
 1 5 16 -0.97 1.67
 1 -5 16 -0.85 1.6
 -1 5 -16 -0.95 1.63
 1 5 16 -0.9 1.84
 1 5 17 10.07 3.29
 1 5 17 8.48 2.81
 -1 5 -17 1.95 2.13
 1 -5 17 7.83 2.69
 1 5 18 0.98 1.68
 1 -5 18 -0.89 1.54
 -1 -6 16 1.52 1.55
 -1 6 16 0.76 1.54
 -1 -6 15 0.75 1.82
 -1 6 15 0.72 1.46
 -1 -6 14 5.13 2.03
 -1 6 14 4.06 1.88
 -1 6 14 1 2.19
 -1 6 13 0.64 1.48
 -1 6 13 0.98 1.68
 -1 -6 13 4.6 1.22
 -1 -6 13 3.6 2.22
 -1 6 12 6.61 2.41
 1 6 -12 1.89 1.94
 -1 -6 12 1.92 0.97
 -1 6 12 6.01 1.96
 -1 6 11 2.77 1.88
 1 6 -11 0.62 1.71
 -1 -6 11 2.52 1.01
 -1 6 11 0.57 1.07
 -1 6 10 2.7 1.96
 1 6 -10 0.6 1.4
 -1 -6 10 3.47 1.07
 -1 6 10 0.53 1.08
 -1 6 9 8.74 2.54
 1 6 -9 11.33 2.53
 -1 -6 9 7.15 1.46
 1 -6 -9 10.17 2.41
 -1 6 9 11.53 2.27
 -1 6 8 11.91 2.95
 1 6 -8 13.57 2.59
 -1 -6 8 12.95 1.92
 1 -6 -8 7.92 2.12
 -1 -6 8 10 2.49
 -1 6 8 9.91 2.02
 -1 6 7 0.83 1.43
 1 6 -7 3.51 1.63
 -1 -6 7 5.81 2.17
 -1 6 7 5.75 1.57
 1 -6 -7 5.34 1.84
 -1 6 6 35.53 4.63
 1 -6 -6 23.12 3.31
 -1 -6 6 28.23 3.86
 1 6 -6 31.98 3.82
 -1 6 5 7.12 2.2
 1 -6 -5 6.59 1.79
 1 6 -5 6.41 2.02
 -1 -6 5 5.47 2
 -1 6 5 6.91 2.04
 -1 -6 4 3.52 1.7
 -1 6 4 5.06 1.9
 1 -6 -4 10.09 2.12
 -1 -6 4 7.16 2.28
 1 -6 -4 7.05 2.18
 -1 6 4 5.44 2.17
 1 6 -4 11.1 2.39
 1 6 -3 44.36 4.5
 -1 6 3 40.83 5
 -1 6 3 45.71 4.39
 -1 -6 3 39.46 4.25
 1 -6 -3 42.23 3.86
 1 -6 -3 42.77 5.06
 -1 -6 3 38.75 4.66
 -1 6 3 37.13 4.75
 1 -6 -3 41.89 3.56
 1 6 -2 39.88 4.44
 -1 6 2 46.52 5.3
 1 -6 -2 54.46 4.16
 1 6 -2 53.64 5.38
 -1 6 2 50.33 4.64
 -1 -6 2 49.44 5.42
 1 -6 -2 41.83 5.01
 -1 6 2 41.73 5.09
 -1 -6 2 52.98 4.83
 1 -6 -2 44.48 3.68
 1 -6 -1 16.61 2.15
 -1 6 1 15.18 2.31
 -1 6 1 13.93 2.53
 1 6 -1 10.26 2.6
 -1 -6 1 6.14 1.91
 -1 -6 1 4.84 2.47
 -1 6 1 14.09 2.94
 1 6 -1 10.47 2.49
 1 -6 -1 9.71 1.73
 1 -6 0 7.6 1.53
 -1 6 0 4.36 1.35
 1 6 0 5.17 0.67
 -1 -6 0 9.07 2.19
 1 6 0 8.93 2.25
 1 -6 0 4.14 2.38
 -1 -6 0 2.75 2.13
 -1 6 0 9.67 2.16
 1 6 0 5.02 1.82
 -1 6 0 9.05 2.46
 1 -6 0 4.93 1.39
 1 -6 1 10.16 1.52
 -1 6 -1 7.71 1.57
 1 6 1 7.77 1.1
 -1 -6 -1 5.53 2.62
 1 -6 1 0.69 2.73
 -1 -6 -1 5 1.93
 -1 6 -1 6.19 2.13
 1 6 1 10.29 2.39
 1 -6 1 11.87 1.99
 1 6 1 11.06 2.78
 1 6 2 48.09 5.27
 -1 6 -2 45.57 3.56
 1 -6 2 46.35 3.12
 -1 -6 -2 33.35 4.59
 1 -6 2 48.09 5.24
 1 6 2 53.33 5.23
 -1 6 -2 45.35 4.86
 1 -6 2 45.52 3.84
 -1 -6 -2 50.51 4.72
 1 6 3 48.2 5.17
 -1 6 -3 33.07 3.05
 1 -6 3 46.78 2.88
 -1 -6 -3 35.64 4.69
 1 -6 3 47.89 5.17
 1 6 3 39.85 4.61
 -1 6 -3 45.62 4.84
 -1 -6 -3 43.12 4.43
 1 -6 3 44.27 3.83
 1 6 4 7.21 2.23
 1 -6 4 8.31 1.76
 1 -6 4 6.01 0.97
 -1 -6 -4 10.54 2.87
 1 -6 4 6.44 2.34
 -1 -6 -4 6.72 2.29
 -1 6 -4 2.69 1.73
 -1 -6 -5 5.08 1.85
 -1 6 -5 7.6 2.52
 -1 6 -5 4.72 1.95
 1 -6 5 6.66 1.88
 -1 -6 -6 21.82 3.29
 1 6 6 20.08 3.1
 1 -6 6 18.3 2.77
 -1 6 -6 22.33 3.86
 -1 6 -6 23.7 3.64
 -1 6 -7 4.12 1.76
 -1 6 -7 9.6 2.77
 1 6 7 5.2 1.81
 1 -6 7 3.47 1.39
 -1 -6 -7 5.26 1.81
 1 -6 8 7.24 1.98
 -1 6 -8 5.32 2.28
 1 6 9 7.66 2.17
 1 -6 9 6.81 2.25
 -1 6 -9 9.93 2.96
 1 -6 10 4.92 2.28
 1 6 10 5.75 2.08
 -1 6 -10 4.6 2.13
 1 -6 11 -0.84 1.57
 -1 6 -11 0.94 1.61
 1 6 11 3.74 1.91
 1 6 12 4.69 2.4
 1 -6 12 6.81 2.62
 -1 6 -12 5.72 2.21
 1 6 12 3.9 1.9
 1 6 13 3.87 2.24
 1 -6 13 8.68 2.84
 -1 6 -13 4.86 2.49
 1 6 13 4.06 2.17
 1 6 14 3 2.04
 1 -6 14 1.77 1.93
 1 6 14 6.75 2.43
 -1 6 -14 1 2.03
 1 6 15 -0.88 1.79
 1 -6 15 -0.9 1.7
 1 6 16 0.91 1.72
 1 -6 16 1.84 2.01
 1 6 17 -0.95 1.79
 -1 7 10 1.01 1.55
 -1 7 9 2.96 1.86
 -1 -7 9 2.69 1.08
 -1 7 8 11.58 3.16
 -1 -7 8 8.67 1.56
 -1 7 8 7.74 2.56
 -1 7 7 4.74 2.31
 -1 7 7 2.75 1.91
 -1 7 6 9.33 3.3
 1 -7 -6 3.8 1.63
 -1 -7 6 8.8 2.45
 -1 7 6 7.36 2.2
 -1 7 5 6.47 2.48
 1 -7 -5 7.14 2.02
 -1 7 5 8.5 2.21
 -1 -7 5 8.58 2.17
 -1 7 4 1.85 1.74
 -1 -7 4 1.29 1.57
 -1 7 4 0.64 1.64
 1 -7 -4 2.86 1.47
 -1 -7 3 15.27 2.79
 -1 7 3 18.96 3.25
 1 -7 -3 18.56 2.81
 1 -7 -3 18.33 2.56
 -1 7 2 15.73 2.45
 1 -7 -2 15.06 2.35
 -1 -7 2 17.68 3.03
 -1 7 2 14.42 2.77
 1 -7 -2 10.13 2.01
 -1 7 1 12.21 2.08
 1 -7 -1 8.53 1.72
 -1 -7 1 9.43 2.34
 -1 7 1 13.11 2.74
 1 7 -1 10.17 2.64
 1 -7 -1 8 1.86
 -1 7 0 2.85 1.35
 1 -7 0 0.67 1.06
 1 7 0 2.35 1.9
 -1 -7 0 0.61 1.64
 1 -7 0 1.17 1.17
 1 7 1 14.92 3.09
 -1 7 -1 13.49 1.86
 1 -7 1 10.22 1.7
 -1 -7 -1 10.29 2.48
 1 -7 1 10.45 1.97
 1 7 2 10.31 2.77
 -1 7 -2 14.15 1.95
 1 7 2 13.35 1.56
 1 -7 2 17.75 1.99
 1 -7 2 16.05 2.35
 -1 -7 -2 18.73 3.26
 1 -7 3 16.1 1.71
 -1 -7 -3 19.4 3.08
 1 -7 3 15.98 2.65
 1 -7 4 2.1 0.71
 1 7 4 0.81 1.65
 1 -7 4 1.82 1.31
 -1 -7 -4 0.61 1.61
 1 -7 5 7.16 1.82
 1 7 5 9.08 2.71
 -1 -7 -5 10.38 2.41
 -1 7 -5 4.9 2.52
 1 7 6 3.37 1.95
 1 -7 6 6.02 1.73
 -1 -7 -6 4.31 2.07
 -1 7 -6 3.97 2.3
 1 -7 7 1.6 1.42
 1 7 7 4.27 1.97
 -1 7 -7 1 2.32
 1 7 7 2.84 1.93
 -1 -7 -7 5.65 1.87
 1 7 8 5.78 2.59
 1 7 8 6.44 2.22
 1 -7 8 13.46 2.53
 -1 7 -8 13.17 3.5
 1 7 9 2.95 2.14
 1 7 9 2.95 1.61
 1 -7 9 4.7 1.87
 -1 7 -9 4.1 2.49
 1 7 10 -1 2.19
 -1 7 -10 1.04 1.95
 1 -7 10 0.62 1.42
 1 7 11 3.15 2.1
 1 7 12 2.44 2.08
 1 7 13 2.52 2.04
 1 7 14 0.86 1.76
 1 7 15 0.89 1.67
 -1 8 8 0.76 1.65
 -1 8 7 0.75 1.52
 -1 8 6 5.85 2.33
 -1 8 5 1.44 1.56
 -1 8 4 0.97 1.12
 -1 8 4 1.42 1.34
 -1 8 3 0.44 1.08
 -1 8 3 0.7 1.53
 -1 8 2 0.7 1.21
 1 8 0 2.61 2.12
 1 8 1 0.87 1.77
 1 8 2 0.87 1.5
 1 8 3 -0.88 1.66
 1 8 4 2.67 2.17
 1 8 5 -0.9 2.09
 1 8 6 1.83 2.11
 1 8 7 3.72 2.48
 1 8 8 -0.94 2.05
 -2 0 23 -1.56 1.89
 -2 0 22 5.24 2.08
 -2 0 21 -0.72 1.35
 -2 0 21 -0.97 1.97
 -2 0 20 0.68 1.28
 -2 0 20 0.92 1.58
 -2 0 19 -0.64 1.21
 -2 0 19 -0.87 1.65
 -2 0 18 6.09 1.94
 2 0 -17 -0.64 1.63
 -2 0 17 -0.09 0.4
 -2 0 16 -0.65 1.79
 2 0 -16 -0.61 1.41
 -2 0 16 1.18 0.58
 -2 0 15 -0.6 1.86
 2 0 -15 -0.57 1.32
 -2 0 15 0.15 0.51
 -2 0 14 45.53 4.56
 -2 0 14 43.41 2.8
 2 0 -13 0.51 1.03
 -2 0 13 0.54 0.92
 -2 0 13 -1.04 1.13
 -2 0 12 46.58 4.4
 2 0 -12 62.48 4.85
 -2 0 12 60.05 4.77
 -2 0 11 0.93 0.95
 2 0 -11 0.89 1.03
 -2 0 11 -0.44 1.22
 2 0 -10 51.64 4.26
 -2 0 10 57.76 4.34
 -2 0 9 -0.36 0.73
 2 0 -9 0.78 0.85
 2 0 -8 151.52 7.76
 -2 0 8 144.78 7.44
 -2 0 7 0.28 0.53
 2 0 -7 0.67 0.73
 2 0 -6 437.68 18.09
 -2 0 6 469.51 17.69
 -2 0 5 0.2 0.46
 -2 0 5 -0.28 0.65
 -2 0 4 12.05 1.22
 -2 0 4 11.95 1.47
 -2 0 3 0.92 0.51
 -2 0 3 -0.24 0.45
 -2 0 3 0.6 0.38
 -2 0 3 0.15 0.37
 -2 0 2 503.49 18.16
 -2 0 2 483.17 17.66
 -2 0 2 509.89 17.74
 -2 0 2 490.18 18.56
 2 0 -1 0.68 0.31
 2 0 -1 -0.12 0.24
 -2 0 1 0.49 0.42
 -2 0 1 0.19 0.5
 -2 0 1 -0.08 0.23
 -2 0 0 303.88 12.33
 -2 0 0 323.47 12.33
 -2 0 0 302.56 12.05
 2 0 0 301.75 11.61
 -2 0 0 329.89 11.64
 -2 0 -1 -0.19 0.46
 -2 0 -1 0.27 0.36
 2 0 1 0.19 0.42
 2 0 1 -0.13 0.33
 -2 0 -1 -0.17 0.4
 -2 0 -1 0.82 0.5
 -2 0 -2 513.5 19.43
 2 0 2 536.82 19.25
 -2 0 -2 485.81 19.08
 2 0 2 510.59 18.19
 2 0 3 0.8 0.44
 -2 0 -3 0.21 0.43
 2 0 3 0.59 0.37
 2 0 4 14.61 1.47
 2 0 4 12.62 1.26
 2 0 4 10.95 1.51
 2 0 5 -0.21 0.43
 2 0 5 -0.2 0.4
 2 0 6 451.34 17.59
 2 0 6 455.62 17.41
 2 0 7 1.11 0.59
 2 0 7 1.39 0.68
 2 0 8 157.36 7.65
 2 0 8 146.28 6.87
 2 0 9 0.23 0.5
 2 0 9 -0.43 0.82
 2 0 9 0.36 0.73
 2 0 10 49.68 3.98
 2 0 10 50.19 4.3
 2 0 10 44.44 3.08
 2 0 11 -0.44 0.83
 2 0 11 0.51 0.79
 2 0 11 0.48 0.63
 2 0 12 57.59 4.74
 2 0 12 61.65 5.13
 2 0 12 52.93 3.47
 2 0 13 -0.52 1.33
 2 0 13 -0.48 0.58
 2 0 13 -0.6 1.21
 2 0 14 44.97 4.53
 -2 0 -14 33.24 3.52
 2 0 14 41.85 2.96
 2 0 14 35.78 4.27
 -2 0 -15 -0.48 1.1
 2 0 15 0.46 0.66
 2 0 15 -0.68 1.39
 2 0 16 -0.65 1.65
 -2 0 -16 1.01 1.1
 2 0 16 2.17 1.57
 2 0 17 -2.05 2.17
 -2 0 -17 -0.54 1.3
 2 0 17 0.77 1.18
 2 0 18 9.69 2.67
 -2 0 -18 12.98 2.64
 2 0 18 12.32 2.92
 2 0 19 -0.85 1.3
 -2 0 -19 0.59 1.51
 2 0 19 -0.87 1.64
 2 0 20 -0.92 1.73
 2 0 20 0.89 1.93
 2 0 21 -1.92 1.96
 2 0 21 -0.93 1.43
 -2 1 23 3.29 2
 -2 -1 23 5.89 2.27
 -2 -1 22 6.37 2.19
 -2 1 21 1.94 1.67
 -2 -1 21 5.42 2.27
 -2 1 20 12.03 2.96
 -2 -1 20 10.97 2.56
 -2 1 19 6.15 2.54
 -2 -1 19 5.52 1.96
 -2 1 18 1.67 1.57
 -2 -1 18 2.32 1.73
 2 1 -18 1.32 1.34
 -2 1 17 22 4.18
 -2 -1 17 28.24 3.46
 2 1 -17 20.09 3.3
 2 -1 -16 3.2 1.48
 2 1 -16 2.99 1.66
 -2 -1 16 2.54 1.3
 -2 1 16 0.74 1.71
 -2 -1 16 4.04 1.94
 -2 1 16 2.55 1.77
 2 -1 -15 222.37 11.94
 -2 -1 15 224.58 11.88
 2 1 -15 232.87 11.83
 -2 1 15 212.05 11.74
 -2 -1 15 209.11 12.04
 -2 -1 15 222.94 11.07
 -2 1 15 198.91 12.2
 2 1 -14 166.19 9.49
 2 -1 -14 174.27 9.91
 -2 -1 14 169.17 9.68
 -2 1 14 181.07 9.97
 -2 -1 14 152.66 9.6
 -2 -1 14 166.12 8.86
 -2 1 14 160.15 10.05
 2 -1 -13 94.05 6.84
 -2 -1 13 113.1 7.13
 2 1 -13 102.65 6.8
 -2 1 13 100.17 7.19
 -2 1 13 100.31 6.86
 -2 -1 13 100.34 7.12
 -2 -1 13 115.42 6.45
 -2 -1 12 5.25 1.48
 2 -1 -12 4.56 1.71
 -2 -1 12 3.58 1.14
 -2 1 12 4.95 1.59
 -2 -1 12 3.6 1.73
 -2 1 12 4.36 1.5
 2 -1 -11 151.86 8.48
 -2 -1 11 137.4 8.08
 -2 1 11 150.06 8.26
 -2 -1 11 151.96 8.53
 2 1 -11 144.68 8.44
 -2 -1 11 151.41 7.49
 -2 1 11 139.1 8.44
 2 -1 -10 158.59 8.8
 -2 1 10 160.68 9
 -2 -1 10 181.63 8.98
 2 1 -10 164.45 8.94
 -2 1 10 178.25 8.93
 -2 -1 10 180.66 9.13
 -2 -1 10 158.13 7.85
 -2 1 10 168.85 9.05
 2 -1 -9 574.13 23.51
 -2 -1 9 575.95 23.25
 -2 1 9 597.52 23.62
 2 1 -9 571.68 23.31
 -2 -1 9 589.21 23.39
 -2 -1 9 599.19 22.2
 -2 1 9 574.14 23.53
 2 -1 -8 231.8 10.89
 -2 1 8 232.27 10.91
 -2 -1 8 236.77 10.79
 -2 1 8 224.44 10.72
 2 1 -8 223.48 10.66
 -2 -1 8 234.81 10.79
 -2 -1 8 236.42 9.65
 -2 1 7 21.21 2.39
 -2 -1 7 20.87 2.26
 -2 1 7 16.67 2.06
 -2 -1 7 15.78 2.04
 2 1 -7 23.05 2.3
 -2 -1 7 21.99 1.69
 -2 1 6 24.67 2.42
 -2 1 6 27.64 2.42
 2 1 -6 24.45 2.27
 -2 -1 6 23.98 2.28
 -2 -1 6 21.23 1.59
 -2 1 5 1434.1 51.6
 -2 1 5 1430.48 51.25
 2 1 -5 1416.67 50.7
 -2 -1 5 1467.68 51.67
 -2 -1 5 1430.01 51.31
 2 1 -5 1413.14 51.23
 -2 -1 5 1436.41 49.94
 -2 1 4 305.68 12.52
 2 -1 -4 290.47 12.03
 -2 1 4 281.28 11.99
 2 1 -4 311.04 11.97
 -2 -1 4 317.81 12.6
 2 1 -4 309.34 12.14
 -2 -1 4 300.06 12.18
 -2 -1 4 304.36 10.88
 2 -1 -3 74.54 3.81
 -2 1 3 74.82 3.82
 2 1 -3 72.24 3.88
 -2 -1 3 75.06 4.24
 2 1 -3 72.47 3.81
 -2 -1 3 76.19 3.93
 -2 1 3 75.72 4.15
 -2 1 2 157.98 6.72
 2 -1 -2 155.33 6.66
 2 -1 -2 164.09 7.17
 -2 1 2 173.03 7.23
 -2 -1 2 154.67 7.29
 2 1 -2 165.35 6.8
 -2 1 2 165.36 7.09
 -2 -1 1 4378.43 153.51
 -2 1 1 4604.02 153.75
 -2 1 1 4426.74 153.85
 2 -1 -1 4395.44 153.9
 -2 -1 1 4413.36 154.43
 -2 1 1 4426.32 152.88
 -2 1 1 4385.93 153.29
 -2 -1 1 4460.33 153.28
 2 -1 -1 4459.86 153.27
 -2 1 0 9691.19 340.51
 2 1 0 9989.73 339.68
 -2 -1 0 9879.65 339.71
 -2 1 0 9767.27 339.7
 -2 1 0 9907.28 339.99
 -2 -1 0 9999 340.47
 2 -1 0 9875.5 339
 -2 1 0 9884.44 339.01
 2 1 0 9859.56 339.37
 -2 1 0 9772.96 339.39
 -2 -1 0 9930.12 339.34
 2 -1 0 9806.93 339.37
 2 1 1 4494.84 153.52
 -2 -1 -1 4525.19 154.25
 2 -1 1 4300.85 152.96
 -2 1 -1 4483.43 152.86
 -2 1 -1 4461.25 153.82
 -2 -1 -1 4381.98 153.05
 2 -1 1 4455.69 153.09
 2 1 1 4436.4 153.1
 -2 1 -2 160.33 6.93
 2 -1 2 137.99 6.87
 2 1 2 153.58 6.72
 -2 1 -2 153.83 6.33
 2 -1 2 148.93 6.25
 -2 -1 -2 149.3 7.13
 2 1 2 147.2 6.26
 -2 -1 -2 141.63 6.18
 -2 1 -3 74.38 4.14
 2 -1 3 70.7 4.15
 2 -1 3 69.22 3.65
 -2 1 -3 71.66 3.63
 2 -1 3 70.77 3.61
 2 1 3 72.65 4.35
 -2 -1 -3 57.3 4.03
 2 1 3 63.87 3.51
 -2 -1 -3 66.6 3.55
 -2 1 -4 294.97 12.21
 2 1 4 298.26 11.7
 -2 -1 -4 288.58 11.67
 2 -1 4 301.74 12.28
 -2 1 -4 285.95 11.64
 2 -1 4 279.32 11.66
 -2 -1 -4 292.47 12.48
 2 1 4 275.32 12.43
 2 -1 4 299.7 11.77
 -2 1 -5 1420.47 51.34
 2 1 5 1451.16 50.82
 2 -1 5 1368.59 51.32
 -2 1 -5 1458 50.49
 2 -1 5 1417.73 50.81
 -2 1 -5 1391.29 50.73
 2 1 5 1396.96 51.68
 -2 -1 -5 1429.07 51.57
 -2 1 -6 22.96 2.42
 2 -1 6 26.34 2.54
 2 -1 6 28.66 2.65
 2 1 6 24.06 2.25
 -2 1 -6 23.75 2
 2 -1 6 23.61 2.28
 -2 1 -6 26.31 2.31
 2 1 6 29.82 2.85
 2 -1 7 16.17 2.12
 -2 1 -7 22.51 1.85
 2 1 7 16.39 1.96
 2 -1 7 20.36 2.15
 2 1 7 12.91 2.04
 -2 1 -7 17.77 2.06
 2 1 8 227.4 11.03
 -2 1 -8 222.91 9.29
 -2 1 -8 215.48 10.29
 2 -1 8 221.18 10.47
 2 -1 8 224.57 10.75
 2 1 8 226.26 10.5
 2 1 9 625.68 24.52
 -2 1 -9 569.46 23.59
 2 -1 9 590 23.57
 2 -1 9 577.56 24.09
 2 1 9 605.4 23.77
 2 1 10 162.89 9.57
 2 1 10 187.79 9.28
 -2 1 -10 182.75 9.38
 2 -1 10 160.15 9.04
 2 -1 10 182.65 9.61
 2 1 10 183.59 9.53
 2 1 11 146.49 9.21
 2 1 11 137.73 8.56
 2 -1 11 149.42 8.47
 -2 1 -11 154.12 8.65
 2 1 11 148.6 8.34
 2 -1 11 169.71 9.14
 -2 1 -12 4.83 1.17
 2 -1 12 5.62 1.68
 2 1 12 6.51 1.83
 2 -1 12 1.54 1.32
 2 1 12 6.78 1.67
 2 1 12 3.07 1.34
 2 -1 13 116.12 7.5
 2 1 13 100.19 7.1
 -2 1 -13 103.36 5.92
 2 -1 13 78 6.43
 2 1 13 94 6.6
 2 1 13 96.24 7.25
 2 -1 14 179.56 10.45
 2 1 14 157.16 10.04
 -2 1 -14 170.04 8.73
 2 1 14 169.96 8.4
 2 1 14 164.19 9.69
 2 -1 14 175.61 10.07
 2 1 14 182.04 10.79
 2 -1 15 201.52 12.12
 -2 1 -15 221.48 10.53
 2 1 15 209.2 12.21
 2 1 15 201.72 9.91
 2 1 15 217.34 11.81
 2 -1 15 216.56 11.96
 2 1 15 221.95 12.76
 -2 -1 -16 1.72 1.39
 -2 1 -16 3.52 1.39
 2 1 16 1.46 1.69
 2 -1 16 -0.72 1.36
 2 1 16 1 0.89
 2 -1 16 2.69 1.94
 2 1 16 1.91 1.55
 2 1 16 1.6 1.38
 2 1 17 16.36 3.53
 2 1 17 18.93 2.44
 2 -1 17 22.04 3.68
 -2 1 -17 29.51 3.25
 -2 -1 -17 27 3.6
 2 1 17 22.92 3.88
 2 1 18 0.83 1.1
 2 1 18 2.47 1.79
 2 1 18 2.53 1.17
 2 -1 18 2.4 1.63
 -2 1 -18 1 1.15
 2 1 19 4.36 2.33
 2 1 19 6.02 1.46
 2 1 19 4.32 2.11
 2 -1 19 7.55 2.59
 -2 1 -19 3.69 1.87
 2 1 19 4.73 2.19
 2 1 20 14.71 3.33
 2 -1 20 7.01 2.45
 2 1 20 8.13 2.62
 -2 1 -20 8.88 2.24
 2 1 20 10.98 3.36
 2 1 21 1.93 1.82
 2 1 21 2.83 2.18
 2 -1 21 5.48 2.44
 2 1 21 5.23 2.42
 -2 -2 22 2.75 1.91
 -2 2 21 0.99 1.7
 -2 -2 21 -0.66 1.43
 -2 2 20 1.89 2.3
 -2 -2 20 1.26 1.45
 -2 2 19 0.9 2.08
 -2 -2 19 2.38 1.52
 -2 2 18 -0.85 1.14
 -2 -2 18 0.56 1.56
 -2 2 17 3.23 1.76
 -2 -2 17 0.53 1.08
 -2 -2 16 38.2 4.23
 -2 2 16 32.79 4.67
 -2 -2 16 35.68 3.83
 -2 -2 16 41.28 4.85
 2 2 -16 31.44 4.51
 -2 2 16 33.83 4.23
 2 -2 -15 12.82 2.6
 -2 -2 15 14.78 2.63
 -2 2 15 10.04 2.62
 -2 -2 15 11.07 2.08
 -2 -2 15 13.03 2.97
 -2 2 15 17.65 2.9
 2 2 -15 7.69 2.44
 -2 -2 14 7.25 1.81
 2 -2 -14 7.9 2.22
 -2 -2 14 9.81 1.86
 -2 2 14 12.78 2.61
 -2 -2 14 8.41 2.46
 2 2 -14 14.36 2.77
 -2 2 14 13.12 2.73
 -2 -2 13 40.6 3.93
 2 -2 -13 33.83 4.03
 -2 2 13 40.86 4.42
 2 2 -13 45.76 4.6
 -2 -2 13 43.4 4.56
 -2 -2 13 44.38 3.71
 -2 -2 12 2.77 1.23
 -2 -2 12 1.43 0.83
 -2 2 12 0.59 1.19
 -2 -2 12 -1.72 1.71
 2 2 -12 1.71 1.24
 -2 -2 11 63.57 4.76
 -2 2 11 55.95 5.02
 2 2 -11 67.68 5.29
 -2 -2 11 54.82 5.03
 -2 -2 11 69.16 4.36
 -2 -2 10 4.36 1.03
 -2 2 10 4.52 1.4
 -2 -2 10 5.77 1.56
 -2 -2 10 3.51 1.4
 2 2 -10 2.95 1.47
 -2 2 9 1.85 1.07
 -2 -2 9 2.72 1.08
 2 2 -9 1.82 1.05
 -2 -2 9 0.26 0.53
 2 2 -8 24.31 1.91
 -2 -2 8 24.47 2.59
 -2 2 8 18.24 2.52
 -2 -2 8 24.61 2.81
 2 2 -8 23.33 2.72
 -2 -2 8 19.36 2.63
 -2 -2 8 23.05 2.03
 2 2 -7 332.31 13.34
 2 -2 -7 333.69 14.66
 -2 -2 7 340.88 14.49
 -2 2 7 331.33 14.7
 2 -2 -7 361.57 14.88
 -2 -2 7 351.48 13.4
 -2 -2 7 336.56 14.85
 2 2 -7 349.71 14.9
 -2 -2 7 326.24 14.95
 2 2 -6 9.34 1.15
 2 2 -6 9.19 1.28
 2 -2 -6 11.88 1.73
 -2 2 6 10.29 1.68
 2 -2 -6 11.55 1.79
 -2 -2 6 9.36 1.76
 2 2 -6 10.89 1.74
 -2 -2 6 12.06 1.28
 2 -2 -5 8.92 1.54
 -2 2 5 18.18 2.02
 -2 -2 5 20.41 2.36
 2 -2 -5 11.75 1.71
 -2 2 5 16.88 2
 2 2 -5 14.82 1.99
 2 2 -5 13.44 1.29
 -2 -2 5 18.62 1.49
 -2 2 4 241.69 10.59
 2 -2 -4 253.77 10.68
 -2 -2 4 259.8 11.3
 2 -2 -4 253.93 10.78
 -2 2 4 238.25 10.73
 2 2 -4 245.15 10.86
 2 2 -4 238.56 9.54
 2 -2 -3 75.87 4.34
 -2 -2 3 74.98 3.47
 -2 2 3 80.11 4.41
 2 -2 -3 72.55 4.37
 -2 2 3 77.93 4.51
 -2 -2 3 91.5 5.15
 2 2 -3 86.5 4.79
 2 2 -3 74.97 3.62
 -2 2 2 15.22 1.54
 2 -2 -2 15.65 1.6
 -2 -2 2 13.42 1.05
 2 -2 -2 12.64 1.54
 -2 2 2 13.91 1.65
 -2 -2 2 14.07 1.64
 -2 2 2 15.54 1.87
 2 2 -2 15.78 1.32
 -2 2 1 18.54 1.13
 -2 2 1 18.53 2.05
 2 -2 -1 20.14 1.67
 -2 2 1 21.18 1.7
 -2 2 1 22.92 2
 -2 -2 1 17.66 1.8
 2 -2 -1 16.86 1.76
 -2 2 0 55.35 2.95
 2 2 0 57.58 2.88
 2 -2 0 62.95 3.13
 2 -2 0 59.5 3.56
 -2 2 0 50 3.38
 -2 -2 0 53.73 3.43
 2 2 0 59.21 3.59
 -2 2 0 58.27 3.83
 2 2 0 59.36 4
 2 2 1 18.39 1.49
 -2 2 -1 17.46 1.27
 2 2 1 22.12 1.91
 -2 -2 -1 21.73 1.92
 -2 2 -1 15.82 1.9
 2 -2 1 17.62 1.3
 2 -2 1 14.23 1.63
 2 2 1 20.3 2.19
 -2 2 -1 16.76 1.93
 -2 2 -2 15.57 1.98
 -2 2 -2 15.59 1.04
 2 2 2 19.51 1.88
 2 2 2 13.72 1.88
 -2 -2 -2 11.46 1.53
 2 -2 2 13.31 1.62
 -2 2 -2 13.87 1.78
 -2 2 -3 80.16 4.87
 -2 2 -3 85.34 3.27
 2 -2 3 90.54 4.92
 -2 2 -3 68.88 4.62
 -2 2 -3 81.54 4.72
 2 2 3 79.79 5.08
 2 2 3 75.34 4.53
 -2 -2 -3 76.12 4.48
 2 -2 4 256.94 11.37
 -2 2 -4 250.57 11.22
 -2 2 -4 232.48 10.98
 2 -2 4 255.81 11.04
 -2 -2 -4 243.39 10.71
 2 2 4 257.61 10.9
 -2 2 -4 248.33 10.92
 2 2 4 241.95 11.45
 2 -2 5 17.48 2.13
 2 -2 5 15.55 1.97
 2 2 5 14.02 2.08
 -2 -2 -5 13.76 1.84
 2 2 5 17.66 2
 -2 2 -5 14.32 1.92
 -2 2 -5 16.32 2.1
 2 -2 6 10.5 1.86
 -2 2 -6 9.29 0.74
 2 -2 6 4.13 1.19
 -2 2 -6 8.51 1.6
 2 2 6 11.21 1.69
 -2 -2 -6 8.41 1.45
 -2 2 -6 8.63 1.54
 2 2 6 9.4 1.75
 2 -2 7 348.76 15.02
 2 2 7 346.39 14.65
 -2 -2 -7 365.65 14.71
 -2 2 -7 324.75 12.33
 2 -2 7 318.43 14.32
 2 -2 7 327.59 14.55
 -2 2 -7 330.69 14.57
 2 2 7 358.19 15.39
 2 -2 8 28.99 3.15
 -2 2 -8 27.38 1.78
 2 -2 8 23.44 2.7
 2 2 8 23.42 2.7
 -2 2 -8 29.45 3.04
 2 -2 8 27.72 2.97
 2 2 8 18.77 2.68
 -2 2 -9 3.35 0.72
 2 -2 9 1.71 1.14
 -2 2 -9 4.04 0.92
 2 -2 9 4.44 1.47
 2 2 9 2.73 1.11
 -2 2 -9 4.53 1.56
 2 -2 9 1.85 1.07
 2 2 9 3.82 1.33
 -2 2 -10 5.32 0.99
 2 -2 10 5 1.49
 2 -2 10 4.74 1.72
 -2 2 -10 4.21 0.91
 2 2 10 4.46 1.38
 2 -2 10 4.48 1.54
 -2 2 -10 4.88 1.46
 2 2 10 3.5 1.43
 2 -2 11 64.92 5.37
 -2 2 -11 68.4 3.92
 2 -2 11 71.86 5.45
 2 2 11 77.13 5.66
 -2 2 -11 66.56 3.68
 -2 2 -11 59.94 5.09
 2 -2 11 58.7 5.07
 2 2 11 62.95 5.58
 -2 2 -12 0.5 0.64
 2 2 12 0.58 1.33
 2 -2 12 0.57 1.58
 2 2 12 1.33 1.35
 -2 2 -12 1.13 1.07
 -2 2 -13 43.11 3.2
 2 2 13 41.57 4.52
 2 2 13 35.16 4.61
 -2 2 -13 47.34 4.67
 2 -2 13 38.34 4.31
 2 -2 13 37.15 4.31
 2 -2 14 13.33 2.73
 -2 2 -14 10.61 1.66
 2 2 14 7.31 2.13
 2 -2 14 5.81 2.07
 2 2 14 8.22 2.39
 -2 2 -14 10.4 2.52
 2 2 14 7.77 2.13
 2 -2 15 12.66 2.83
 -2 2 -15 10.29 1.86
 2 2 15 7.09 2.34
 2 -2 15 8.21 2.26
 2 2 15 8.72 2.46
 -2 2 -15 8.36 2.42
 2 2 15 11.95 2.71
 2 -2 16 37.75 4.54
 -2 2 -16 36.85 3.31
 2 2 16 30.16 4.58
 2 -2 16 34 4.48
 2 2 16 18.39 3.62
 2 2 16 34.41 4.21
 -2 2 -16 29.08 4.42
 2 2 17 4.8 2.22
 2 -2 17 0.78 1.34
 -2 2 -17 3.21 1.31
 2 2 17 5.29 2.15
 2 2 18 3.38 1.72
 2 -2 18 2.44 1.88
 -2 2 -18 1.28 1.23
 2 2 18 0.93 1.75
 2 2 19 2.67 1.68
 2 -2 19 2.55 1.85
 2 2 19 2.17 1.29
 2 2 19 1.95 1.84
 2 2 20 -1.87 2.04
 2 -2 20 2.66 2.16
 2 2 20 -1.02 1.36
 2 2 21 0.98 1.85
 2 -2 21 1.85 1.88
 -2 3 21 3.69 2.25
 -2 -3 20 0.63 1.6
 -2 3 20 0.88 1.65
 -2 3 20 -0.99 1.7
 -2 -3 19 38.97 4.42
 -2 3 19 25.71 4.3
 2 3 -19 23.14 4.33
 -2 3 19 31.21 5.09
 -2 -3 18 6.85 2.13
 2 3 -18 11.41 3.11
 -2 3 18 10.96 2.91
 -2 3 18 12.64 3.12
 -2 -3 17 -0.58 1.33
 -2 -3 17 2.17 1.38
 -2 3 17 4.43 1.88
 2 3 -17 1.66 1.92
 -2 3 17 2.58 1.87
 -2 -3 16 4.38 1.8
 -2 3 16 6.54 2.36
 2 3 -16 3.95 1.93
 -2 3 16 6.9 2.07
 -2 -3 16 9.73 2.09
 -2 -3 15 80.17 5.91
 -2 3 15 88.36 7.66
 -2 -3 15 90.32 6.34
 2 3 -15 74.29 7.04
 -2 3 15 86.13 6.97
 -2 -3 14 106.47 6.73
 -2 -3 14 114.96 7.12
 -2 3 14 118.01 8.32
 -2 3 14 120.83 7.97
 2 3 -14 105.23 8.18
 -2 -3 14 99.99 7.98
 -2 -3 14 90.24 7.56
 -2 -3 13 24.14 2.83
 -2 -3 13 27.61 3.7
 -2 3 13 28.4 3.89
 -2 -3 13 23.24 2.92
 -2 -3 13 23.77 3.6
 2 3 -13 24.93 3.57
 -2 3 13 19.18 2.91
 -2 -3 12 48.48 3.88
 -2 -3 12 36.36 4.54
 -2 -3 12 40.35 3.83
 2 -3 -12 40.37 4.44
 -2 3 12 37.26 4.44
 -2 -3 12 43.14 4.83
 2 3 -12 41.54 4.62
 -2 3 12 42.62 4.2
 -2 -3 11 93.4 5.71
 2 3 -11 90.82 4.61
 2 -3 -11 88.28 6.58
 -2 -3 11 103.67 6.25
 -2 3 11 104.62 7.17
 -2 -3 11 80.17 6.66
 2 3 -11 103.98 7.27
 -2 3 11 97.82 6.29
 -2 -3 10 38.99 3.25
 2 3 -10 39.01 2.62
 -2 -3 10 33.53 3.32
 2 -3 -10 30 3.59
 -2 -3 10 40.56 4.13
 -2 3 10 27.24 3.48
 2 3 -10 27.76 3.53
 -2 3 10 35.09 3.41
 2 3 -9 108.77 5.98
 -2 -3 9 107.75 6.01
 2 3 -9 110.3 5.57
 -2 -3 9 103.29 6.32
 2 -3 -9 114.59 7.08
 2 -3 -9 120.45 7.44
 -2 3 9 116.32 7.37
 -2 3 9 111.21 6.39
 2 3 -9 107.25 7.24
 -2 -3 9 113.16 7.43
 2 3 -8 26.01 2.46
 -2 -3 8 31.41 2.72
 -2 -3 8 32.06 3.07
 2 -3 -8 26.86 3
 -2 -3 8 23.63 3.21
 -2 3 8 22.03 3.09
 2 -3 -8 26.85 3.27
 2 3 -8 32.82 3.48
 -2 3 8 25.21 2.56
 -2 -3 7 39.72 3.03
 2 3 -7 38.02 2.86
 -2 3 7 36.16 3.62
 2 -3 -7 37.84 3.62
 2 -3 -7 37.45 3.42
 -2 -3 7 45.43 4.15
 2 3 -7 42.2 3.96
 -2 3 7 40.86 3.04
 -2 -3 6 39.85 2.88
 2 3 -6 32.26 2.58
 -2 3 6 38.46 3.53
 2 -3 -6 33.86 3.31
 2 -3 -6 33.63 3.16
 -2 -3 6 35.87 3.62
 2 3 -6 32.14 3.4
 -2 3 6 32.7 2.54
 2 3 -5 183.12 8.04
 -2 3 5 186.37 9.31
 2 -3 -5 162.45 8.92
 2 -3 -5 194.2 8.89
 -2 -3 5 178.75 9.43
 2 3 -5 195.5 9.61
 -2 3 5 162.12 7.53
 2 3 -4 350.02 14.06
 2 -3 -4 335.9 14.52
 2 -3 -4 345.87 15.16
 -2 -3 4 375.62 15.45
 -2 3 4 376.27 15.55
 -2 3 4 360.38 13.43
 2 3 -4 346.06 15.42
 2 3 -4 347.62 15.64
 -2 -3 4 336.98 15.62
 2 -3 -3 5.19 1.14
 -2 -3 3 4.28 1.44
 -2 3 3 4.62 0.64
 -2 3 3 4.69 1.25
 2 -3 -3 4.43 1.34
 -2 -3 3 6.25 1.56
 2 3 -3 3.86 0.94
 -2 3 3 8.11 1.68
 2 3 -3 1.77 1.03
 2 -3 -2 50.67 3.26
 -2 3 2 45.32 2.83
 2 3 -2 49.6 4.07
 -2 3 2 46.22 3.73
 -2 -3 2 45.65 3.65
 2 -3 -2 51.47 3.91
 2 3 -2 47.8 3.25
 -2 3 2 54.61 4.2
 -2 -3 2 54.92 4.28
 2 -3 -1 200.33 9.08
 -2 3 1 227.92 9.01
 2 3 -1 227.07 10.86
 -2 3 1 243.69 10.57
 2 -3 -1 220.61 10.23
 -2 -3 1 212.81 10.17
 2 3 -1 205.59 9.58
 -2 3 1 232.42 10.81
 -2 -3 1 224.92 10.73
 2 -3 0 549.38 20.23
 2 3 0 527.75 19.54
 2 3 0 550.11 22.38
 -2 3 0 544.57 22.18
 -2 -3 0 510.37 21.91
 2 3 0 581.63 22.02
 2 -3 0 564.87 21.76
 -2 -3 0 567.1 21.77
 -2 3 0 577.01 21.95
 2 -3 1 231.92 9.11
 -2 3 -1 245.46 10.8
 -2 -3 -1 239.89 10.74
 2 -3 1 248.2 10.93
 2 3 1 233.04 10.81
 -2 3 -1 233.56 11.06
 2 -3 1 215.37 11.07
 -2 -3 -1 234.98 11.12
 2 -3 1 227.28 8.69
 2 3 1 242.01 11.26
 -2 3 -2 51.95 3.79
 -2 -3 -2 46.17 3.71
 2 -3 2 49.05 3.82
 2 3 2 50.63 3.88
 2 -3 2 51.69 3.23
 -2 -3 -2 53.03 4.28
 2 3 2 46.01 3.97
 2 -3 2 64.49 4.6
 -2 3 -2 47.87 4.01
 -2 -3 -3 5.13 1.44
 -2 3 -3 3.06 1.02
 2 -3 3 2.18 0.8
 2 3 3 5.39 1.55
 -2 -3 -3 5.1 1.29
 2 3 3 4.29 1.24
 2 -3 3 5.14 1.39
 2 -3 3 2.71 1.16
 -2 3 -3 2.49 1.16
 -2 3 -4 390.99 16.51
 2 -3 4 392.36 16.77
 2 -3 4 374.63 16.19
 2 3 4 372.29 16.2
 -2 -3 -4 393.05 16.21
 -2 3 -4 373.1 15.85
 2 -3 4 374.06 15.25
 -2 3 -4 380.53 16.44
 -2 -3 -4 376.39 16.51
 2 3 4 373.48 16.66
 2 -3 5 192.94 9.67
 2 -3 5 169.8 8.59
 -2 3 -5 176.94 9.21
 2 3 5 169.28 9.37
 -2 -3 -5 174.61 9.4
 -2 -3 -5 150.42 8.58
 2 3 5 201.2 9.44
 2 -3 6 42.2 3.93
 2 -3 6 39.67 3.35
 -2 3 -6 32.77 3.44
 2 3 6 43.32 4.01
 -2 -3 -6 36.48 3.66
 2 3 6 37.28 3.58
 -2 -3 -6 38.49 3.59
 2 -3 7 44.32 4.12
 2 -3 7 42.37 3.63
 2 3 7 43.49 3.94
 -2 -3 -7 47.69 4.03
 -2 3 -7 45.28 4.1
 2 3 7 41.75 4.21
 -2 -3 -7 37.05 3.82
 2 -3 8 21.96 3.02
 2 -3 8 27.34 2.93
 -2 -3 -8 31.81 3.37
 2 3 8 21.5 3.1
 2 3 8 25.85 3.06
 -2 3 -8 30 3.43
 -2 -3 -8 29.05 3.51
 2 -3 9 98.44 6.93
 -2 -3 -9 96.23 6.75
 2 3 9 112.83 7.17
 2 -3 9 103.66 6.46
 -2 3 -9 102.22 6.97
 2 3 9 109.48 7.39
 2 -3 10 31.88 3.89
 2 3 10 51.5 4.55
 2 -3 10 34.48 3.58
 -2 3 -10 31.19 3.77
 -2 3 -10 47.73 4.48
 2 3 10 40.34 4.41
 -2 3 -11 101.87 7.34
 2 -3 11 101.5 7.29
 2 3 11 99.66 7.19
 2 -3 11 104.14 6.87
 -2 3 -11 102.7 5.32
 -2 3 -11 107.06 7.41
 2 3 11 107.24 7.69
 -2 3 -12 45.65 4.86
 2 -3 12 48.62 5.02
 2 -3 12 42.14 4.35
 2 3 12 56.13 5.17
 -2 3 -12 45.32 3.1
 2 -3 12 50.51 5.11
 -2 3 -12 43.9 4.72
 2 3 12 51.88 5.29
 2 3 13 27.78 3.98
 -2 3 -13 19.46 3.26
 2 -3 13 20.98 3.11
 -2 3 -13 19.59 1.88
 2 3 13 30.09 3.93
 2 -3 13 20.93 3.55
 2 -3 13 14.97 2.86
 2 -3 14 128.9 8.66
 2 -3 14 108.07 7.66
 -2 3 -14 138.83 9.06
 2 -3 14 115.88 8.51
 2 3 14 112.7 8.77
 2 3 14 100.59 8.11
 2 -3 15 99.13 7.77
 2 3 15 87.24 7.45
 2 -3 15 93.18 7.21
 -2 3 -15 82.99 7.26
 2 3 15 86.1 7.66
 2 3 16 0.81 1.53
 2 3 16 9.69 2.88
 -2 3 -16 6.3 2.19
 2 -3 16 9.32 2.68
 2 -3 16 7.78 2.6
 2 -3 17 2.43 1.97
 2 3 17 2.55 2.07
 -2 3 -17 3.32 2.02
 2 3 17 3.7 2.36
 2 -3 18 10.98 3.05
 2 3 18 6.25 2.39
 -2 3 -18 7 2.43
 2 3 18 1.94 1.98
 2 -3 19 22.8 4.11
 2 3 19 27.13 4.71
 2 3 19 36.49 5.49
 -2 3 -19 32.3 5.01
 2 -3 20 0.91 1.71
 2 3 20 -0.98 1.68
 2 3 20 1.06 1.63
 -2 4 21 4.56 2.53
 -2 4 20 12.13 3.08
 -2 -4 19 1.25 1.44
 -2 4 19 -0.82 1.79
 -2 -4 18 4.23 1.8
 -2 4 18 3.89 2.25
 -2 4 18 0.78 1.8
 2 4 -18 4.66 2.49
 -2 4 17 3.73 1.9
 -2 -4 17 1.07 1.01
 -2 -4 17 5.8 1.84
 -2 4 17 2.2 1.7
 2 4 -17 1.79 1.95
 -2 4 16 -0.89 1.82
 -2 -4 16 0.52 1.43
 -2 -4 16 -0.56 1.36
 -2 4 16 1.38 1.3
 2 4 -16 0.86 1.62
 -2 4 15 24.75 4.02
 -2 -4 15 25.8 3.27
 2 4 -15 23.08 4.09
 -2 4 15 23.14 3.48
 -2 -4 15 19.76 2.95
 -2 -4 14 1.53 1.24
 -2 -4 14 0.48 0.97
 -2 4 14 0.82 1.4
 2 4 -14 -0.79 1.72
 -2 4 14 -0.6 1.22
 -2 -4 13 11.17 2.13
 2 4 -13 7.9 1.29
 -2 -4 13 10.59 2.05
 -2 4 13 7 2.41
 2 4 -13 6.12 2.71
 -2 4 13 6.67 1.93
 -2 -4 12 17.6 2.59
 -2 -4 12 13.87 2.36
 2 -4 -12 17.85 3.19
 2 4 -12 16.03 1.9
 -2 4 12 25.3 3.75
 2 4 -12 22.04 3.62
 -2 4 12 15.81 2.58
 -2 -4 11 27.03 2.98
 2 -4 -11 21.54 3.28
 -2 -4 11 21.22 2.78
 2 -4 -11 23.91 3.45
 2 4 -11 18.57 2.55
 2 4 -11 22.19 2.24
 -2 4 11 18.43 3.26
 2 4 -11 26.94 3.81
 -2 4 11 15.89 2.57
 -2 -4 10 9.34 1.83
 -2 -4 10 2.93 1.18
 2 -4 -10 5.48 1.89
 2 -4 -10 7.42 2.19
 2 4 -10 8.14 1.72
 -2 4 10 4.72 1.73
 2 4 -10 6.14 1.97
 -2 4 10 5.49 1.47
 -2 -4 9 3.26 1.22
 2 -4 -9 0.51 1.12
 -2 -4 9 4.54 1.39
 -2 -4 9 2.45 0.66
 2 -4 -9 1.78 1.44
 -2 4 9 2.57 1.4
 -2 4 9 2.26 1.09
 2 4 -9 6.58 1.96
 2 4 -9 1.86 1.03
 -2 -4 8 21.68 2.59
 -2 -4 8 17.01 1.22
 2 -4 -8 22.62 2.84
 -2 -4 8 18.92 2.54
 2 4 -8 13.18 2.03
 2 -4 -8 15.81 2.78
 -2 4 8 19.03 2.86
 2 4 -8 23.52 3.44
 -2 4 8 16.81 2.12
 2 4 -7 91.24 5.42
 2 -4 -7 81.4 5.86
 -2 4 7 78.8 6.23
 2 -4 -7 81.44 6.28
 2 4 -7 96.05 6.82
 -2 4 7 88.46 5.12
 -2 4 6 13.36 1.6
 2 -4 -6 12 2.05
 2 -4 -6 9.88 2.15
 -2 4 6 9 2.02
 -2 -4 6 16.48 2.58
 2 4 -6 5.98 1.82
 2 4 -6 11.52 1.77
 2 -4 -5 6.08 1.44
 2 -4 -5 5.03 1.55
 -2 4 5 2.73 1.2
 -2 4 5 3.56 0.83
 -2 -4 5 3.03 1.41
 2 4 -5 4.64 1.49
 2 4 -5 5.38 1.25
 2 -4 -4 4.84 1.2
 -2 4 4 5.89 0.91
 -2 -4 4 5.74 1.71
 -2 4 4 5.8 1.68
 2 -4 -4 5.87 1.56
 -2 -4 4 3.91 1.31
 2 4 -4 3.94 1.45
 -2 4 4 6.64 1.76
 2 4 -4 4.38 1.26
 2 4 -4 3.91 1.44
 2 -4 -3 104.36 5.8
 -2 -4 3 105.19 6.65
 2 -4 -3 112.79 6.87
 -2 4 3 108.74 6.88
 -2 -4 3 90.35 6.52
 -2 4 3 97.11 5.52
 2 4 -3 99.45 6.89
 -2 4 3 108.84 7.06
 2 4 -3 101.58 5.91
 2 -4 -2 2.77 0.98
 -2 -4 2 2.49 1.09
 -2 4 2 2.76 0.9
 2 4 -2 1.09 1.03
 -2 -4 2 5.67 1.67
 2 -4 -2 1.42 1.09
 -2 4 2 1 0.94
 -2 4 2 2.12 1.29
 2 4 -2 2.51 1
 2 -4 -1 40.88 2.93
 2 4 -1 42.52 4.2
 -2 4 1 40.28 3.04
 2 -4 -1 42.35 3.93
 -2 4 1 32.69 3.57
 -2 -4 1 47.84 4.12
 2 4 -1 37.29 3.36
 -2 4 1 54.73 4.53
 -2 -4 1 42.79 3.95
 2 -4 -1 41.22 2.2
 -2 4 0 46.24 3.92
 2 -4 0 53.4 3.23
 2 4 0 51.41 4.6
 2 -4 0 52.46 4.36
 -2 -4 0 48.38 4.32
 -2 4 0 56.75 4.7
 2 -4 0 54.7 2.73
 -2 -4 0 61.81 4.79
 2 -4 1 40.46 2.62
 -2 4 -1 51.92 4.05
 -2 -4 -1 43.37 4.02
 2 -4 1 46.23 4.13
 2 4 1 44.4 4.1
 2 4 1 47.61 4.46
 2 -4 1 46.11 2.55
 -2 -4 -1 42.49 4.08
 -2 4 -1 45.5 4.36
 -2 4 -2 2.64 1.05
 -2 -4 -2 1.51 1.1
 2 4 2 3.63 1.38
 2 -4 2 1.38 0.6
 -2 -4 -2 0.93 1.08
 2 -4 2 4.26 1.46
 2 4 2 3.49 1.28
 2 -4 2 2.48 0.57
 -2 4 -3 92.22 5.69
 2 4 3 90.94 6.21
 -2 -4 -3 89.72 6.1
 2 -4 3 97.86 6.39
 2 -4 3 84.93 5.35
 -2 -4 -3 91.84 6.29
 2 4 3 88.87 6.31
 2 -4 3 91.26 6.51
 -2 -4 -4 6.12 1.85
 -2 4 -4 3.84 1.3
 2 4 4 6.33 1.68
 2 -4 4 5.38 1.61
 -2 -4 -4 6.77 1.71
 2 -4 4 3.85 1.19
 2 4 4 4.93 1.64
 -2 4 -4 5.56 1.72
 2 -4 4 3.46 1.41
 -2 -4 -5 5.78 1.72
 2 4 5 3.27 1.33
 -2 -4 -5 7.45 1.76
 2 4 5 4.49 1.5
 2 -4 5 3 1.01
 2 -4 5 8.07 1.9
 -2 4 -5 2.3 1.26
 2 -4 5 2.36 1.21
 -2 -4 -6 12.39 2.37
 2 -4 6 8.82 1.75
 2 4 6 10.48 2.35
 2 4 6 11.2 2.22
 -2 -4 -6 11.3 2.23
 2 -4 6 12.12 2.21
 -2 4 -6 11.84 2.39
 2 -4 6 6.04 1.89
 2 -4 7 105.46 7.28
 -2 4 -7 83.41 6.5
 2 -4 7 98.94 6.15
 -2 -4 -7 101.81 6.9
 2 4 7 96.44 6.8
 2 -4 7 96.62 6.2
 -2 4 -7 97.62 7.03
 2 4 7 104.83 7.2
 -2 -4 -7 93.83 6.75
 -2 4 -8 20.81 3.08
 -2 -4 -8 11.47 2.49
 2 -4 8 15.67 2.34
 2 4 8 28.11 3.53
 2 4 8 24.37 3.2
 -2 -4 -8 16.75 2.82
 -2 4 -8 20.17 3.2
 2 -4 8 17.38 2.52
 2 -4 8 17.9 3.02
 2 -4 9 1.98 1.25
 2 -4 9 3.43 1.36
 2 -4 9 1.34 1.04
 2 4 9 3.37 1.56
 -2 -4 -9 3.52 1.86
 2 4 9 2.55 1.47
 -2 4 -9 1.31 1.33
 -2 4 -9 1.79 1.38
 2 -4 10 10.2 2.29
 2 -4 10 8.93 1.89
 -2 -4 -10 5.51 1.78
 2 4 10 4.99 1.84
 2 4 10 11.35 2.48
 -2 4 -10 6.77 2.03
 -2 4 -10 6.22 1.93
 2 -4 11 23.19 3.44
 -2 -4 -11 19.85 3.19
 2 -4 11 20.13 2.91
 2 4 11 18.69 3.27
 2 4 11 18.23 3.22
 -2 4 -11 23.96 3.66
 -2 4 -11 17.44 3.18
 2 -4 12 18.9 3.41
 2 -4 12 20.09 2.84
 2 4 12 19.5 3.45
 2 4 12 15.45 3.11
 -2 4 -12 17.53 3.38
 -2 4 -12 14.73 2.98
 2 4 13 7.32 2.27
 2 -4 13 4.87 1.96
 -2 4 -13 12.45 2.72
 -2 4 -13 5.16 1.18
 2 4 13 3.85 2.06
 -2 4 -13 0.76 2.12
 2 -4 13 12.77 2.84
 2 4 14 1.7 1.6
 2 -4 14 1.14 1.31
 -2 4 -14 0.2 0.66
 2 4 14 0.81 1.39
 -2 4 -14 -0.79 1.6
 2 -4 14 -0.78 1.47
 2 4 15 17.7 3.48
 -2 4 -15 17.23 3.51
 2 4 15 15.97 3.4
 2 -4 15 20.95 3.72
 2 -4 15 16.77 3.05
 2 4 16 0.88 1.36
 2 4 16 -0.92 1.59
 -2 4 -16 -0.86 1.47
 2 -4 16 -0.84 1.57
 2 -4 16 1.26 1.53
 2 -4 17 3.46 2
 2 4 17 1.84 2.01
 -2 4 -17 6.25 2.57
 2 4 17 2.89 1.82
 2 -4 18 1.79 1.69
 2 4 18 0.96 1.81
 2 4 18 -1 1.54
 -2 4 -18 0.93 1.6
 2 4 19 -1.04 1.96
 2 -4 19 2.77 2.01
 -2 5 19 4.03 2.33
 -2 5 18 0.77 1.56
 -2 -5 17 0.49 1.3
 -2 -5 17 1.26 1.68
 -2 5 17 2.17 1.85
 -2 5 16 0.97 1.84
 -2 -5 16 2.85 1.59
 -2 5 16 2.05 1.82
 2 5 -16 0.94 2.05
 -2 -5 16 3.05 1.63
 -2 -5 15 0.59 1.37
 -2 -5 15 0.46 1.18
 -2 5 15 -0.94 1.62
 2 5 -15 1.83 1.87
 -2 5 15 0.64 1.31
 -2 -5 14 6.31 1.93
 2 5 -14 4.01 1.09
 -2 -5 14 4.98 1.48
 -2 5 14 3.62 1.97
 2 5 -14 4.46 2.28
 -2 5 14 6.61 2.12
 -2 -5 13 3.9 1.61
 2 5 -13 3.27 1.15
 -2 -5 13 4.88 1.56
 -2 5 13 -0.87 1.77
 2 5 -13 2.6 2.31
 -2 5 13 2.24 1.3
 -2 -5 12 21.09 3.24
 -2 -5 12 21.4 2.8
 -2 -5 12 18.64 1.71
 2 5 -12 19.12 2.42
 2 5 -12 19.97 3.05
 -2 5 12 26.02 4.14
 2 5 -12 22.71 4
 -2 5 12 23.39 3.12
 -2 5 11 13.46 2.31
 -2 -5 11 11.62 2.1
 2 -5 -11 11.21 2.57
 -2 5 11 8.09 2.74
 2 5 -11 12.26 3.04
 2 5 -11 11.41 2.46
 -2 5 10 27.58 3.13
 -2 -5 10 27.45 3.07
 2 -5 -10 28.92 3.71
 -2 5 10 31.97 4.44
 2 5 -10 30.29 4.32
 2 5 -10 29.65 3.38
 -2 -5 9 9.53 2.61
 -2 5 9 10.49 1.88
 -2 -5 9 15.86 2.32
 2 -5 -9 12.26 2.38
 2 -5 -9 9.53 2.65
 -2 5 9 11.26 2.67
 2 5 -9 8.56 2.5
 -2 -5 9 8.31 2.35
 2 5 -9 14.85 2.43
 -2 5 8 9.01 1.62
 -2 -5 8 9.98 2.7
 2 -5 -8 5.76 1.73
 -2 5 8 12.4 2.59
 2 -5 -8 6.57 2.33
 -2 -5 8 9.31 2.36
 2 5 -8 6.07 2.12
 2 5 -8 9.73 1.88
 -2 5 7 3.98 1.06
 2 -5 -7 2.94 1.36
 -2 5 7 2.12 1.44
 2 -5 -7 2.55 1.55
 -2 -5 7 4.5 1.92
 2 5 -7 -0.74 1.4
 2 5 -7 1.75 1.26
 2 -5 -6 15.96 2.54
 -2 -5 6 15.14 2.86
 -2 5 6 19.85 2.14
 -2 5 6 22.66 3.44
 -2 -5 6 19.37 3.03
 2 -5 -6 18.63 3.02
 2 5 -6 26.92 3.81
 -2 5 6 20.79 3.35
 2 5 -6 18.18 2.58
 2 5 -5 78.47 5.43
 -2 5 5 80.47 6.65
 2 -5 -5 85.67 6.5
 -2 -5 5 76.5 6.37
 -2 5 5 85.91 6.65
 2 -5 -5 67.46 5.12
 2 5 -5 68.41 6.27
 -2 -5 5 78.73 6.36
 -2 5 4 201.92 11.31
 2 5 -4 199.86 9.98
 2 -5 -4 188.46 10.81
 -2 5 4 183.73 10.85
 -2 -5 4 177.91 10.61
 2 -5 -4 192.73 9.53
 2 5 -4 212.25 11.57
 -2 5 4 187.97 9.53
 2 5 -4 178.49 11.08
 -2 -5 4 202.83 11.05
 2 -5 -3 59.41 4.17
 -2 5 3 49.18 3.94
 2 5 -3 52.95 5.2
 -2 5 3 48.93 4.86
 2 -5 -3 44.3 4.65
 -2 -5 3 52.15 5.03
 2 5 -3 53.17 4.49
 -2 5 3 55.22 5.31
 -2 -5 3 41.49 4.52
 2 -5 -2 93.67 5.53
 -2 -5 2 89.83 6.78
 2 -5 -2 90.1 6.91
 -2 5 2 97.21 7.07
 -2 -5 2 92.63 6.86
 2 5 -2 97.35 6.39
 -2 5 2 107.35 7.54
 -2 5 2 104.45 6.06
 2 5 -2 107.12 7.48
 -2 5 1 8.18 2.49
 2 5 -1 11 2.07
 -2 5 1 7.96 1.65
 2 -5 -1 12.22 1.71
 -2 -5 1 9.08 2.49
 2 5 -1 4.56 1.9
 -2 -5 1 9.24 2.37
 2 -5 -1 13.9 2.69
 -2 5 1 15.78 2.77
 2 -5 -1 8.28 1.15
 2 -5 0 60.14 3.8
 -2 5 0 62.68 4.8
 -2 -5 0 65.44 5.55
 2 -5 0 65.21 5.45
 2 5 0 71.89 5.93
 2 5 0 61.19 4.94
 2 -5 0 65.94 3.51
 -2 -5 0 64.67 5.47
 2 -5 1 9.55 1.3
 2 5 1 8.46 0.91
 -2 5 -1 9.4 1.83
 -2 -5 -1 9.88 2.43
 2 5 1 9.23 2.35
 -2 -5 -1 8.05 2.19
 2 -5 1 15.64 2.69
 2 5 1 15.88 2.63
 2 -5 1 9.57 1.32
 2 5 2 81.02 6.73
 -2 5 -2 88.09 5.69
 2 -5 2 77.82 4
 -2 -5 -2 95.96 6.7
 2 -5 2 90.56 4.67
 2 5 2 102.97 7.1
 2 -5 2 85.39 6.57
 -2 -5 -2 85.82 6.47
 -2 5 -3 39.28 3.73
 -2 -5 -3 42.93 4.5
 2 -5 3 48.57 3.31
 -2 -5 -3 43.89 4.67
 2 5 3 50.89 4.94
 2 -5 3 45.08 4.6
 -2 5 -4 194.6 9.63
 -2 -5 -4 192.04 10.72
 2 5 4 175.83 10.64
 2 -5 4 206.06 11.06
 -2 -5 -4 187.17 10.64
 2 -5 4 190.51 8.8
 2 5 4 169.34 10.39
 -2 -5 -5 63.47 5.84
 2 5 5 81.51 6.46
 -2 -5 -5 87.75 6.52
 2 5 5 97.77 7.08
 2 -5 5 87.37 6.68
 2 -5 5 104.54 7.41
 -2 5 -5 83.94 6.77
 -2 5 -5 94.35 7.25
 2 -5 5 83.98 5.87
 -2 5 -6 19.01 3.13
 2 5 6 19.81 3.22
 2 -5 6 20.16 2.81
 -2 -5 -6 19.26 3.13
 2 -5 6 24.96 3.64
 -2 -5 -6 22.72 3.19
 -2 5 -6 17.28 3.07
 2 -5 6 27.21 3.81
 -2 5 -7 3.88 1.86
 2 -5 7 2.53 1.35
 2 5 7 4.07 1.65
 -2 -5 -7 1.23 1.42
 2 5 7 1.41 1.21
 -2 -5 -7 1.26 1.19
 -2 5 -7 0.74 1.5
 2 -5 7 0.64 1.48
 2 -5 7 2.19 1.69
 -2 5 -8 11.21 2.45
 2 -5 8 11.18 2.19
 2 5 8 13.94 2.8
 -2 -5 -8 8.83 2.45
 -2 -5 -8 6.5 2.14
 2 5 8 10.19 2.4
 2 -5 8 11.27 2.67
 -2 5 -8 6.01 2.26
 2 -5 8 7.46 2.32
 -2 5 -9 10.14 2.47
 2 -5 9 15.64 2.65
 2 5 9 23.3 3.52
 -2 -5 -9 16.94 2.91
 2 5 9 10.43 2.66
 -2 -5 -9 8.07 2.17
 2 -5 9 11.74 2.89
 -2 5 -9 7.72 2.55
 2 -5 9 14.5 2.91
 2 -5 10 32.78 4.36
 2 5 10 22.73 3.64
 2 -5 10 23.97 3.43
 2 5 10 27.08 4.03
 -2 -5 -10 22.37 3.62
 -2 5 -10 18.97 3.48
 2 -5 10 19.93 3.51
 -2 5 -10 26.34 3.86
 2 -5 11 9.4 2.06
 2 -5 11 6.14 1.96
 2 5 11 10.26 2.66
 2 5 11 5.61 2.23
 -2 5 -11 4.87 1.99
 2 -5 11 5.6 2.23
 2 -5 12 20.87 3.13
 2 5 12 27.14 4.15
 2 5 12 24.09 3.99
 -2 5 -12 22.54 3.96
 2 -5 12 16.44 3.29
 2 -5 12 11.6 2.88
 2 -5 13 5.35 1.7
 2 5 13 2.57 1.75
 2 5 13 -0.86 1.48
 -2 5 -13 6.02 2.48
 2 -5 13 -0.85 1.59
 2 -5 14 5.62 1.84
 2 5 14 7.15 2.58
 2 -5 14 4.35 2.02
 -2 5 -14 4.43 2.37
 2 5 14 6.29 2.4
 2 5 15 2.78 1.89
 2 -5 15 -1.79 1.82
 -2 5 -15 2.73 2.1
 2 5 15 1.89 2.05
 2 5 16 -0.96 1.48
 -2 5 -16 -0.94 1.61
 2 -5 16 0.92 1.72
 2 5 16 4.93 2.15
 2 -5 17 4.7 2.29
 2 5 17 5.12 2.5
 -2 6 14 8.02 2.89
 -2 -6 14 3.71 1.66
 -2 6 13 2.72 1.32
 -2 -6 13 2.07 1.27
 -2 6 13 -0.97 1.83
 2 6 -13 2.92 2.12
 2 6 -13 1.13 1.56
 2 6 -13 0.36 0.93
 -2 6 12 3.02 1.55
 -2 -6 12 2.08 1.2
 -2 6 12 -2.84 2.19
 2 6 -12 1.91 2.08
 2 6 -12 2.23 1.6
 -2 6 11 0.92 1.07
 -2 -6 11 2.52 1.41
 -2 6 11 2.77 2.36
 2 6 -11 1.87 2.28
 2 6 -11 3.84 1.64
 -2 6 10 3.83 1.43
 -2 -6 10 5.88 1.59
 -2 6 10 1.79 1.69
 2 6 -10 0.92 1.87
 2 6 -10 3.23 1.76
 -2 6 9 0.39 0.95
 2 -6 -9 2.39 1.59
 -2 -6 9 0.87 0.95
 -2 6 9 -0.87 1.77
 2 6 -9 -0.9 1.96
 2 6 -9 -0.53 1.3
 -2 6 8 4.93 1.26
 2 -6 -8 8.45 2.22
 -2 6 8 5.93 2.17
 2 6 -8 7.1 2.74
 2 6 -8 7.41 2.16
 -2 6 7 11.46 2.21
 -2 -6 7 9.36 2.67
 2 -6 -7 7.41 2.25
 -2 6 7 9.07 2.55
 2 6 -7 6.99 2.79
 2 6 -7 7.39 1.97
 2 -6 -6 -0.5 1.26
 -2 6 6 0.81 1.39
 2 6 -6 1.73 2.1
 2 6 -6 -0.53 1.14
 -2 -6 6 -0.7 1.32
 -2 6 6 0.5 0.86
 2 -6 -5 2.3 1.46
 2 6 -5 0.85 1.46
 -2 6 5 1.58 1.49
 2 6 -5 0.53 1.23
 -2 -6 5 1.37 1.39
 -2 6 5 0.48 0.91
 2 -6 -4 6.8 1.75
 -2 6 4 9.4 1.93
 -2 -6 4 11.32 2.67
 -2 6 4 8.55 2.41
 2 6 -4 5.85 2.24
 2 6 -4 7.52 2
 2 -6 -3 2.72 1.16
 2 -6 -3 0.7 1.94
 -2 -6 3 0.7 2.15
 -2 -6 3 0.66 1.33
 -2 6 3 0.46 1.32
 -2 6 3 0.77 1.46
 2 6 -3 0.55 1.04
 2 6 -3 1.52 1.31
 -2 -6 2 34.94 4.23
 -2 6 2 33.94 3.51
 -2 -6 2 25.65 3.94
 2 -6 -2 21.51 3.87
 2 6 -2 34.48 3.88
 2 6 -2 29.43 4.02
 -2 6 2 23.73 3.25
 2 -6 -2 33.36 3.08
 2 -6 -1 4.67 1.35
 -2 6 1 5.39 1.7
 2 6 -1 11.28 2.72
 -2 -6 1 6.44 2.11
 2 -6 -1 6.23 2.67
 -2 -6 1 6.19 2.66
 2 6 -1 6.94 1.95
 2 -6 -1 7.29 1.18
 2 -6 0 18.24 2.08
 -2 6 0 14.7 2.42
 -2 -6 0 15.62 3.13
 2 6 0 18.21 3.44
 2 -6 0 11.71 2.85
 -2 -6 0 16.46 3.29
 2 6 0 16.07 2.83
 2 -6 0 13.7 1.59
 2 -6 1 9.04 1.31
 -2 6 -1 5.41 1.57
 2 -6 1 1.38 2
 -2 -6 -1 8.26 2.66
 2 6 1 6.87 2.21
 -2 -6 -1 5.82 2.24
 2 6 1 9.17 2.22
 2 -6 1 6.7 1.21
 -2 6 -2 30.13 3.24
 2 -6 2 25.06 1.99
 2 6 2 28.5 4.08
 2 -6 2 24.31 4.03
 -2 -6 -2 21.38 3.67
 2 -6 2 32.3 2.62
 -2 -6 -2 25.54 3.55
 2 6 2 25.86 3.68
 -2 6 -2 21.35 3.54
 -2 -6 -3 0.64 1.63
 -2 6 -3 3.01 1.4
 2 6 3 4.69 1.9
 2 -6 3 0.57 0.69
 -2 -6 -3 -0.69 2.39
 2 -6 3 -0.7 1.94
 2 6 3 4.66 1.89
 -2 6 -3 2.14 1.82
 -2 6 -4 8 1.73
 -2 -6 -4 11.17 2.7
 -2 -6 -4 5.83 2.01
 2 6 4 9.53 2.46
 2 -6 4 6.89 1.39
 -2 6 -4 8.25 2.71
 2 6 4 6.22 2.09
 -2 -6 -5 1.96 1.67
 -2 6 -5 2.52 2.14
 2 6 5 1.58 1.6
 2 -6 5 1.05 0.93
 2 6 6 2.41 1.64
 -2 -6 -6 -0.66 1.44
 -2 6 -6 5.12 2.28
 2 6 6 1.45 1.58
 2 -6 6 1.15 0.98
 2 6 7 5.75 2.01
 -2 -6 -7 6.71 2.26
 -2 6 -7 5.18 2.49
 2 6 7 8.96 2.38
 2 -6 7 5.42 1.65
 2 6 8 12.3 2.91
 2 -6 8 6.67 2.05
 -2 -6 -8 7.5 2.36
 2 6 8 9.28 2.69
 -2 6 -8 6.14 2.45
 2 -6 8 12 2.89
 2 6 9 0.87 1.49
 2 -6 9 0.87 1.64
 -2 6 -9 -0.89 1.82
 2 6 9 0.79 1.36
 2 -6 9 3.17 1.69
 2 6 10 5.34 2.17
 2 -6 10 7.96 2.64
 -2 6 -10 2.73 1.72
 2 6 10 2.44 1.88
 2 -6 10 0.66 1.52
 2 6 11 0.92 2.34
 2 -6 11 6.3 2.68
 2 6 11 0.84 1.58
 2 6 12 2.81 2.28
 2 -6 12 1.84 2.12
 -2 6 -12 1.89 1.93
 2 6 12 2.59 1.88
 2 6 13 2.88 1.65
 2 -6 13 1.87 1.91
 -2 6 -13 -0.97 1.66
 2 6 13 4.48 2.18
 2 6 14 7.93 2.76
 2 -6 14 7.64 2.55
 -2 6 -14 4.93 2.64
 2 6 14 2.78 2.02
 2 6 15 0.96 1.81
 2 6 16 4.95 2.53
 -2 7 10 4.01 2.18
 2 7 -10 1.04 1.96
 -2 -7 10 2.82 1.32
 -2 7 9 -0.98 1.85
 -2 -7 9 3.81 1.46
 2 7 -9 3.07 2.61
 -2 7 9 3.12 1.44
 -2 7 8 3.85 2.23
 2 7 -8 3.04 2.47
 -2 7 8 9.04 2.18
 2 7 -8 3.06 1.7
 -2 7 7 -0.58 1.56
 2 7 -7 0.61 1.57
 -2 7 7 2.83 2.18
 2 7 -7 2.01 2.04
 2 -7 -7 2.25 1.62
 2 -7 -6 20.62 3.13
 2 7 -6 19.89 4.32
 2 7 -6 17.84 3.15
 -2 7 6 19.83 3.13
 2 -7 -5 6.9 1.95
 2 7 -5 8.86 3.22
 -2 7 5 4.63 2.48
 2 7 -5 8.1 2.46
 -2 7 5 10.5 2.3
 2 -7 -4 42.79 4.17
 -2 7 4 44.98 4.64
 2 7 -4 48.72 6.15
 -2 7 4 45.93 5.69
 2 7 -4 46 4.99
 2 -7 -3 16.29 2.57
 -2 7 3 18.26 3
 2 7 -3 12.16 2.84
 -2 7 3 19.78 3.05
 2 -7 -2 7.54 1.63
 2 7 -2 9.87 2.59
 2 7 -2 4.28 2.09
 -2 7 2 6.41 2.07
 -2 -7 1 5.08 2.03
 2 -7 -1 7.67 1.62
 2 7 -1 9.39 2.72
 2 7 -1 11.46 2.75
 -2 7 1 5.09 2.09
 2 7 0 -0.85 2.18
 -2 7 0 -0.48 0.9
 2 -7 0 1.42 0.93
 2 -7 0 0.89 0.67
 -2 -7 0 -0.71 2.11
 2 7 1 12.05 2.97
 -2 7 -1 6.41 1.64
 2 -7 1 9.08 1.4
 2 -7 1 9.81 1.46
 -2 -7 -1 4.2 2.1
 2 7 2 8.69 2.6
 -2 7 -2 9.73 2.11
 2 -7 2 6.24 0.99
 2 -7 2 11.39 1.66
 -2 -7 -2 4.17 1.94
 2 7 3 26.34 4.43
 -2 7 -3 21.26 2.83
 2 7 3 19.24 1.55
 2 -7 3 22.65 2.45
 2 7 4 54.26 6.08
 2 -7 4 42.48 3.58
 -2 7 -4 34.68 5.2
 2 7 4 54.19 6.14
 2 7 5 7.21 2.69
 2 -7 5 6.53 1.54
 2 7 5 3.7 2.15
 -2 7 -5 10.71 3.27
 2 7 6 18.34 3.66
 2 -7 6 20.85 2.69
 2 7 6 17.72 4.05
 -2 7 -6 20.65 4.06
 2 7 7 -0.93 1.89
 2 7 7 0.94 1.77
 -2 7 -7 2.98 2.16
 2 7 8 9.57 2.85
 2 7 8 4.08 2.27
 -2 7 -8 3 2.04
 2 7 9 1.95 1.99
 2 7 9 1.67 1.58
 -2 7 -9 1.01 1.91
 2 7 10 4.98 2.43
 -2 7 -10 4.1 2.73
 2 7 10 2.59 2.1
 2 7 11 3.54 2.16
 2 7 12 2.73 1.72
 2 7 13 -1.87 1.61
 -2 8 5 0.63 1.37
 -2 8 4 -0.59 1.63
 -2 8 3 0.56 1.36
 -2 8 2 2.6 1.84
 2 8 -1 3.78 1.92
 -2 8 1 0.49 1.12
 2 8 0 9.43 2.73
 -2 8 0 9.18 2.31
 2 8 1 3.79 2.06
 2 8 2 3.81 2.08
 2 8 3 1.92 2.09
 2 8 4 1.94 1.98
 -3 0 22 0.68 1.39
 -3 0 21 0.65 1.33
 -3 0 21 1.91 1.95
 -3 0 20 4.97 2.04
 -3 0 20 6.37 3.05
 -3 0 19 0.59 1.28
 -3 0 19 0.86 1.49
 -3 0 18 9.44 2.17
 -3 0 18 12.27 2.84
 -3 0 17 0.2 0.7
 -3 0 17 -0.77 2.14
 -3 0 16 4.51 1.93
 3 0 -16 7.47 2.62
 -3 0 16 6.01 1.15
 -3 0 15 0.6 1.23
 3 0 -15 -1.29 1.41
 -3 0 15 -0.66 1.25
 -3 0 15 -0.24 0.69
 -3 0 14 11.26 2.33
 -3 0 14 9.43 2.3
 3 0 -14 10.48 2.49
 -3 0 14 12.84 1.69
 -3 0 13 0.52 1.27
 3 0 -13 -0.59 1.1
 -3 0 13 0.59 1.12
 -3 0 13 0.52 0.69
 -3 0 12 100.31 6.55
 3 0 -12 101.9 6.88
 -3 0 12 87.21 5.04
 -3 0 11 -0.44 0.9
 -3 0 11 0.27 0.69
 -3 0 10 134.05 7.38
 -3 0 10 128.19 6.53
 -3 0 9 -0.36 0.68
 -3 0 9 0.27 0.76
 -3 0 8 2.88 0.99
 -3 0 8 3.02 0.99
 -3 0 7 -0.28 0.61
 -3 0 7 -0.42 0.71
 -3 0 7 -0.55 0.73
 -3 0 6 204.67 8.84
 -3 0 6 206.56 9.81
 -3 0 6 189.61 8.93
 -3 0 5 0.36 0.63
 -3 0 5 1.93 0.85
 -3 0 5 1.21 0.66
 -3 0 5 -0.24 0.55
 -3 0 4 1006.83 37.61
 -3 0 4 1003.51 37
 -3 0 4 1000.25 36.51
 -3 0 4 1011.17 36.04
 -3 0 4 1017.35 35.65
 -3 0 3 0.61 0.38
 -3 0 3 0.55 0.6
 -3 0 3 0.2 0.45
 -3 0 3 0.12 0.35
 -3 0 3 0.62 0.42
 -3 0 2 295.45 12.27
 -3 0 2 300.17 10.89
 -3 0 2 301.51 12.5
 3 0 -2 302.39 11.7
 -3 0 2 298.03 10.9
 -3 0 2 293.6 11.17
 3 0 -1 0.17 0.37
 -3 0 1 0.24 0.56
 -3 0 1 0.26 0.37
 -3 0 1 0.28 0.71
 -3 0 1 0.3 0.52
 3 0 -1 0.54 0.4
 -3 0 0 0.24 0.59
 3 0 0 0.25 0.47
 -3 0 0 0.31 0.37
 -3 0 0 -0.28 0.53
 -3 0 0 0.6 0.61
 3 0 0 0.63 0.42
 3 0 1 -0.26 0.49
 -3 0 -1 -0.51 0.62
 -3 0 -1 0.73 0.51
 -3 0 -1 1.13 0.81
 3 0 1 0.19 0.4
 -3 0 -1 0.3 0.52
 3 0 2 304.47 11.89
 -3 0 -2 292.78 12.56
 3 0 2 281.61 10.59
 3 0 2 294.79 12.36
 3 0 2 296.26 10.61
 -3 0 -2 306 12.24
 3 0 2 281.73 12.14
 3 0 3 0.35 0.35
 -3 0 -3 0.67 0.85
 3 0 3 1.84 0.85
 3 0 3 0.68 0.43
 -3 0 -3 0.56 0.65
 3 0 3 0.5 0.55
 3 0 3 0.3 0.79
 3 0 4 1006.72 37.62
 -3 0 -4 1006.06 37.44
 3 0 4 1005.55 36.18
 3 0 4 1031.55 37.33
 3 0 4 1035.45 37.45
 -3 0 -4 1015.29 37.39
 3 0 5 0.39 0.48
 -3 0 -5 0.99 0.8
 3 0 5 2.5 0.99
 3 0 5 0.65 0.61
 3 0 5 0.61 0.67
 3 0 6 202.24 9.97
 3 0 6 195.01 8.74
 3 0 6 203.71 9.73
 3 0 6 204.93 9.31
 3 0 7 0.31 0.59
 3 0 7 0.4 0.62
 3 0 7 0.43 0.87
 3 0 7 0.55 0.71
 3 0 8 4.46 1.13
 3 0 8 5.57 1.48
 3 0 8 2.22 0.95
 3 0 9 -0.32 0.55
 3 0 9 -0.5 0.67
 3 0 9 -0.36 0.82
 3 0 10 121.78 6.69
 3 0 10 124.35 7.96
 3 0 10 143.77 7.56
 3 0 11 -0.66 0.84
 3 0 11 -0.59 0.78
 3 0 11 0.88 0.89
 3 0 12 86.31 5.18
 3 0 12 93.81 6.26
 3 0 13 0.99 0.98
 3 0 13 0.68 1.16
 3 0 13 0.52 0.98
 3 0 14 11.71 2.63
 3 0 14 10.78 2.51
 3 0 14 17.44 2.77
 3 0 15 -1.46 1.49
 3 0 15 1.53 1.44
 3 0 15 0.6 1.39
 3 0 16 6.95 2.23
 3 0 16 1.29 1.65
 3 0 16 4.88 2.17
 3 0 17 -0.76 1.66
 -3 0 -17 -0.54 1.25
 3 0 17 -0.86 1.15
 3 0 17 0.81 1.66
 3 0 18 7.3 2.65
 -3 0 -18 9.62 2.27
 3 0 18 4.28 2.19
 3 0 18 2.74 2
 3 0 19 -0.9 1.54
 3 0 19 0.86 1.62
 3 0 19 1.93 1.48
 3 0 20 5.62 2.4
 3 0 20 6.07 2.81
 3 0 20 7.22 2.31
 3 0 21 0.95 1.46
 -3 1 21 0.96 1.81
 -3 -1 21 -0.6 1.31
 -3 1 20 4.58 2.64
 -3 -1 20 2.3 1.47
 -3 1 19 0.87 1.5
 -3 -1 19 0.54 1.18
 -3 1 18 14.84 3.29
 -3 -1 18 21.01 2.96
 -3 -1 17 3.35 1.61
 -3 -1 17 2.82 1.63
 -3 -1 16 21.48 3.55
 -3 1 16 24.11 3.84
 -3 -1 16 29.33 3.22
 -3 -1 16 30.44 4.14
 -3 1 16 32.49 4.12
 -3 -1 15 21.1 3.24
 3 -1 -15 15.01 2.81
 -3 1 15 19.21 3.17
 -3 -1 15 16.77 2.42
 -3 -1 15 11.41 2.45
 -3 1 15 20.91 3.23
 -3 -1 14 4.87 1.62
 3 -1 -14 4.34 1.73
 -3 1 14 3.2 1.4
 -3 -1 14 4.85 1.26
 -3 -1 14 1.78 1.59
 -3 1 14 1.68 1.36
 3 -1 -13 17.08 2.92
 -3 -1 13 19.66 3.06
 -3 1 13 15.41 2.79
 -3 -1 13 14.83 1.96
 -3 -1 13 14.97 2.68
 -3 1 13 14.55 2.49
 -3 1 12 5.83 1.91
 -3 -1 12 5.49 1.65
 3 -1 -12 8.92 1.97
 -3 1 12 3.28 1.47
 -3 -1 12 4.5 1.14
 -3 -1 12 4.12 1.59
 -3 1 12 4.34 1.49
 -3 1 11 -0.55 1.03
 -3 -1 11 0.52 0.9
 3 -1 -11 -0.53 0.91
 -3 -1 11 -0.26 0.54
 -3 1 11 0.5 1.02
 -3 -1 11 1.43 1.22
 -3 1 11 -0.44 0.9
 -3 1 10 30.48 3.38
 -3 -1 10 34.16 3.45
 -3 1 10 32.1 3.3
 3 1 -10 35.81 3.47
 -3 -1 10 34.09 2.56
 3 -1 -10 35.97 3.77
 -3 -1 10 37.68 3.73
 -3 1 10 35.88 3.74
 -3 1 9 38.6 3.49
 -3 -1 9 32.01 3.39
 -3 1 9 35.97 3.64
 3 1 -9 43.98 3.6
 -3 -1 9 31.54 3.22
 -3 1 9 38.94 3.29
 -3 -1 9 34.17 2.4
 -3 -1 8 119.83 5.88
 -3 1 8 116.15 6.5
 -3 1 8 107.26 6.72
 -3 -1 8 120.83 6.83
 -3 1 8 117.1 6.35
 -3 -1 8 111.64 6.4
 3 1 -8 114.69 6.43
 -3 -1 8 111.68 5.09
 -3 -1 7 37.53 2.93
 -3 1 7 42.01 3.33
 -3 1 7 39.88 3.57
 -3 -1 7 44.06 3.6
 -3 -1 7 43.61 3.37
 3 1 -7 41.21 3.24
 -3 -1 7 45.97 2.29
 -3 -1 6 104.7 5.48
 -3 1 6 107.29 6.18
 -3 1 6 104.04 5.58
 -3 -1 6 114.9 6.14
 3 1 -6 101.23 5.49
 -3 -1 6 97.74 5.53
 -3 -1 6 103.8 4.1
 -3 -1 5 5.67 1.13
 -3 1 5 2.14 0.88
 -3 -1 5 4.56 1.16
 -3 1 5 4.6 0.96
 -3 -1 5 4.27 0.96
 3 1 -5 4.94 0.95
 -3 1 4 9.58 1.56
 -3 1 4 13.72 1.44
 3 1 -4 13.84 1.7
 -3 -1 4 10.46 1.59
 -3 -1 4 12.29 1.43
 3 1 -4 11.66 1.35
 -3 1 4 12.24 1.47
 -3 1 3 111.54 5.91
 -3 1 3 103.53 5.04
 3 1 -3 111.92 5.84
 3 1 -3 121.18 5.98
 -3 -1 3 108.37 5.8
 -3 1 3 107.15 4.56
 3 1 -3 108.45 5.04
 -3 1 3 114.42 5.5
 -3 1 2 231.93 9.75
 -3 -1 2 234.58 10
 -3 1 2 231.76 10.16
 -3 1 2 228.02 9.12
 3 -1 -2 229.4 9.11
 3 1 -2 233.22 10.21
 3 1 -2 239.9 9.18
 -3 1 2 225.25 9.32
 -3 -1 2 235.54 10.58
 -3 1 1 11.68 1.38
 3 -1 -1 14.15 1.58
 -3 1 1 10.89 1.46
 -3 -1 1 13.22 1.08
 -3 -1 1 13.13 1.49
 -3 1 1 11.72 1.04
 3 -1 -1 13.2 1.08
 -3 -1 1 14.01 1.82
 3 1 -1 12.68 1.59
 3 1 -1 10.24 1.02
 -3 1 1 14.45 1.29
 -3 1 0 0.32 0.32
 -3 1 0 0.35 0.6
 -3 -1 0 0.5 0.51
 3 -1 0 0.27 0.21
 -3 -1 0 -0.32 0.66
 -3 -1 0 -0.11 0.25
 3 -1 0 0.11 0.27
 3 1 0 0.72 0.38
 3 -1 0 -0.25 0.51
 -3 1 0 0.23 0.48
 3 -1 1 12.23 1.27
 -3 1 -1 9.4 1.13
 3 1 1 10.76 1.47
 3 -1 1 11.54 1.06
 -3 -1 -1 9.6 1.42
 3 1 1 12.18 1.05
 -3 1 -1 10.83 1.76
 -3 -1 -1 11.78 1.04
 3 1 1 12.49 1.66
 -3 1 -1 12.59 1.56
 -3 -1 -1 16.98 2.1
 -3 1 -1 11.09 1.03
 3 -1 1 12.16 1.5
 3 -1 2 226.79 10.2
 -3 1 -2 232.18 10.11
 3 1 2 228.73 9.14
 -3 -1 -2 241.37 9.15
 3 -1 2 231.59 9.12
 -3 1 -2 218.48 10.61
 3 -1 2 236.68 10.67
 3 1 2 243.47 10.29
 3 1 2 232.25 10.43
 -3 1 -2 227.81 9.1
 -3 -1 -2 226.33 10.58
 3 -1 2 245.83 9.68
 -3 1 -2 224.27 9.51
 -3 1 -3 112.27 5.86
 3 -1 3 109.86 5.84
 -3 1 -3 105.64 6.17
 3 1 3 106.48 5.83
 3 -1 3 103.21 6.06
 3 1 3 103.31 4.95
 -3 1 -3 104.9 4.92
 -3 -1 -3 103.37 6.11
 3 -1 3 113.13 5.46
 -3 1 -3 107.47 5.8
 3 1 3 118.01 6.12
 3 1 4 13.33 1.48
 3 1 4 16.54 2.01
 3 -1 4 13.67 1.97
 -3 1 -4 14.66 1.89
 3 1 4 16.14 1.94
 -3 1 -4 12.12 1.69
 3 -1 4 13.34 1.82
 -3 1 -4 12.88 1.37
 3 -1 4 13.88 1.48
 3 -1 4 16.21 1.79
 -3 -1 -4 13.81 1.99
 3 1 5 4.92 1.28
 3 -1 5 4.22 1.23
 -3 1 -5 2.83 1.03
 -3 1 -5 4.13 1.17
 3 1 5 4.82 1.25
 3 1 5 4.94 1.02
 3 -1 5 4.88 1.06
 -3 -1 -5 4.31 1.29
 -3 1 -5 4.82 0.95
 3 -1 5 5.14 1.1
 -3 1 -6 102.41 6.26
 3 -1 6 109.59 6.46
 -3 1 -6 112.26 5.87
 3 1 6 118.26 6.33
 3 1 6 113.57 5.77
 -3 1 -6 107.72 5.63
 3 -1 6 107.03 5.74
 -3 -1 -6 103.44 6.41
 3 -1 6 100.69 5.96
 3 -1 7 39.71 3.72
 -3 1 -7 39.97 3.14
 3 1 7 46.27 3.56
 3 1 7 41.87 3.26
 -3 1 -7 45.59 3.33
 3 -1 7 43.51 3.36
 3 -1 7 43.18 3.63
 3 -1 8 111.27 7.04
 3 1 8 112.2 6.41
 -3 1 -8 121 6.48
 3 1 8 119.82 6.39
 3 -1 8 106.54 6.32
 3 -1 8 130.09 7.06
 -3 1 -8 112.34 6.06
 3 1 8 107.24 6.4
 3 1 9 33.29 3.26
 3 -1 9 24.93 3.16
 3 1 9 35.5 3.24
 -3 1 -9 37.45 3.32
 3 -1 9 36.66 3.48
 3 -1 9 40.58 3.68
 3 1 9 33.63 3.17
 3 1 10 36.5 3.48
 3 -1 10 30.44 3.57
 3 1 10 37 3.33
 3 1 10 34.49 3.34
 -3 1 -10 30.93 3.28
 3 -1 10 29.02 3.13
 3 -1 10 27.83 3.39
 3 -1 11 -0.55 1.19
 3 1 11 0.49 0.92
 3 -1 11 -0.55 0.95
 3 1 11 1.77 1.08
 3 -1 11 0.95 1.03
 3 -1 11 0.58 0.77
 3 1 11 -0.39 0.67
 3 1 12 2.14 1.32
 3 1 12 8.66 1.93
 3 -1 12 5.39 1.79
 3 -1 12 6.65 1.89
 3 -1 12 4.3 1.58
 3 1 12 5.56 1.51
 3 1 13 14.55 2.65
 3 1 13 18.18 2.92
 3 -1 13 20.05 3.17
 3 -1 13 18.76 2.95
 3 1 13 20.07 2.46
 3 -1 13 20.91 3.24
 3 1 14 3.14 1.81
 3 1 14 5.02 2.19
 3 -1 14 4.17 1.86
 3 -1 14 2.37 1.83
 3 1 14 5.25 1.5
 3 -1 14 3.47 1.77
 3 -1 15 16.13 3.12
 3 1 15 19.4 2.53
 -3 1 -15 16.91 2.38
 3 1 15 11.44 2.73
 3 -1 15 7.63 2.24
 3 1 15 14.34 2.8
 3 -1 15 12.64 2.72
 3 1 16 26.13 3.05
 3 1 16 38.26 4.8
 3 -1 16 27.06 4.12
 -3 1 -16 35.08 3.49
 3 1 16 28.81 4.05
 3 -1 16 29.07 4.13
 3 -1 16 33.28 4.6
 3 1 16 27.38 3.87
 3 1 17 1.53 1.45
 -3 1 -17 6.5 1.86
 3 1 17 1.65 1.79
 3 1 17 2.39 1.23
 3 -1 17 4.07 1.88
 3 -1 17 0.84 1.45
 3 1 18 21.99 3.75
 -3 1 -18 22.51 3.1
 3 1 18 26.06 3.09
 3 1 18 25.09 4.24
 3 -1 18 24.73 3.97
 3 -1 18 28.53 4.31
 3 1 19 1.72 1.87
 -3 1 -19 0.51 1.19
 3 1 19 -0.91 1.56
 3 -1 19 0.89 1.53
 3 1 19 1.5 1.19
 3 -1 19 -0.94 1.77
 3 -1 20 -0.93 1.75
 3 1 20 -0.95 1.63
 3 -1 20 -0.99 1.52
 3 1 20 1.81 1.71
 3 -1 21 1.04 2.11
 3 1 21 -0.95 1.46
 -3 -2 20 -1.09 1.63
 -3 2 20 -0.94 1.44
 -3 -2 19 1.55 1.26
 -3 2 19 1.78 1.94
 -3 -2 18 14.58 2.52
 -3 -2 18 12.72 3.01
 -3 2 18 11.02 2.88
 -3 -2 17 2.27 1.4
 -3 2 17 4.02 2.05
 -3 -2 17 6.09 2.15
 -3 2 16 40.96 5.07
 -3 -2 16 38.92 4.47
 -3 -2 16 39.21 3.73
 -3 -2 15 -0.39 0.99
 -3 -2 15 0.62 0.96
 -3 2 15 0.71 1.23
 -3 -2 15 0.68 1.49
 -3 2 15 0.62 1.66
 3 2 -15 2.09 1.78
 -3 -2 14 4.6 1.29
 -3 -2 14 5.94 1.95
 -3 2 14 10.05 2.43
 -3 -2 14 5.19 1.94
 -3 2 14 8.28 2.19
 3 2 -14 3.9 1.74
 -3 -2 13 8.63 1.59
 -3 2 13 10.02 2.34
 -3 -2 13 11.36 2.34
 -3 -2 13 12.21 2.59
 -3 2 13 7.8 2.09
 3 2 -13 14.52 2.7
 -3 -2 12 19.38 2.97
 -3 -2 12 16.25 1.98
 -3 2 12 12.26 2.47
 -3 -2 12 14.18 2.5
 -3 -2 12 14.94 2.66
 3 2 -12 11.84 2.47
 -3 -2 11 17.26 2.83
 -3 -2 11 19.36 1.99
 -3 -2 11 25.58 3.13
 -3 2 11 23.3 3.03
 -3 -2 11 20.39 3
 3 2 -11 17.81 2.7
 -3 2 10 63.54 5.09
 -3 -2 10 66.39 5.09
 -3 -2 10 63.4 5.19
 3 2 -10 56.28 4.9
 -3 -2 10 59.3 4.98
 -3 -2 10 68.64 3.82
 -3 2 9 35.07 3.5
 3 -2 -9 35.75 3.68
 -3 2 9 40.69 3.87
 -3 -2 9 31.9 3.42
 -3 -2 9 32.17 3.61
 -3 -2 9 27.96 3.36
 3 2 -9 34.11 3.48
 -3 -2 9 36.53 2.41
 3 2 -8 98.6 5.53
 -3 2 8 101.19 6.35
 3 -2 -8 97.12 6.43
 -3 2 8 122.47 7.02
 -3 -2 8 105.84 6.62
 -3 -2 8 99.65 6.58
 -3 -2 8 114.09 6.63
 3 2 -8 106.23 6.39
 -3 -2 8 102.71 4.77
 3 2 -7 65.14 4.26
 -3 -2 7 63.75 4.87
 3 -2 -7 74.14 5.1
 -3 2 7 72.37 5.08
 -3 2 7 68.23 4.73
 -3 -2 7 66.86 5.06
 3 2 -7 78.78 4.98
 -3 -2 7 68.39 3.32
 3 -2 -6 2.32 1.04
 -3 2 6 5.54 1.3
 3 -2 -6 7.08 1.38
 -3 -2 6 3.5 1.22
 -3 2 6 3.91 1.1
 3 2 -6 3.55 1.1
 3 2 -6 3.57 0.95
 -3 2 5 93.93 5.47
 3 -2 -5 88.75 5.41
 3 2 -5 100.4 5.51
 -3 -2 5 96.26 6.04
 3 2 -5 98.41 5.6
 3 -2 -5 100.45 5.81
 -3 2 5 97.62 5.78
 -3 2 4 151.91 7.62
 3 -2 -4 151.58 7.65
 3 -2 -4 158.63 7.4
 -3 2 4 160.51 7.53
 3 2 -4 150.23 7.5
 3 2 -4 141.43 7.9
 -3 -2 4 156.74 8.16
 3 2 -4 156.52 7.52
 3 2 -4 144.51 5.64
 -3 2 4 157.45 7.84
 -3 2 3 58.4 4.22
 3 2 -3 64.51 2.83
 -3 -2 3 62.84 3.56
 -3 2 3 74.69 4.35
 3 -2 -3 66.46 4.28
 -3 2 3 67.64 4.05
 -3 -2 3 73.49 4.19
 3 -2 -3 55.05 3.83
 3 2 -3 67.36 4.35
 3 2 -3 66.99 4.7
 3 2 -3 61.92 4.03
 -3 -2 3 71.99 4.94
 -3 2 2 33.23 2.89
 3 2 -2 26.55 1.69
 -3 2 2 26.08 2.33
 3 -2 -2 29.36 2.4
 -3 -2 2 26.11 2.37
 -3 -2 2 30.48 2.16
 -3 2 2 26.89 2.39
 3 2 -2 37.33 2.97
 3 2 -2 28.56 2.47
 -3 2 2 30.71 1.5
 -3 -2 2 34.91 3.21
 -3 2 1 198.24 8.55
 -3 -2 1 201.01 8.25
 3 -2 -1 180.86 8.39
 -3 2 1 189.13 8.48
 -3 -2 1 178.87 8.39
 -3 2 1 208.38 9.31
 -3 -2 1 203.11 9.77
 3 2 0 9.2 1.23
 -3 -2 0 9.31 1.75
 -3 -2 0 9.05 1.26
 3 -2 0 5.99 1.08
 3 -2 0 5.41 1.27
 -3 2 0 6.01 1.31
 -3 2 0 9.21 1.22
 -3 -2 -1 181.02 8.14
 3 2 1 196.31 8.24
 3 -2 1 188.03 8.24
 -3 2 -1 183.05 7.76
 3 2 1 182.95 8.08
 3 -2 1 175.75 6.78
 -3 -2 -1 173.71 9.12
 3 -2 1 180.91 6.96
 3 2 1 190.19 9.48
 -3 2 -1 196.79 9.02
 3 -2 1 178.87 8.91
 3 -2 2 36.77 3.24
 -3 2 -2 30.13 2.89
 -3 2 -2 33.6 2.23
 3 2 2 33.61 2.63
 -3 2 -2 32.98 2.67
 3 -2 2 33.39 2.03
 -3 -2 -2 35.29 3.29
 3 2 2 34.12 3.29
 -3 -2 -2 32.06 2.5
 3 -2 2 34.55 2.6
 3 2 2 33.45 2.58
 -3 2 -3 56.27 4.39
 3 2 3 72.52 4.34
 -3 2 -3 67.15 4.2
 3 -2 3 70.59 3.67
 -3 -2 -3 74.25 5.08
 3 2 3 68.7 5
 -3 -2 -3 74.8 4.25
 3 2 3 70.72 4.21
 3 -2 3 71.18 4.21
 -3 2 -4 128.83 7.43
 -3 2 -4 130.85 7.59
 3 -2 4 147.07 7.75
 3 2 4 147.74 7.26
 -3 2 -4 138.2 7
 -3 -2 -4 147.51 8.12
 3 2 4 143.69 8.11
 3 -2 4 148.42 6.59
 -3 -2 -4 143.93 6.97
 3 2 4 134.07 6.9
 -3 2 -5 99.3 6.15
 -3 2 -5 105.92 6.36
 3 -2 5 106.09 6.33
 3 2 5 90.88 5.47
 -3 -2 -5 98.77 5.59
 -3 2 -5 106.26 5.79
 -3 -2 -5 100.8 6.4
 3 2 5 100.79 6.53
 3 -2 5 98.9 5.3
 -3 -2 -6 3.83 1.48
 3 -2 6 5.45 1.15
 3 -2 6 4.31 1.29
 -3 -2 -6 4 1.13
 3 2 6 6.41 1.65
 3 2 6 3.48 1.05
 -3 2 -6 3.49 1.08
 -3 2 -6 2.64 1.18
 -3 2 -7 66.96 5.1
 3 2 7 68.41 4.68
 3 -2 7 60.71 4.78
 -3 2 -7 58.85 4.13
 -3 2 -7 59.16 4.41
 3 2 7 77.79 5.72
 -3 -2 -7 61.97 5.03
 -3 2 -8 105.05 6.82
 3 2 8 103.62 6.32
 3 -2 8 110.23 6.78
 -3 2 -8 97.89 5.72
 3 -2 8 111.86 6.58
 -3 2 -8 107.46 6.44
 3 2 8 100.35 7.11
 -3 -2 -8 103.53 6.95
 3 2 9 35.67 3.51
 3 -2 9 29.36 3.46
 3 2 9 33.95 4
 -3 2 -9 37.48 3.05
 3 -2 9 31.14 3.41
 -3 2 -9 31.09 3.26
 -3 2 -9 32.95 3.62
 3 -2 9 34.54 3.85
 3 -2 10 69.22 5.62
 3 -2 10 68.76 5.44
 3 2 10 63.28 5.07
 -3 2 -10 72.01 4.4
 -3 2 -10 65.81 5.18
 3 -2 10 62.88 5.13
 3 2 10 58.56 5.54
 -3 2 -11 23.61 2.09
 3 -2 11 18.32 2.91
 -3 2 -11 15.81 1.99
 3 -2 11 22.83 3.28
 3 2 11 20.67 2.98
 3 -2 11 17.02 2.76
 3 2 11 13.71 2.77
 -3 2 -11 20.75 2.92
 -3 2 -12 15.23 1.77
 3 -2 12 16.41 2.73
 3 -2 12 14.36 2.82
 3 2 12 6.87 1.96
 3 -2 12 12.52 2.54
 3 2 12 6.54 2.34
 -3 2 -12 8.94 2.23
 -3 2 -13 10.45 1.57
 3 -2 13 11.11 2.57
 3 -2 13 12.4 2.67
 3 2 13 6.14 2.18
 3 -2 13 10.3 2.35
 3 2 13 4.6 1.89
 -3 2 -13 7.21 2.04
 3 2 13 8.93 2.17
 -3 2 -14 6.63 1.31
 3 -2 14 4.55 2.25
 3 -2 14 5.07 2.02
 3 2 14 7.23 2.1
 3 -2 14 6.45 2.34
 3 2 14 10.61 2.32
 -3 2 -14 9.04 2.49
 3 2 14 3.24 1.78
 -3 2 -15 0.65 0.8
 3 -2 15 0.68 1.28
 3 2 15 1.4 1.71
 3 2 15 -0.62 1.66
 3 2 15 -1.71 1.31
 -3 2 -15 -0.69 1.51
 3 -2 15 0.68 1.82
 3 2 15 0.5 1.02
 3 -2 15 2.28 1.43
 3 2 16 37.27 4.73
 -3 2 -16 28.96 3.05
 3 2 16 33.63 3.72
 3 -2 16 37.55 4.74
 3 2 16 36.79 5.06
 3 2 17 2.37 1.83
 -3 2 -17 3.04 1.21
 3 2 17 4.51 1.77
 3 -2 17 3.35 1.93
 3 2 17 4.71 2.18
 3 -2 18 10.48 2.88
 3 2 18 11.43 2.36
 3 2 18 16.8 3.67
 3 2 18 11.69 3.11
 3 2 19 -0.49 1.25
 3 -2 19 0.91 1.72
 3 2 19 4.13 2.86
 3 2 19 0.88 1.51
 3 -2 20 -0.95 1.79
 3 2 20 -0.92 1.59
 3 2 20 1.08 2.49
 -3 3 21 2.68 1.94
 -3 3 20 4.24 2.07
 -3 3 19 -0.94 1.61
 -3 -3 19 0.7 1.79
 -3 3 18 2.69 1.95
 -3 -3 18 0.68 1.38
 -3 -3 18 3.38 1.48
 3 3 -18 1.74 1.77
 -3 3 17 3.42 1.87
 -3 -3 17 3.26 1.81
 -3 -3 17 6.36 1.65
 3 3 -17 8.28 2.85
 -3 3 16 -0.81 1.53
 -3 -3 16 1.26 1.18
 -3 -3 16 -0.43 0.87
 3 3 -16 0.78 1.35
 -3 3 15 1.54 1.88
 -3 -3 15 1.82 1.32
 3 3 -15 0.74 1.9
 -3 -3 15 0.8 0.87
 -3 -3 14 6.68 1.53
 -3 -3 14 11.08 2.39
 -3 3 14 5.12 2.19
 -3 -3 14 3.55 1.99
 3 3 -14 13.39 2.83
 -3 -3 13 2.4 0.92
 -3 -3 13 2.06 1.5
 3 -3 -13 3.87 1.65
 -3 -3 13 5.65 1.85
 -3 3 13 2.76 1.68
 -3 -3 13 2.7 2.01
 3 3 -13 1.33 1.85
 -3 -3 12 8.59 2.22
 3 -3 -12 6.74 2.11
 -3 -3 12 2.73 1.2
 -3 3 12 7.17 2.13
 3 3 -12 2.53 1.46
 -3 -3 12 3.17 1.15
 -3 -3 11 8.9 2.2
 -3 -3 11 10 2.04
 3 -3 -11 4.63 1.85
 -3 3 11 2.46 1.43
 3 3 -11 6 1.8
 -3 -3 11 7.58 1.36
 3 3 -10 2.3 1.04
 -3 -3 10 1.01 1.23
 3 -3 -10 1.09 1.19
 -3 -3 10 1.22 1.41
 -3 3 10 0.58 0.89
 3 3 -10 3.42 1.64
 -3 -3 10 1.07 0.71
 3 3 -9 6.45 1.31
 3 -3 -9 9.74 1.95
 -3 -3 9 13.93 2.28
 3 -3 -9 8.11 2.01
 -3 -3 9 13.03 2.47
 -3 3 9 13.6 2.42
 3 3 -9 13.48 2.47
 -3 -3 9 5.6 1.13
 3 -3 -8 0.48 0.83
 -3 -3 8 0.49 1.07
 3 -3 -8 -0.48 0.82
 -3 3 8 1.02 0.96
 3 3 -8 0.65 0.93
 3 3 -8 1.02 1.04
 -3 -3 8 2.29 1.16
 3 3 -7 0.34 0.79
 3 3 -7 0.19 0.43
 -3 -3 7 -0.55 0.95
 3 -3 -7 -0.89 0.97
 3 -3 -7 0.9 0.85
 -3 3 7 0.48 0.83
 3 3 -7 -0.49 0.84
 -3 3 7 0.24 0.52
 3 3 -6 1.77 0.92
 3 3 -6 6.88 1.01
 3 -3 -6 2.9 1.16
 -3 -3 6 5.35 1.55
 -3 3 6 7.67 1.67
 3 -3 -6 3.8 1.43
 3 3 -6 5.58 1.44
 -3 3 6 4.34 0.86
 -3 3 5 8.61 1.88
 3 3 -5 4.17 0.84
 3 -3 -5 8.76 1.69
 -3 -3 5 6.3 0.87
 -3 -3 5 5.7 1.65
 -3 3 5 3.84 1.2
 3 -3 -5 4.38 1.28
 -3 -3 5 4.47 1.3
 3 3 -5 5.78 1.42
 -3 3 5 4.27 0.73
 -3 3 4 62.25 4.84
 3 3 -4 60.79 3.35
 -3 -3 4 65.38 2.97
 3 -3 -4 53.84 4.11
 3 -3 -4 56.19 4.27
 -3 3 4 65.12 4.59
 -3 -3 4 62.4 4.46
 3 3 -4 63.04 4.65
 -3 3 4 55.56 2.62
 3 -3 -3 25.95 2.5
 3 -3 -3 25.21 2.65
 -3 3 3 23.92 1.52
 -3 3 3 22.45 2.54
 3 3 -3 21.04 2.56
 3 3 -3 22.75 1.93
 -3 3 3 24.12 2.94
 -3 -3 2 74.36 4.63
 3 -3 -2 68.46 4.48
 -3 3 2 57.62 4.28
 3 -3 -2 50 3.71
 3 3 -2 59.22 3.58
 -3 3 2 74.82 5.09
 3 -3 -1 4.55 1.24
 -3 -3 1 5.2 1.34
 -3 3 1 1.83 0.98
 -3 3 1 4 1.37
 3 3 0 0.17 0.44
 -3 3 0 0.9 0.85
 3 -3 0 1.04 0.92
 -3 -3 0 0.34 0.64
 -3 3 0 0.62 0.55
 -3 3 0 0.44 0.76
 -3 3 -1 3.41 0.75
 -3 3 -1 3.57 1.24
 3 3 1 3.99 0.88
 3 3 1 5.18 1.44
 -3 -3 -1 3.1 1
 3 -3 1 3.5 1.21
 3 3 1 2.94 0.94
 -3 3 -1 4.42 1.37
 3 3 2 63.93 3.76
 -3 3 -2 69.41 4.9
 3 -3 2 55.37 4.14
 -3 -3 -2 63.64 4.36
 3 3 2 60.52 4.37
 3 -3 2 57.29 3.26
 3 -3 2 62.86 2.68
 3 3 2 75.06 5.41
 -3 3 -2 52.15 4.4
 -3 3 -3 21.12 2.73
 3 3 3 18.55 2.08
 -3 3 -3 31.04 3.11
 3 3 3 23.54 2.64
 3 -3 3 25.22 2.63
 3 3 3 25.99 3.13
 3 -3 3 23.11 1.92
 -3 -3 -3 22.95 2.53
 -3 3 -3 21.09 2.58
 3 -3 3 22.3 1.62
 -3 3 -4 60.32 4.83
 -3 3 -4 65.4 4.87
 -3 -3 -4 65.29 4.5
 3 -3 4 60.85 4.43
 3 3 4 59.91 4.44
 3 -3 4 57.19 3.63
 -3 3 -4 62.92 4.61
 3 3 4 61.32 5.12
 3 -3 5 2.28 1.12
 -3 3 -5 4.67 1.44
 3 3 5 4.59 1.66
 3 3 5 5.5 1.39
 -3 -3 -5 1.96 1.14
 3 -3 5 4.45 1.36
 -3 3 -5 5.72 1.48
 -3 3 -5 3.93 1.32
 3 -3 6 7.2 1.81
 3 -3 6 3.23 1.19
 3 3 6 2.98 1.38
 -3 -3 -6 3.75 1.16
 3 3 6 5.36 1.38
 -3 3 -6 3.22 1.18
 -3 3 -6 3.07 1.48
 3 -3 7 0.57 1.08
 3 -3 7 2.87 1.38
 3 3 7 2.5 1.36
 3 3 7 0.95 0.82
 -3 -3 -7 0.89 0.84
 -3 3 -7 -0.48 0.91
 -3 3 -7 1.06 1
 3 -3 8 0.59 1.02
 -3 -3 -8 1.88 0.96
 3 -3 8 1.99 1.08
 3 3 8 0.66 1.01
 3 3 8 1.01 0.95
 -3 3 -8 2.54 1.23
 -3 3 -8 0.56 1.21
 3 -3 9 8.7 2.31
 -3 -3 -9 8.02 2.06
 3 -3 9 8.75 1.96
 3 3 9 7.01 2.04
 3 3 9 10.7 2.08
 -3 3 -9 9.61 1.99
 -3 3 -9 9.93 2.18
 3 -3 10 1.3 1.33
 3 -3 10 2.68 1.43
 3 3 10 1.46 1.26
 3 3 10 5.12 1.58
 -3 3 -10 1.13 1.07
 -3 3 -10 4.34 1.21
 3 -3 11 1.36 1.29
 -3 3 -11 4.56 0.7
 3 -3 11 5.03 1.67
 -3 3 -11 3.2 1.24
 3 3 11 6.64 2.08
 -3 3 -11 5.36 1.95
 3 3 11 4.54 1.94
 -3 3 -12 4.55 0.8
 3 -3 12 2.93 1.57
 -3 3 -12 4.83 1.34
 3 3 12 7.68 2.15
 3 -3 12 7.81 2.32
 3 3 12 1.58 1.37
 -3 3 -12 5.65 1.94
 -3 3 -13 2.35 0.69
 3 -3 13 4.3 1.89
 -3 3 -13 2.82 1.19
 3 3 13 4.07 1.65
 -3 3 -13 3.98 1.91
 3 3 13 1.65 1.55
 3 -3 13 5.92 1.98
 3 -3 14 13.15 2.87
 3 -3 14 7.74 2.07
 -3 3 -14 9.24 1.28
 3 3 14 7.89 2.43
 3 -3 14 9.16 2.62
 3 3 14 8.62 2.67
 -3 3 -14 7 2.31
 3 -3 15 2.03 1.64
 3 3 15 0.76 1.54
 -3 3 -15 1.95 0.82
 3 -3 15 0.81 1.75
 3 3 15 0.9 1.55
 -3 3 -15 -1.48 2.2
 3 -3 16 3.36 1.94
 3 3 16 0.8 1.63
 -3 3 -16 2.34 1.8
 3 3 16 1.87 1.77
 3 -3 17 7.87 2.61
 3 3 17 8.4 2.59
 3 3 17 5.87 2.39
 -3 3 -17 3.3 1.91
 3 -3 18 1.81 1.97
 3 3 18 -1.76 1.66
 3 3 18 3.06 2.48
 -3 3 -18 3.48 1.89
 3 -3 19 -0.94 1.77
 3 3 19 -0.92 1.74
 3 3 19 -1.06 1.83
 -3 4 20 4.91 2.52
 -3 -4 19 1.32 1.52
 -3 4 19 3.88 1.89
 -3 4 18 4.82 2.48
 -3 4 18 6.58 2.4
 3 4 -18 8.3 3.11
 -3 4 17 -0.93 1.74
 -3 -4 17 0.62 1.52
 -3 4 17 0.69 1.29
 3 4 -17 1.77 2.26
 -3 4 16 1.77 1.81
 -3 -4 16 1.21 1.55
 -3 -4 16 4.61 1.63
 -3 4 16 1.28 1.48
 3 4 -16 3.4 2.45
 -3 4 15 5.1 2.07
 -3 -4 15 5.89 2.03
 -3 -4 15 4.39 1.44
 -3 4 15 2.38 1.45
 3 4 -15 7.34 2.59
 -3 4 14 0.81 1.54
 -3 -4 14 2.3 1.6
 -3 4 14 1.65 1.46
 3 4 -14 0.78 1.59
 -3 -4 14 2.09 1.2
 -3 -4 13 41.56 3.7
 -3 -4 13 43.32 4.39
 -3 4 13 43.51 5.13
 3 4 -13 43.71 5.16
 -3 4 13 39.19 4.12
 -3 -4 12 16.51 2.3
 -3 -4 12 20.26 3.06
 3 4 -12 15.59 2.08
 -3 4 12 18.5 3.36
 3 4 -12 23.24 3.62
 -3 4 12 15.98 2.47
 -3 -4 11 2.86 1.14
 3 4 -11 4.88 1.49
 -3 -4 11 2.66 1.3
 3 -4 -11 6.74 2.16
 -3 -4 11 2.91 2.17
 -3 4 11 4.23 1.8
 3 4 -11 4.19 1.94
 -3 4 11 3.29 1.27
 3 4 -10 4.23 1.41
 3 -4 -10 5.79 1.79
 -3 -4 10 4.71 1.66
 3 -4 -10 2.47 1.71
 -3 -4 10 4.23 1.8
 -3 4 10 4.7 1.87
 3 4 -10 5.37 2.13
 -3 4 10 1.46 0.98
 3 4 -9 37.02 3.06
 3 -4 -9 36.54 3.92
 -3 -4 9 36.96 3.9
 -3 -4 9 43.74 4.86
 3 4 -9 37.63 3.42
 3 -4 -9 39.58 4.34
 -3 4 9 31.4 3.98
 3 4 -9 33.77 4.15
 -3 4 9 30.13 2.92
 3 4 -8 24.48 2.39
 3 -4 -8 23.03 3.03
 -3 -4 8 30.67 4.1
 -3 4 8 20.82 3.1
 3 -4 -8 22.57 3.12
 3 4 -8 28.23 3.65
 -3 4 8 27.15 2.38
 3 -4 -7 2.87 1.17
 -3 -4 7 0.65 1.5
 3 4 -7 2.77 0.96
 3 -4 -7 2.69 1.31
 -3 4 7 4.1 1.43
 -3 -4 7 3.29 1.52
 3 4 -7 4.85 1.69
 -3 4 7 1.96 0.76
 3 4 -6 1.93 0.8
 3 -4 -6 2.22 1.19
 -3 4 6 3.19 0.69
 -3 -4 6 3.76 1.74
 -3 4 6 2.83 1.23
 3 -4 -6 2.07 1.26
 -3 -4 6 5.22 1.61
 3 4 -6 4.13 1.7
 -3 4 6 3.61 1.67
 -3 4 5 55.92 5.15
 3 4 -5 56.09 3.73
 3 -4 -5 54.87 4.35
 -3 4 5 59.81 4.93
 -3 -4 5 52.62 4.63
 3 -4 -5 64.01 5.02
 3 4 -5 60.34 5.15
 -3 4 5 47.73 2.54
 -3 -4 5 56.18 5.21
 3 -4 -4 24.72 2.73
 3 -4 -4 29.64 3.29
 -3 4 4 28.78 3.32
 -3 -4 4 29.67 3.34
 -3 -4 4 19.17 3.05
 -3 4 4 26.6 2.18
 3 4 -4 25.7 3.31
 -3 4 4 28.27 3.52
 3 4 -4 27.15 3.47
 3 4 -4 24.31 2.41
 3 -4 -3 11.88 2.13
 -3 -4 3 10.47 2.04
 -3 4 3 7.6 1.82
 -3 -4 3 14.09 2.66
 -3 4 3 10.16 1.26
 3 4 -3 9.13 2.23
 3 -4 -3 14.57 1.93
 3 4 -3 11.79 1.72
 -3 4 3 7.94 1.89
 3 -4 -2 6.63 1.4
 3 -4 -2 5.16 1.66
 -3 -4 2 6.56 1.66
 3 4 -2 4.86 1.63
 -3 -4 2 3.44 1.54
 -3 4 2 7.94 1.8
 3 4 -2 4.17 1.2
 -3 4 2 5.03 1.67
 -3 4 1 4.7 1.53
 3 -4 -1 8.92 1.47
 3 4 -1 9.75 2.12
 -3 -4 1 11.37 2.29
 -3 -4 1 10.12 2.02
 3 -4 -1 8.82 1.91
 -3 4 1 8.95 1.94
 -3 4 1 11.09 2.24
 3 4 -1 8.51 1.62
 -3 -4 0 0.46 1.27
 3 -4 0 -0.46 1.42
 -3 -4 0 1.14 1.16
 3 4 0 -0.61 1.33
 -3 4 0 0.5 0.77
 -3 4 0 1.1 1.19
 3 4 1 12.96 1.32
 -3 4 -1 13.35 2.29
 -3 -4 -1 10.94 2.21
 3 4 1 9.32 2.18
 -3 -4 -1 12.82 2.26
 3 -4 1 11.12 2.09
 3 4 1 10.45 2.14
 -3 4 -1 12.57 2.3
 3 4 2 3.57 0.85
 -3 4 -2 5.32 1.54
 3 4 2 1.84 1.34
 -3 -4 -2 3.51 1.69
 3 -4 2 5.18 1.5
 -3 -4 -2 5.08 1.51
 3 4 2 5.49 1.59
 -3 4 -2 2.75 1.41
 -3 4 -3 16.91 2.49
 3 4 3 9.94 1.44
 3 4 3 8.73 2.13
 3 4 3 10.14 1.99
 -3 -4 -3 10.29 1.98
 3 -4 3 13.39 2.24
 -3 -4 -3 11.69 2.49
 -3 4 -3 12.22 2.21
 -3 -4 -4 21.15 3.07
 -3 4 -4 24.49 3.05
 3 -4 4 22.76 2.4
 3 4 4 29.44 3.68
 -3 -4 -4 25.32 3.07
 3 -4 4 25.33 3.08
 3 4 4 19.31 2.87
 -3 4 -4 25.85 3.35
 -3 4 -4 25.95 3.32
 3 -4 4 23.34 3.36
 3 -4 5 66.46 5.67
 -3 4 -5 71.78 5.71
 -3 4 -5 59.34 4.98
 3 4 5 60.52 5.17
 3 -4 5 64.47 5.18
 -3 -4 -5 65.89 5.25
 -3 -4 -5 71.17 5.79
 3 4 5 77.33 6.11
 -3 4 -5 71.34 5.58
 3 -4 5 60.98 4.29
 -3 4 -6 2.97 1.45
 -3 -4 -6 2.47 1.43
 -3 -4 -6 3.06 1.24
 3 4 6 4.5 1.56
 3 -4 6 2.52 1.04
 3 4 6 5.37 1.79
 3 -4 6 1.56 1.06
 -3 4 -6 4.07 1.68
 3 -4 6 5.95 1.91
 -3 -4 -7 3.77 1.68
 3 4 7 3.46 1.51
 3 4 7 2.9 1.48
 -3 -4 -7 6.36 1.68
 3 -4 7 2.73 1.39
 -3 4 -7 0.6 1.22
 3 -4 7 0.68 1.17
 3 -4 7 3.92 1.21
 -3 -4 -8 29.76 3.82
 3 -4 8 24.24 3.28
 3 4 8 20.89 3.38
 3 4 8 22.41 3.2
 -3 -4 -8 22.23 3.17
 -3 4 -8 24.82 3.54
 3 -4 8 25.56 3
 3 -4 8 29.37 3.89
 -3 -4 -9 35.86 4.42
 -3 -4 -9 41.91 4.31
 3 -4 9 31.07 3.67
 3 4 9 30.02 4.19
 3 4 9 39.21 4.42
 -3 4 -9 37.28 4.35
 3 -4 9 46 4.95
 3 -4 10 3.32 1.48
 3 4 10 4.69 1.81
 3 4 10 1.32 1.25
 -3 4 -10 6.65 2.11
 3 -4 10 2.22 1.51
 3 -4 11 1.16 1.54
 3 4 11 3.28 1.79
 3 4 11 6.94 2.07
 -3 4 -11 2.08 1.41
 3 -4 11 6.11 1.95
 3 -4 12 8.68 2.39
 3 -4 12 14.98 2.84
 3 4 12 8.61 2.52
 3 4 12 17.46 3.15
 -3 4 -12 15.85 3.26
 -3 4 -12 15.52 2.15
 3 -4 13 51.23 5.62
 3 -4 13 42.12 4.6
 3 4 13 42.44 5.46
 3 4 13 40.43 4.93
 -3 4 -13 55.36 5.64
 -3 4 -13 40.95 3.56
 -3 4 -14 1.56 1.79
 3 -4 14 -1.29 1.56
 3 4 14 0.8 1.37
 -3 4 -14 0.89 0.99
 3 -4 14 0.84 1.59
 3 4 14 -0.93 1.6
 3 4 15 4.85 2.37
 -3 4 -15 6.67 1.37
 3 4 15 1.67 1.58
 3 -4 15 7.82 2.76
 -3 4 -15 8.91 2.58
 3 4 16 1.74 1.78
 -3 4 -16 1.69 1.84
 3 -4 16 6.29 2.4
 3 4 16 -1 1.73
 3 4 17 0.91 1.56
 -3 4 -17 0.88 1.79
 3 -4 17 -0.93 2.02
 3 4 17 1.04 1.79
 3 4 18 7.54 2.76
 -3 4 -18 8.26 2.83
 3 4 18 7.57 2.74
 -3 -5 18 1.2 1.38
 -3 -5 17 0.59 1.28
 -3 -5 16 2.89 1.73
 3 5 -16 3.72 2.15
 -3 5 16 0.97 2.23
 -3 -5 15 -0.57 1.24
 -3 5 15 0.93 1.43
 3 5 -15 0.9 1.7
 -3 5 15 0.57 1.16
 -3 -5 14 5.6 2.03
 -3 5 14 2.7 1.84
 3 5 -14 5.99 1.39
 3 5 -14 7.92 2.72
 -3 5 14 7.89 2.03
 -3 -5 13 2.77 1.76
 -3 5 13 6.07 2.5
 3 5 -13 4.24 1.31
 3 5 -13 5.13 2.63
 -3 5 13 2.89 1.39
 -3 -5 12 4.92 1.84
 3 5 -12 4.04 1.36
 -3 5 12 7.52 2.58
 3 5 -12 6.65 2.48
 -3 5 12 4.38 1.4
 -3 5 11 0.4 0.86
 -3 -5 11 -0.54 1.24
 -3 5 11 4.03 1.86
 3 5 -11 1.62 1.64
 3 5 -11 0.39 0.99
 3 5 -11 0.4 0.93
 -3 5 10 3.81 1.16
 3 -5 -10 2.45 1.57
 -3 -5 10 2.16 1.25
 -3 5 10 1.55 1.89
 3 5 -10 1.57 1.36
 3 5 -10 2.3 1.25
 3 5 -10 3.45 1.37
 -3 5 9 18.28 2.08
 3 -5 -9 12.74 2.59
 -3 -5 9 12.58 2.41
 3 -5 -9 17.67 3.15
 -3 5 9 24.8 3.66
 3 5 -9 21.52 3.5
 -3 -5 9 16.42 2.99
 3 5 -9 18.44 2.39
 3 5 -8 10.39 1.87
 -3 -5 8 10.33 2.75
 -3 5 8 10.17 1.51
 3 -5 -8 13.08 2.44
 3 -5 -8 9.84 2.45
 -3 5 8 10.2 2.41
 -3 -5 8 14.46 2.84
 3 5 -8 10.51 2.61
 -3 5 8 11.93 2.89
 3 5 -7 3.33 1.29
 3 -5 -7 10.21 2.09
 -3 -5 7 5.76 2.08
 -3 5 7 5.67 1.03
 -3 5 7 4.93 1.89
 -3 -5 7 5.74 2.03
 3 -5 -7 7.62 2.35
 3 5 -7 5.14 1.96
 -3 5 7 6.54 2.31
 3 -5 -6 36.66 3.83
 -3 5 6 53.11 5.08
 -3 -5 6 38.54 4.53
 3 -5 -6 37.76 4.38
 -3 -5 6 35.94 4.53
 -3 5 6 39.26 3.28
 3 5 -6 40.42 4.75
 -3 5 6 49.92 5.13
 3 5 -6 43.21 3.66
 3 -5 -5 12.32 2.21
 -3 -5 5 13.38 2.64
 -3 5 5 21.15 3.2
 3 -5 -5 13.31 2.75
 -3 5 5 10.39 1.73
 -3 -5 5 11.04 2.58
 3 5 -5 11.32 2.7
 3 5 -5 17.05 2.28
 -3 5 5 9.79 2.62
 3 -5 -4 2.83 1.32
 -3 -5 4 5.4 1.8
 -3 5 4 2 0.96
 -3 5 4 0.64 1.72
 -3 -5 4 2.99 1.66
 3 -5 -4 5.34 1.99
 3 5 -4 2.08 1.77
 3 5 -4 2.17 1.48
 -3 5 4 4.12 2.05
 3 5 -4 4.26 1.3
 3 -5 -3 56.5 4.28
 3 5 -3 59.53 5.89
 -3 5 3 58.06 3.9
 3 -5 -3 53.89 5.15
 -3 5 3 66.5 5.72
 -3 -5 3 61.87 5.39
 -3 5 3 52.77 5.35
 3 5 -3 68.35 4.68
 -3 -5 3 65.28 5.81
 3 -5 -2 70.17 4.53
 3 -5 -2 62.64 5.52
 -3 -5 2 65.64 5.56
 -3 5 2 64.05 5.63
 3 5 -2 69.45 6.29
 3 5 -2 66.04 4.89
 -3 5 2 58.86 5.75
 -3 -5 2 62.04 5.75
 -3 5 1 16.43 2.75
 3 5 -1 16.5 3.08
 -3 -5 1 14.91 2.93
 -3 -5 1 19.44 3.1
 3 -5 -1 17.9 3.13
 -3 5 1 19.2 3.28
 3 5 -1 13.69 2.26
 3 -5 -1 20.9 2.24
 -3 5 0 1.09 1.26
 3 5 0 -0.72 1.76
 -3 -5 0 1.3 1.73
 -3 -5 0 0.57 1.86
 3 -5 0 1.72 1.77
 3 5 0 0.92 1.18
 -3 5 0 1.97 1.67
 3 -5 0 3.19 1.05
 3 -5 1 11.51 2.71
 -3 -5 -1 13.14 2.76
 -3 5 -1 20.83 3.29
 3 5 1 21.85 3.4
 -3 -5 -1 11.31 2.94
 -3 5 -1 18.66 2.89
 -3 5 -2 55.91 4.91
 3 5 2 64.29 3.47
 3 5 2 70.86 6.28
 3 5 2 64.21 5.56
 -3 -5 -2 64.25 5.47
 3 -5 2 67.27 5.71
 -3 5 -2 52.75 5.38
 -3 -5 -2 59.43 5.76
 -3 5 -3 49.89 4.66
 3 5 3 55.21 3.56
 -3 -5 -3 68.76 5.6
 3 5 3 77.1 5.96
 3 -5 3 54.28 5.11
 3 5 3 75.52 6.47
 -3 -5 -3 51.83 5.32
 3 -5 3 53.67 2.88
 -3 5 -3 64.19 5.7
 -3 -5 -4 5.94 2.16
 -3 5 -4 4.18 1.45
 3 -5 4 3.24 0.88
 3 5 4 4.31 1.75
 -3 -5 -4 2.92 1.8
 3 -5 4 2.99 1.73
 -3 5 -4 6.14 1.97
 3 5 4 5.15 1.86
 -3 5 -4 3.3 1.77
 -3 -5 -5 12.79 2.62
 -3 5 -5 13.63 2.35
 -3 -5 -5 10.13 2.33
 3 -5 5 9.71 2.59
 3 5 5 15.82 2.76
 3 5 5 13.24 2.8
 -3 5 -5 11.84 2.77
 3 -5 5 12.92 2.89
 -3 -5 -6 36.87 4.5
 3 -5 6 35.92 4.33
 3 5 6 33.2 4.28
 -3 -5 -6 37.81 4.32
 3 5 6 40.71 4.82
 3 -5 6 40.19 3.82
 -3 5 -6 41.22 4.76
 3 -5 6 46.42 5.12
 -3 -5 -7 8.31 2.45
 3 5 7 6.29 1.96
 -3 -5 -7 10.63 2.32
 3 -5 7 5.08 1.91
 3 5 7 6.95 2.39
 3 -5 7 7.78 1.88
 -3 5 -7 10.13 2.44
 3 -5 7 6.31 2.2
 -3 -5 -8 13.44 2.85
 -3 -5 -8 14.85 2.96
 3 5 8 12.27 2.75
 3 5 8 10.3 2.54
 3 -5 8 9.23 2.05
 3 -5 8 9.15 2.39
 -3 5 -8 10.37 2.64
 3 -5 8 13.71 2.93
 -3 -5 -9 21.62 3.61
 3 -5 9 15.47 2.68
 3 5 9 17.02 3.18
 -3 5 -9 17.46 3.37
 3 -5 9 27.77 3.78
 3 -5 9 18.11 3.29
 -3 -5 -9 22.76 3.74
 3 5 9 17.84 3.3
 3 -5 10 0.55 1.26
 3 5 10 0.84 1.3
 -3 5 -10 3.89 1.98
 3 -5 10 1.69 1.45
 3 5 10 -1.53 1.86
 3 5 11 0.87 1.34
 3 -5 11 1.16 1.47
 3 5 11 0.8 1.5
 -3 5 -11 0.8 1.38
 3 -5 11 -0.86 1.88
 3 -5 12 4.24 1.87
 3 5 12 8.11 2.6
 3 5 12 5.76 2.2
 -3 5 -12 4.94 2.11
 3 -5 12 6.71 2.16
 3 -5 12 4.43 2.16
 3 -5 13 4.97 2.03
 3 5 13 4.67 2.28
 3 5 13 1.71 1.86
 -3 5 -13 4.24 2.26
 3 -5 13 4.55 2.22
 3 -5 14 2.8 2.28
 3 -5 14 9.57 2.65
 3 5 14 4.42 2.16
 -3 5 -14 3.51 1.33
 -3 5 -14 7.85 2.6
 3 5 14 5.81 2.47
 3 5 15 0.92 1.86
 3 -5 15 -0.96 1.95
 -3 5 -15 1.79 1.82
 3 5 15 3.01 1.89
 -3 5 -16 -0.92 2.01
 3 5 16 2.85 2.31
 3 5 16 1.04 1.59
 -3 -6 15 0.53 1.59
 -3 -6 14 1.6 1.54
 -3 -6 13 1.61 1.31
 3 6 -13 0.96 1.96
 3 6 -13 1.2 1.27
 -3 6 13 0.97 1.67
 -3 -6 12 1.61 1.43
 3 6 -12 1.88 2.29
 3 6 -12 1.34 1.14
 3 6 -12 4.65 1.72
 -3 6 12 0.95 1.78
 -3 -6 11 0.54 1.17
 3 6 -11 -0.92 1.73
 3 6 -11 0.97 1.44
 3 6 -11 0.46 1.28
 -3 6 11 1.83 1.87
 -3 -6 10 1.65 1.27
 3 6 -10 3.64 2.21
 3 6 -10 2.3 1.42
 -3 6 10 5.34 2.17
 -3 -6 9 0.56 1.22
 -3 6 9 3.46 1.88
 3 6 -9 0.89 1.68
 3 6 -9 0.91 1.06
 -3 6 8 3.94 1.36
 3 -6 -8 3.46 1.67
 -3 6 8 10.1 2.67
 3 6 -8 1.75 2.03
 3 6 -8 8.24 1.97
 -3 6 7 6.18 1.63
 3 -6 -7 7.06 2.01
 -3 6 7 9.01 2.53
 3 6 -7 2.59 1.77
 3 6 -7 5.53 1.71
 3 -6 -6 0.51 1.17
 -3 6 6 3.2 1.74
 3 6 -6 2.56 1.74
 3 6 -6 0.93 0.95
 -3 6 6 0.39 0.8
 3 -6 -5 3.29 1.45
 3 6 -5 4.21 2.25
 -3 6 5 3.14 1.71
 3 6 -5 -0.47 1.27
 -3 6 5 1.86 1.07
 3 -6 -4 3.01 1.45
 3 6 -4 5.82 2.22
 -3 6 4 3.9 1.99
 3 6 -4 3.39 1.49
 -3 6 4 1.43 0.96
 3 -6 -3 1.17 1.2
 -3 -6 3 2.21 1.7
 -3 -6 3 2.08 1.69
 -3 6 3 0.77 1.19
 3 6 -3 1 1.34
 3 6 -3 4.95 2.1
 -3 6 2 0.63 0.96
 -3 -6 2 -0.73 1.38
 -3 -6 2 0.69 1.4
 3 -6 -2 2.07 1.76
 3 6 -2 -0.52 1.39
 3 6 -2 -0.82 1.09
 3 -6 -2 0.69 0.88
 -3 6 1 1.19 1.3
 3 6 -1 3.29 1.9
 -3 -6 1 0.73 1.48
 3 -6 -1 0.69 1.67
 -3 -6 1 0.68 1.17
 3 6 -1 0.54 1.1
 3 -6 -1 0.91 0.96
 -3 6 0 3.49 1.34
 3 6 0 1.66 1.43
 -3 -6 0 1.47 1.6
 3 -6 0 1.37 1.75
 -3 -6 0 4.09 1.74
 3 6 0 2.79 1.49
 3 -6 0 1.78 0.88
 -3 -6 -1 2.05 1.58
 3 -6 1 2.74 1.83
 3 6 1 2.5 1.7
 -3 -6 -1 1.46 1.59
 3 6 1 2.9 1.73
 -3 6 -1 3.37 1.3
 -3 6 -2 1.65 1.27
 3 6 2 0.84 1.29
 3 -6 2 -0.69 1.5
 -3 -6 -2 -0.68 1.17
 -3 -6 -2 -0.73 1.37
 3 6 2 -0.6 1.23
 -3 6 -3 0.55 1.19
 3 6 3 1.67 0.68
 3 6 3 2.56 1.61
 -3 -6 -3 1.37 1.29
 3 -6 3 2.78 1.77
 3 6 3 0.77 1.19
 3 -6 3 0.38 0.41
 -3 -6 -3 -0.72 1.36
 3 6 4 1.21 0.84
 -3 6 -4 4.35 1.51
 -3 -6 -4 2.19 1.77
 3 6 4 2.6 1.49
 3 -6 4 1.71 0.76
 -3 6 -4 1.64 1.41
 3 6 4 2.34 1.8
 3 -6 5 1.13 0.65
 -3 6 -5 0.83 1.43
 3 6 5 1.57 1.71
 3 6 6 1.59 1.62
 3 6 6 -0.82 1.41
 3 -6 6 1.12 0.83
 -3 6 -6 2.52 1.94
 3 6 7 10.58 2.81
 -3 6 -7 10.21 2.63
 3 6 7 8.41 2.68
 3 -6 7 6.49 1.46
 3 6 8 5.83 2.13
 3 -6 8 4.57 2.23
 -3 6 -8 6.91 2.49
 3 6 8 5.18 2.11
 3 -6 8 3.85 1.8
 3 6 9 3.43 1.98
 3 -6 9 0.93 2.02
 -3 6 -9 -0.88 1.66
 3 6 9 2.65 1.8
 3 -6 9 0.58 1.26
 3 6 10 4.4 2.25
 3 -6 10 3.78 2.31
 -3 6 -10 1.8 1.96
 3 6 10 6.35 2.52
 3 -6 10 5.47 1.81
 3 6 11 2.72 1.84
 3 -6 11 -0.96 1.81
 -3 6 -11 1.83 1.86
 3 6 11 -0.93 1.6
 3 -6 11 1.27 1.76
 3 6 12 0.93 1.43
 3 -6 12 2.94 2.14
 3 6 12 1.9 1.64
 -3 6 -12 2.79 2.26
 3 6 13 0.95 1.64
 3 6 13 0.97 1.68
 -3 6 -13 0.95 2.07
 3 6 14 -2.01 2.19
 -3 -7 10 0.54 1.37
 3 7 -9 3.03 2.46
 -3 7 9 0.97 1.68
 -3 -7 9 0.56 1.5
 -3 7 8 2.86 1.64
 3 7 -8 1 2.18
 3 7 -8 -0.54 1.17
 -3 7 7 2.82 1.92
 3 7 -7 8.93 3.42
 3 7 -7 5.46 1.93
 3 -7 -7 6.8 2.05
 3 7 -6 3.94 2.14
 -3 7 6 0.93 1.89
 3 7 -6 0.55 1.47
 3 -7 -6 2.64 1.47
 3 -7 -5 1.47 1.25
 3 7 -5 0.98 1.68
 -3 7 5 0.92 1.59
 3 7 -5 0.56 1.5
 3 -7 -4 0.9 1.24
 3 7 -4 1.94 2.23
 3 7 -4 1.73 1.25
 -3 7 4 0.71 1.54
 3 -7 -3 2.02 1.28
 3 7 -3 -0.96 1.95
 -3 7 3 1.33 1.25
 3 7 -3 1.77 1.57
 -3 7 2 0.64 1.4
 3 7 -2 -0.61 1.24
 3 7 -2 0.92 1.59
 3 -7 -2 -0.35 0.98
 -3 7 1 -0.62 1.26
 3 -7 -1 1.52 0.99
 3 7 -1 1.26 1.28
 3 7 -1 0.92 1.59
 -3 7 0 0.59 1.29
 3 7 0 0.65 1.5
 3 7 0 0.93 1.43
 -3 7 -1 -0.58 1.33
 3 7 1 0.93 1.6
 -3 7 -2 0.56 1.15
 3 7 2 2.82 1.77
 3 7 3 0.95 1.79
 -3 7 -3 1.11 1.21
 -3 7 -3 0.94 1.62
 3 7 4 1.93 1.96
 -3 7 -4 3.81 2.74
 3 7 5 0.97 1.5
 -3 7 -5 1.92 1.81
 3 7 5 0.92 1.59
 3 7 6 1.98 1.87
 3 7 6 2.78 1.75
 -3 7 -6 2.91 2.36
 3 7 7 6.03 2.57
 3 7 7 3.73 1.91
 -3 7 -7 6.84 2.61
 3 7 8 -0.92 1.86
 3 7 8 1.89 1.78
 -3 7 -8 2.96 2.14
 3 7 9 0.96 1.96
 3 7 9 1.87 2.04
 -3 7 -9 -1 1.88
 3 7 10 -0.96 1.8
 3 7 11 0.98 1.68
 -3 8 6 1.54 2.3
 -3 8 5 0.73 1.68
 -3 8 4 3.47 1.85
 -3 8 3 2.66 1.85
 -3 8 2 5.07 1.9
 -3 8 1 3.63 1.81
 -3 8 0 5.84 2.16
 -3 8 -1 0.56 1.37
 -4 0 21 -0.94 1.61
 -4 0 20 18.8 3.95
 -4 0 19 0.52 1.21
 -4 0 19 0.85 1.6
 -4 0 18 1.48 1.14
 -4 0 18 0.8 1.51
 -4 0 17 -0.79 1.62
 -4 0 17 -0.46 0.87
 -4 0 17 -0.58 0.98
 -4 0 17 -1.51 1.93
 -4 0 16 68.45 6.38
 -4 0 16 59.66 5.79
 -4 0 16 57.81 4.24
 -4 0 16 52.65 5.65
 -4 0 15 0.73 1.25
 -4 0 15 0.6 1.39
 -4 0 15 -0.33 1
 -4 0 15 0.66 1.62
 -4 0 14 383.72 18.36
 -4 0 14 366.23 17.34
 -4 0 14 368.01 15.56
 -4 0 14 362.7 17.77
 -4 0 13 3.13 1.65
 -4 0 13 1.38 0.99
 -4 0 13 -0.57 0.98
 -4 0 12 10.56 2.28
 -4 0 12 13.35 1.96
 -4 0 12 8.41 1.97
 -4 0 11 0.88 0.96
 -4 0 11 0.36 0.95
 -4 0 10 31.6 3.19
 -4 0 10 34.07 3.33
 -4 0 9 0.36 0.78
 -4 0 9 -0.36 0.92
 -4 0 9 0.77 0.78
 -4 0 9 0.55 1.12
 -4 0 8 4.35 1.32
 -4 0 8 7.33 1.81
 -4 0 8 6.06 1.31
 -4 0 8 2.48 1.07
 -4 0 7 1.09 0.84
 -4 0 7 0.59 0.68
 -4 0 7 -0.5 0.86
 -4 0 7 0.33 0.71
 -4 0 7 0.28 0.57
 -4 0 7 -0.17 0.45
 -4 0 6 282.84 12.81
 -4 0 6 283.78 11.96
 -4 0 6 267.04 13.28
 -4 0 6 297.61 12.46
 -4 0 6 294.6 11.96
 -4 0 6 293.44 11.19
 -4 0 5 -0.37 0.89
 -4 0 5 0.6 0.49
 -4 0 5 1.38 0.93
 -4 0 5 0.56 0.64
 -4 0 5 0.2 0.58
 -4 0 5 -0.13 0.5
 -4 0 4 536.95 22.17
 -4 0 4 551.62 22.74
 -4 0 4 573.57 20.51
 -4 0 4 552.62 21.32
 -4 0 4 552.55 20.46
 -4 0 4 559.59 20.23
 -4 0 3 0.41 0.35
 -4 0 3 0.34 0.9
 -4 0 3 0.43 0.36
 -4 0 3 0.37 0.8
 -4 0 3 0.4 0.43
 -4 0 2 35.53 3.26
 -4 0 2 39.33 3.45
 4 0 -2 37.1 2.64
 -4 0 2 38.42 2.33
 -4 0 2 39.18 3.17
 4 0 -1 -0.23 0.46
 -4 0 1 -0.32 0.65
 -4 0 1 0.17 0.4
 -4 0 1 0.74 0.81
 4 0 -1 -0.18 0.37
 -4 0 1 0.4 0.62
 -4 0 0 31.39 2.95
 -4 0 0 32.05 3.05
 4 0 0 28.03 2.31
 -4 0 0 29.81 2.2
 4 0 0 30.42 2.24
 -4 0 0 26.39 2.58
 -4 0 -1 -0.81 0.76
 4 0 1 -0.34 0.7
 4 0 1 0.24 0.48
 -4 0 -1 1.51 1.16
 -4 0 -1 -0.23 0.39
 -4 0 -1 0.33 0.62
 4 0 2 35.44 3.35
 -4 0 -2 37.98 3.47
 -4 0 -2 34.62 3.11
 4 0 2 37.53 3.24
 4 0 2 39.74 2.92
 -4 0 -3 0.35 0.72
 -4 0 -3 0.87 0.94
 4 0 3 0.38 0.71
 4 0 3 0.37 0.29
 4 0 3 0.57 0.37
 4 0 3 1.5 0.69
 4 0 4 564.7 22.43
 -4 0 -4 567.02 22.24
 4 0 4 562.88 20.32
 -4 0 -4 555.26 22.3
 4 0 4 534.29 20.26
 4 0 4 567.29 21.89
 4 0 5 0.19 0.49
 -4 0 -5 -0.39 1.12
 4 0 5 0.74 0.81
 4 0 5 0.89 0.83
 4 0 5 0.19 0.5
 -4 0 -5 0.39 0.9
 4 0 6 265.55 11.45
 4 0 6 287.27 13.25
 4 0 6 278.76 12.77
 4 0 6 277.09 11.5
 4 0 6 299.07 12.95
 4 0 7 0.45 0.91
 4 0 7 0.82 1.1
 4 0 7 -0.28 0.62
 4 0 7 0.99 1.01
 4 0 7 -0.27 0.59
 4 0 8 8.3 1.71
 4 0 8 9.28 2
 4 0 8 4.22 1.59
 4 0 8 9.4 1.6
 4 0 9 -0.42 0.85
 4 0 9 0.53 1.15
 4 0 9 -0.57 0.75
 4 0 9 0.35 0.86
 4 0 10 32.46 3.85
 4 0 10 34.44 3.34
 4 0 11 -0.61 1.05
 4 0 11 -0.44 0.95
 4 0 11 1.94 1.41
 4 0 12 5.87 1.97
 4 0 12 9.54 2.07
 4 0 12 10.23 2.53
 4 0 12 9.76 1.96
 4 0 13 0.52 1.2
 4 0 13 1.46 1.49
 4 0 13 0.56 1.22
 4 0 13 2.69 1.79
 4 0 14 360.85 18.15
 4 0 14 351.63 17.26
 4 0 14 387.1 18.92
 4 0 14 366.88 17.15
 4 0 15 0.65 1.23
 4 0 15 -0.82 1.26
 4 0 15 -0.6 1.79
 4 0 16 44.12 5.13
 4 0 16 54.45 6.06
 4 0 16 57.05 5.53
 4 0 17 -0.75 1.62
 4 0 17 -0.91 1.57
 4 0 18 2.38 1.83
 4 0 18 5.75 2.45
 4 0 19 0.94 1.62
 4 0 19 2.01 1.73
 4 0 19 0.84 1.58
 4 0 20 15.77 3.75
 4 0 20 17.69 3.77
 4 0 21 -0.93 1.6
 -4 1 21 -0.94 1.91
 -4 -1 21 0.95 1.93
 -4 1 20 0.9 2.18
 -4 1 19 0.85 1.47
 -4 -1 19 0.83 1.81
 -4 1 18 0.81 1.53
 -4 -1 18 3.21 2.14
 -4 -1 18 2.16 1.29
 -4 1 17 7.65 2.44
 -4 -1 17 10.03 2.67
 -4 -1 17 7.21 1.68
 -4 1 17 6.9 1.66
 -4 1 16 19.42 3.51
 -4 -1 16 11.85 2.91
 -4 -1 16 20.18 3.48
 -4 1 16 23.47 3.5
 -4 1 16 13.77 2.34
 -4 -1 16 18.79 2.38
 -4 -1 15 29.91 3.98
 -4 -1 15 23.44 3.56
 -4 1 15 22.57 3.34
 -4 -1 15 23.1 2.54
 -4 -1 14 1.5 0.8
 -4 -1 14 4.1 1.82
 -4 1 14 1.88 1.53
 -4 -1 14 0.59 1.65
 -4 1 14 2.22 1.6
 -4 -1 13 1.33 0.74
 -4 1 13 0.58 1.35
 -4 1 13 5.43 2.02
 -4 -1 13 1.97 1.24
 -4 -1 13 2.77 1.65
 -4 1 13 2.06 1.43
 -4 -1 12 19.93 1.98
 -4 -1 12 21.83 3.13
 -4 1 12 15.46 2.97
 -4 -1 12 24.56 3.42
 -4 1 12 21.48 3.08
 -4 -1 12 22.12 3.11
 -4 1 12 16.2 2.58
 -4 -1 11 3.61 1.43
 -4 -1 11 3.45 0.8
 -4 1 11 0.61 1.16
 -4 -1 11 1.21 1.4
 -4 1 11 4.92 1.56
 -4 -1 11 0.95 1.04
 -4 1 11 1.31 1.22
 -4 -1 10 12.16 2.24
 -4 -1 10 10.05 1.17
 -4 1 10 13.91 2.43
 -4 -1 10 14.54 2.52
 -4 1 10 10.26 1.89
 -4 -1 10 9.59 1.81
 -4 1 10 10.81 1.94
 -4 -1 9 2.38 0.94
 -4 -1 9 1.65 0.48
 -4 1 9 2.74 1.4
 -4 -1 9 1.38 0.87
 -4 1 9 1.21 0.93
 -4 -1 9 -0.4 1.06
 -4 1 9 1.45 0.97
 -4 -1 8 75.44 4.92
 -4 1 8 88.62 6.1
 -4 1 8 88.74 5.33
 -4 -1 8 95.02 5.83
 -4 1 8 96.84 5.3
 -4 -1 8 82.19 5.19
 -4 -1 8 74.06 3.19
 -4 -1 7 8.44 1.54
 -4 1 7 11.77 2.13
 -4 -1 7 11.15 1.96
 -4 1 7 9.46 1.59
 -4 -1 7 9 1.58
 -4 1 7 9.49 1.57
 4 1 -7 10.73 1.72
 -4 1 6 157.82 8.68
 -4 1 6 145.79 7.41
 -4 -1 6 168.13 8.18
 -4 -1 6 167.07 8.41
 -4 1 6 164.43 7.23
 4 1 -6 162.08 7.54
 -4 1 6 144.78 7.24
 -4 -1 6 157.34 7.64
 -4 1 6 155.76 7.54
 -4 1 5 15.29 2.29
 -4 1 5 15.9 1.75
 -4 -1 5 18.82 2.27
 -4 -1 5 22.46 2.53
 -4 1 5 19.72 1.72
 4 1 -5 21.56 1.91
 -4 -1 5 18.81 1.91
 -4 1 5 17.61 1.94
 -4 1 4 52.73 3.45
 -4 1 4 53.34 4.17
 -4 1 4 54.84 3.21
 -4 -1 4 59.03 4.18
 -4 1 4 49.43 2.88
 4 1 -4 56.61 3.2
 -4 -1 4 50.6 4.24
 -4 1 3 79.71 4.46
 -4 -1 3 88.49 5.21
 -4 1 3 64.51 4.82
 -4 1 3 76.51 3.88
 4 1 -3 84.66 5.29
 4 1 -3 76.82 4.9
 4 1 -3 85.93 3.95
 -4 1 3 73.11 4.4
 -4 -1 3 84.98 5.45
 -4 1 2 44.84 3.07
 -4 1 2 41.24 3.49
 -4 -1 2 37.17 3.24
 -4 1 2 40.84 2.33
 -4 -1 2 43.97 2.34
 4 1 -2 40.12 3.5
 4 1 -2 46.81 3.49
 4 1 -2 42.52 2.31
 -4 1 2 41.22 2.9
 -4 -1 2 48.4 3.84
 4 -1 -1 72.81 4.29
 4 1 -1 62.35 3.1
 -4 1 1 65.52 4.03
 -4 1 1 67.91 5
 -4 -1 1 75.21 4.63
 -4 -1 1 66.63 3.04
 4 -1 -1 66.54 3.06
 4 1 -1 66.53 4.4
 4 1 -1 71.59 3.12
 -4 1 1 65.19 3.9
 -4 -1 1 63.08 4.67
 -4 1 0 22.95 1.99
 -4 -1 0 14.09 1.9
 -4 1 0 17.71 2.4
 -4 -1 0 18.36 1.19
 4 -1 0 19.46 1.21
 -4 1 0 15.94 2.14
 -4 -1 0 20.6 2.47
 4 1 0 21.52 2.32
 4 -1 0 16.29 1.3
 -4 1 0 17.68 1.22
 4 1 0 17.61 1.25
 4 -1 0 19.02 2.04
 -4 1 0 20.17 2.09
 4 1 0 16.95 1.43
 4 1 1 67.23 3.76
 4 -1 1 65.8 4.37
 -4 1 -1 65.22 4.27
 4 -1 1 66.23 3.11
 -4 -1 -1 75.56 3.17
 4 1 1 73.53 4.74
 -4 -1 -1 70.44 4.7
 -4 1 -1 76.14 5.19
 4 1 1 65.97 4.75
 -4 1 -1 69.45 3.13
 -4 1 -1 66.18 3.99
 -4 -1 -1 71.14 4.94
 4 -1 1 66.9 4.04
 4 1 1 76.01 5.18
 -4 1 -2 35.07 3.06
 4 1 2 40.27 2.84
 4 -1 2 39.13 3.2
 4 -1 2 39.73 2.22
 4 1 2 42.75 2.26
 4 1 2 34.68 3.19
 -4 1 -2 41.97 3.77
 -4 -1 -2 38.85 3.36
 4 1 2 40.08 3.59
 -4 1 -2 40.2 2.17
 -4 -1 -2 42.56 3.71
 4 -1 2 43.04 3.05
 4 1 2 37.86 3.59
 -4 1 -2 39.11 2.89
 -4 1 -3 75.31 4.94
 4 1 3 80.95 4.68
 4 -1 3 77.04 5.08
 4 1 3 81.23 3.95
 4 -1 3 90.36 5.79
 4 1 3 80.25 5.3
 -4 1 -3 78.86 5.65
 4 1 3 86.47 5.56
 -4 1 -3 88.04 5.45
 -4 1 -3 83.57 3.91
 -4 -1 -3 79.37 5.4
 4 -1 3 85.77 4.9
 4 1 3 80.22 5.55
 -4 1 -3 76.02 4.6
 -4 1 -4 58.72 4.29
 4 1 4 59.3 4.01
 4 -1 4 56.65 4.25
 4 1 4 61.34 4.47
 -4 1 -4 59.16 4.69
 4 -1 4 51.65 4.37
 4 1 4 56.21 3.27
 -4 1 -4 44.29 3.91
 4 1 4 65.61 4.68
 -4 1 -4 54.18 3.16
 -4 -1 -4 57.41 4.58
 4 -1 4 69.08 4.33
 4 1 4 52.74 4.47
 -4 -1 -5 17.47 2.49
 4 -1 5 22.28 2.43
 4 1 5 18.73 2.6
 4 1 5 20.96 1.94
 4 -1 5 22.93 2.83
 -4 1 -5 20.2 2.54
 4 1 5 18.67 2.29
 4 1 5 16.46 2.4
 -4 1 -5 17.85 2.39
 4 1 5 19.72 2.72
 -4 1 -5 19.38 1.83
 4 -1 5 17.94 2.51
 4 1 6 175.23 8.68
 -4 1 -6 171.56 8.84
 4 -1 6 150.02 8.58
 4 1 6 166.18 8.74
 -4 1 -6 148.1 8.23
 4 1 6 175.54 8.96
 4 -1 6 172.44 9.12
 4 1 6 161.43 7.63
 -4 1 -6 158.09 7.55
 4 1 6 163.17 7.56
 4 -1 6 154.4 7.63
 4 -1 6 160.52 8.49
 4 1 6 155.05 9.14
 -4 -1 -6 166.91 9.05
 4 -1 7 9.15 1.73
 -4 -1 -7 8.51 1.99
 4 1 7 8.56 1.47
 -4 1 -7 8.02 1.49
 4 1 7 9.63 2.05
 4 -1 7 8.18 1.87
 4 1 7 8.02 1.84
 4 1 7 8.23 1.42
 4 -1 7 10.91 1.7
 4 1 7 8.96 1.82
 4 1 7 7.06 1.62
 4 -1 7 7.27 1.73
 -4 1 -7 10.48 1.77
 4 1 8 86.87 5.96
 4 -1 8 90.64 6.24
 4 -1 8 87.42 6.19
 4 1 8 86.4 6.11
 4 1 8 84.06 5.28
 4 1 8 84.66 5.84
 -4 1 -8 83.4 5.47
 4 1 8 84.61 5.12
 4 -1 8 81.99 5.24
 4 -1 8 96.19 6.18
 4 1 8 83.41 6.39
 4 -1 9 -0.56 0.86
 4 1 9 1.08 1.02
 -4 1 -9 0.77 1.03
 4 1 9 2.1 1.34
 4 -1 9 2.21 1.28
 4 1 9 1.39 1.12
 4 1 9 1.95 0.9
 4 -1 9 1.17 0.9
 4 -1 9 -0.52 0.69
 4 1 9 0.63 1.18
 4 1 9 1.8 0.92
 4 -1 10 12.33 2.54
 4 1 10 10.82 2.22
 4 -1 10 5.9 1.85
 4 1 10 11.9 2.29
 4 1 10 8.43 1.83
 4 1 10 8.65 1.82
 4 -1 10 9.85 1.89
 4 1 10 9.92 2.24
 4 -1 10 12.23 2.44
 4 1 10 11.56 1.97
 4 -1 11 4.31 1.65
 4 1 11 2.44 1.33
 4 1 11 3.32 1.37
 4 1 11 2.38 1.16
 4 -1 11 3.28 1.35
 4 -1 11 3.59 1.46
 4 1 11 3.06 1.35
 4 1 11 3.48 1.52
 4 -1 12 19.42 3.29
 4 1 12 14.34 2.87
 4 1 12 21.59 2.84
 4 1 12 22.99 3.03
 4 -1 12 18.82 2.73
 4 -1 12 21.14 3.33
 4 1 12 20.64 3.42
 4 1 12 16.64 2.64
 4 -1 13 2.04 1.65
 4 1 13 2.78 1.93
 4 1 13 2.42 1.29
 4 1 13 3.97 1.51
 4 -1 13 3.3 1.47
 4 -1 13 2.75 1.5
 4 1 13 3.9 1.8
 4 1 13 -0.51 1.32
 4 -1 14 4.27 2.32
 4 1 14 2.45 1.57
 4 1 14 0.74 1.61
 4 1 14 3.4 1.59
 4 -1 14 1.77 1.7
 4 1 14 3.29 2.1
 4 -1 14 2.93 1.87
 4 1 14 -0.55 1.28
 4 1 15 14.49 2.92
 4 1 15 20.87 3.01
 4 -1 15 25.86 3.67
 4 1 15 22.55 3.31
 4 -1 15 17.91 3.42
 4 1 15 23.38 3.95
 4 1 16 9.86 2.6
 4 1 16 24.14 3.05
 4 -1 16 16.09 3.15
 4 1 16 15.22 3.02
 4 -1 16 24.79 4.06
 4 1 16 15.47 3.41
 4 -1 17 10.39 2.92
 4 1 17 7.63 2.13
 -4 1 -17 10.39 2.1
 4 -1 17 4.37 2.04
 4 1 17 7.64 2.56
 4 1 17 9 2.46
 4 -1 18 1.81 1.85
 4 1 18 3.75 1.53
 -4 1 -18 2.46 1.37
 4 1 18 2.39 1.84
 4 -1 18 4.61 2.25
 4 1 18 2 2.18
 4 1 19 1.68 1.82
 4 -1 19 1.89 1.92
 4 -1 19 -0.97 1.83
 4 1 19 -1.05 1.8
 4 -1 20 -1.02 1.92
 4 1 20 -0.88 1.92
 4 -1 21 0.94 1.62
 4 1 21 0.93 1.59
 -4 2 20 6.45 2.66
 -4 -2 20 2.49 2.12
 -4 2 19 17.59 3.74
 -4 -2 19 11.26 2.94
 -4 2 18 0.84 1.29
 -4 -2 18 3.89 1.99
 -4 2 17 8.73 2.54
 -4 -2 17 10.53 2.73
 -4 -2 17 9.27 1.87
 -4 -2 16 18.18 3.47
 -4 -2 16 19.18 2.45
 -4 -2 15 2.35 0.93
 -4 2 15 0.71 1.63
 -4 -2 15 0.7 1.21
 -4 -2 15 -1.37 2.17
 -4 2 15 3.08 1.57
 -4 -2 14 2.7 1.72
 -4 -2 14 2.6 0.92
 -4 2 14 3.31 1.53
 -4 -2 14 0.68 1.65
 -4 -2 14 5.81 2.11
 -4 2 14 0.58 1.34
 -4 -2 13 7.87 1.3
 -4 -2 13 9.69 2.55
 -4 -2 13 11.8 2.49
 -4 2 13 14.86 2.76
 -4 -2 13 13.97 2.78
 -4 2 13 12.56 2.51
 4 2 -13 5.41 2.04
 -4 -2 12 18.39 1.73
 -4 -2 12 21.02 3.35
 -4 2 12 17.31 3.09
 -4 -2 12 15.24 2.87
 4 -2 -12 17.49 3.13
 -4 2 12 15.6 2.66
 -4 -2 12 13.7 2.7
 4 2 -12 17.21 2.73
 -4 2 12 20.09 2.89
 -4 -2 11 13.77 1.36
 -4 -2 11 14.07 2.7
 -4 2 11 9.43 2.36
 4 -2 -11 14.78 2.88
 -4 -2 11 19.56 3.09
 -4 2 11 8.05 2.03
 -4 -2 11 17.62 2.94
 4 2 -11 13.9 2.48
 4 -2 -10 277.39 13.48
 -4 -2 10 261.69 13.17
 -4 2 10 260.71 13.37
 -4 2 10 268.08 12.77
 -4 -2 10 248.97 9.69
 4 2 -10 251.68 12.44
 -4 -2 10 270.21 12.83
 -4 -2 10 257.18 13.11
 -4 -2 9 15.44 2.61
 -4 2 9 13.4 2.48
 4 -2 -9 18.95 3.01
 -4 -2 9 17.48 2.89
 -4 2 9 12.33 2.13
 -4 -2 9 11.51 2.15
 4 2 -9 14.89 2.34
 -4 2 8 108.19 6.56
 4 -2 -8 119.25 7.35
 -4 -2 8 117.6 7.43
 -4 2 8 98.06 6.87
 4 2 -8 106.64 6.42
 -4 -2 8 91.36 6.73
 4 2 -7 18.59 2.37
 -4 2 7 16.73 2.49
 -4 -2 7 15.15 2.49
 -4 2 7 15.33 2.16
 4 2 -7 15.5 2.16
 -4 2 7 21.31 2.57
 4 2 -6 42.76 3.67
 -4 2 6 45.06 3.52
 -4 2 6 46.38 3.96
 -4 -2 6 36.57 3.75
 4 2 -6 46.28 3.57
 -4 2 6 37.44 3.46
 4 2 -5 48.53 3.87
 -4 -2 5 41.4 3.34
 -4 2 5 45.89 3.92
 4 -2 -5 38.49 3.19
 -4 2 5 51.81 3.61
 -4 2 5 44.23 2.32
 4 2 -5 49.65 3.55
 -4 2 5 45.15 3.76
 4 2 -4 6.49 1.47
 -4 2 4 5.61 1.55
 -4 -2 4 4.16 1.13
 -4 2 4 5.08 0.94
 -4 -2 4 7.69 1.94
 -4 2 4 5.18 1.14
 4 -2 -4 4.38 1.19
 -4 -2 4 4.99 1.18
 4 2 -4 5.2 1.21
 4 2 -4 3.66 1.28
 -4 2 4 4.12 1.23
 -4 2 3 33.9 3.25
 -4 2 3 27.22 2.92
 -4 -2 3 38.97 3.07
 -4 2 3 34.82 2.78
 -4 -2 3 40.19 2.89
 4 -2 -3 34.02 2.71
 4 2 -3 38.06 3.47
 4 2 -3 36.92 3.58
 4 2 -3 37.91 2.96
 -4 2 3 36.09 2.29
 -4 -2 3 37.68 3.81
 4 2 -2 313.31 11.64
 -4 2 2 329.37 14.07
 -4 -2 2 337.51 13.56
 -4 2 2 311.72 13.8
 -4 -2 2 316.06 13
 -4 2 2 319.63 13.08
 4 -2 -2 332.23 13.08
 4 2 -2 334.44 14.5
 4 2 -2 317.44 14.6
 4 2 -2 329.67 13.23
 -4 2 2 329.9 12.24
 -4 -2 2 313.08 14.8
 -4 2 1 347.65 14.62
 -4 -2 1 347.63 14.03
 -4 2 1 345.07 14.23
 4 -2 -1 340.64 13.46
 -4 -2 1 346.26 13.49
 4 2 -1 333.44 14.95
 4 2 -1 344.62 15.21
 4 2 -1 324.7 13.51
 -4 2 1 318.25 12.53
 -4 -2 1 345.36 15.39
 4 -2 0 2514.46 89.38
 -4 -2 0 2551.74 89.32
 -4 2 0 2503.81 89.97
 -4 -2 0 2617.86 90.17
 4 2 0 2522.74 91.39
 -4 -2 0 2614.24 91.83
 -4 2 0 2557.26 88.49
 4 -2 0 2496.88 91
 -4 2 0 2561.14 90.75
 4 -2 1 315.89 14.39
 -4 2 -1 344.56 14.36
 -4 -2 -1 322.28 12.93
 4 -2 1 313.77 12.98
 4 2 1 319.81 13.73
 -4 2 -1 321.42 13.4
 -4 2 -1 320.47 13.04
 -4 -2 -1 336.44 15.05
 4 -2 2 338.59 14.66
 -4 2 -2 357.29 14.65
 4 2 2 327.26 13.15
 4 -2 2 322.82 13.14
 -4 -2 -2 331.94 13.08
 -4 2 -2 317.62 13.3
 4 2 2 316.17 13.85
 4 2 2 298.26 14.45
 -4 2 -2 306.05 13.13
 -4 -2 -2 352.68 15.47
 4 -2 2 321.42 12.65
 4 -2 3 35.86 3.46
 -4 2 -3 34.06 3.36
 4 2 3 39.03 3.47
 4 2 3 38.81 2.91
 4 -2 3 39.77 2.91
 -4 -2 -3 36.41 2.78
 4 2 3 37.56 3.71
 -4 2 -3 46.31 3.13
 -4 -2 -3 37.94 3.82
 4 -2 3 38.52 2.75
 4 -2 4 5.02 1.14
 -4 -2 -4 3.1 1.49
 4 2 4 4.97 1.39
 4 -2 4 5.56 1.66
 4 2 4 8.63 1.85
 -4 2 -4 4.42 1.49
 -4 -2 -4 3.5 1.09
 4 2 4 5.07 1.14
 -4 2 -4 4.23 1.12
 4 -2 4 4.66 1.26
 4 -2 4 7.06 1.67
 -4 2 -5 48.38 4.28
 4 -2 5 56.06 4.61
 4 2 5 52.32 3.71
 -4 -2 -5 44.75 3.47
 4 -2 5 58.02 4.74
 4 2 5 53.44 4.25
 4 2 5 43.51 4.16
 -4 2 -5 57.71 3.81
 -4 -2 -5 65.27 5.12
 4 -2 5 51.57 3.65
 -4 2 -6 47.78 4.22
 4 -2 6 41.47 4.07
 4 2 6 43.27 3.95
 4 -2 6 34.53 3.71
 4 2 6 36.13 3.21
 4 2 6 39.43 3.88
 -4 2 -6 44.16 3.75
 -4 2 -6 39 3.24
 4 -2 6 37.12 3.2
 -4 -2 -6 29.05 3.84
 4 -2 7 17.33 2.39
 -4 -2 -7 19.27 2.93
 4 2 7 20.74 2.77
 4 -2 7 21.08 3.07
 -4 2 -7 17.01 2.48
 -4 2 -7 18.19 2.79
 4 2 7 18.33 2.77
 4 2 7 21.69 2.43
 -4 2 -7 20.63 2.42
 4 -2 7 19.64 2.83
 -4 2 -8 111.99 7.35
 4 -2 8 90.11 6.83
 4 2 8 109.02 6.88
 4 2 8 94.25 6.08
 -4 2 -8 104 6.4
 4 2 8 105.35 6.9
 -4 2 -8 98.03 6.18
 -4 -2 -8 102.79 7.25
 4 -2 8 110.04 6.52
 4 -2 9 10.96 2.4
 -4 2 -9 18.94 3.01
 4 2 9 16.92 2.69
 -4 2 -9 12.25 2.21
 4 2 9 19.54 2.49
 4 -2 9 16.59 2.49
 4 -2 9 17.4 2.56
 -4 2 -9 12.06 2.18
 4 -2 10 262.58 13.54
 4 2 10 265.59 12.79
 -4 2 -10 266.04 12.23
 4 2 10 250.34 13.05
 -4 2 -10 257.66 12.68
 4 -2 10 273.17 12.92
 4 -2 10 267.3 13
 4 -2 11 16.85 2.99
 -4 2 -11 15.73 2.31
 4 2 11 12.57 2.49
 4 2 11 17.74 2.79
 4 -2 11 15.71 2.68
 -4 2 -11 11.68 2.29
 4 -2 11 7.84 2.07
 4 -2 12 16.29 3.07
 4 2 12 18.85 2.95
 4 2 12 22.49 3.06
 4 -2 12 12.93 2.63
 -4 2 -12 17.62 2.91
 4 -2 12 15.72 2.78
 4 2 12 21.59 2.97
 4 -2 13 14.98 2.85
 4 2 13 9.06 2.31
 4 2 13 11.98 2.4
 4 -2 13 10.43 2.49
 -4 2 -13 9.5 2.27
 4 -2 13 10.82 2.43
 4 2 13 12.9 2.62
 4 -2 14 1.56 1.59
 4 2 14 2.83 1.51
 -4 2 -14 3.42 1.2
 4 2 14 2.58 1.65
 4 -2 14 2.55 1.7
 4 2 14 1.16 1.48
 4 -2 14 4.9 1.87
 4 -2 15 3.27 1.99
 4 2 15 2.84 1.58
 -4 2 -15 -0.33 0.92
 4 2 15 2.75 1.91
 4 -2 15 -0.68 1.95
 4 2 15 1.85 1.42
 4 -2 15 5.24 1.99
 4 2 16 27.1 4.09
 4 2 16 30.72 3.81
 4 -2 16 25.68 4.17
 -4 2 -16 25.31 2.85
 4 -2 16 32.67 4.6
 4 -2 17 7.6 2.61
 4 2 17 13.19 3.11
 4 2 17 8.86 2.74
 4 -2 17 6.25 2.49
 4 2 17 6.24 1.97
 4 -2 18 1.79 1.68
 4 2 18 0.82 1.67
 4 2 18 -0.93 1.6
 4 -2 18 0.93 1.89
 4 2 18 1.69 1.43
 4 -2 19 4.7 2.62
 4 2 19 7.75 2.58
 4 2 19 10.54 2.54
 4 -2 20 4.94 2.41
 4 2 20 4.52 2.09
 -4 -3 20 13.55 3.16
 -4 -3 19 0.78 1.58
 -4 3 19 1.85 2.14
 -4 -3 18 0.75 1.54
 -4 3 18 -0.89 1.93
 -4 -3 17 -0.73 1.6
 4 3 -17 0.82 1.89
 -4 3 17 0.85 1.84
 -4 -3 16 9.99 2.7
 4 3 -16 6.97 2.93
 -4 3 16 4.02 2.24
 -4 -3 15 6.25 2.33
 -4 -3 15 3.47 1.09
 4 3 -15 1.46 1.69
 -4 3 15 0.76 1.67
 -4 -3 14 5.41 1.96
 -4 -3 14 7.28 1.34
 4 3 -14 4.85 1.86
 -4 3 14 4.35 1.94
 -4 -3 13 6.6 2.22
 -4 3 13 6.17 2.05
 -4 -3 13 6.68 1.23
 4 3 -13 2.62 1.76
 4 -3 -12 15.11 3.07
 -4 -3 12 23.05 3.45
 -4 3 12 24.02 3.5
 -4 -3 12 21.82 3.62
 -4 -3 12 21.9 1.99
 4 3 -12 20.4 3.34
 -4 -3 11 6.12 2.1
 -4 3 11 4.27 1.7
 -4 -3 11 9.32 2.3
 4 -3 -11 3.12 1.6
 4 3 -11 7.01 2.02
 -4 -3 10 13.8 2.72
 4 -3 -10 12.56 2.61
 -4 -3 10 12.14 2.43
 -4 3 10 16.12 2.7
 4 3 -10 18.85 2.84
 4 3 -10 13.47 2.15
 -4 -3 9 0.64 1.2
 -4 -3 9 2.42 1.4
 4 -3 -9 -0.57 1.15
 -4 3 9 0.54 1.1
 4 3 -9 -0.53 1.4
 4 3 -9 0.78 1
 4 3 -8 9.36 1.8
 4 -3 -8 9.13 2.17
 -4 -3 8 11.78 2.59
 -4 3 8 12.12 2.19
 4 3 -8 5.47 1.7
 -4 3 8 11.33 2.37
 4 3 -7 45.31 3.94
 -4 -3 7 47.43 3.33
 4 -3 -7 42.2 4.21
 -4 3 7 43.5 4.23
 -4 3 7 43.14 4.03
 4 -3 -7 51.36 4.29
 -4 -3 7 35.47 4.15
 4 3 -7 46.79 4.15
 -4 3 7 39.71 4.12
 4 3 -6 1.73 1.11
 4 -3 -6 4.32 1.57
 -4 3 6 2.35 1.15
 -4 -3 6 4.26 1
 -4 -3 6 3.11 1.36
 -4 3 6 0.89 0.91
 4 -3 -6 5.43 1.41
 4 3 -6 4.96 1.43
 -4 -3 6 3.37 1.22
 -4 3 6 4.07 1.42
 -4 3 5 4.99 1.59
 4 3 -5 3.56 0.53
 4 3 -5 4.45 1.38
 -4 3 5 4.77 1.43
 -4 -3 5 4.38 0.92
 -4 -3 5 7.87 2.04
 4 -3 -5 4.33 1.3
 -4 3 5 8.03 1.67
 4 3 -5 7.32 1.66
 -4 -3 5 7.11 1.59
 -4 3 5 5.89 0.74
 4 3 -4 17.39 2.46
 -4 3 4 16.4 2.3
 -4 -3 4 15.97 1.65
 -4 -3 4 22.01 3.09
 -4 3 4 17.96 2.41
 -4 -3 4 18.3 2.3
 4 -3 -4 17.51 2.32
 4 3 -4 19.84 2.51
 4 3 -4 13.58 2.61
 -4 3 4 17.59 2.51
 4 3 -4 17.75 1.3
 4 3 -3 3.75 1.43
 -4 3 3 8.05 1.57
 -4 -3 3 9.41 1.27
 -4 3 3 7.94 1.57
 4 -3 -3 9.64 1.65
 -4 -3 3 11.48 1.83
 -4 3 3 8.68 1.84
 4 3 -3 9.02 1.02
 4 3 -3 11.23 1.88
 -4 -3 3 13.43 2.44
 4 3 -3 8.95 2.04
 4 3 -2 2.88 1.34
 -4 3 2 8.66 1.55
 -4 -3 2 2.28 1.17
 4 3 -2 2.24 1.15
 -4 -3 2 5.22 1.37
 4 -3 -2 6.24 1.49
 4 3 -2 5.45 1.41
 -4 3 2 4.73 1.35
 -4 3 2 7.65 1.81
 4 3 -2 5.4 0.89
 -4 3 1 6.83 1.81
 -4 -3 1 4.54 1.7
 4 3 -1 2.25 1.23
 -4 -3 1 3.71 1.23
 4 -3 -1 4.44 1.32
 -4 3 1 6.16 1.6
 -4 3 1 3.91 1.02
 -4 3 0 81.54 6.05
 -4 3 0 73.98 4.53
 4 -3 0 79.84 5
 -4 -3 0 72.39 4.84
 4 3 0 89 6.34
 -4 3 0 86.9 5.82
 -4 -3 0 85.7 6.19
 4 3 1 4.8 1.14
 -4 3 -1 3.87 1.48
 -4 -3 -1 5.18 1.67
 4 3 1 4.04 1.67
 4 -3 1 5.47 1.35
 -4 -3 -1 5.35 1.32
 -4 3 -1 5.48 1.08
 4 -3 1 3.74 1.37
 -4 3 -1 7.74 1.83
 -4 3 -2 3.33 0.82
 4 3 2 2.46 0.98
 -4 3 -2 3.28 1.4
 4 3 2 3.71 1.43
 -4 -3 -2 5.27 1.91
 -4 -3 -2 4.08 1.23
 4 -3 2 6.64 1.48
 -4 3 -2 6.49 1.47
 4 3 2 0.73 0.75
 4 -3 2 4.91 1.52
 -4 3 -2 3.45 1.52
 4 -3 3 8.39 1.84
 -4 3 -3 9.14 2.01
 -4 3 -3 7 1.07
 -4 3 -3 7.14 1.81
 4 3 3 7.34 1.5
 4 3 3 9.5 2.19
 4 -3 3 7.77 1.01
 4 -3 3 7.51 0.93
 4 3 3 6.38 1.41
 4 -3 3 6.12 1.35
 -4 -3 -3 10.5 1.66
 -4 3 -3 7.89 1.6
 -4 -3 -3 8.79 2.27
 4 -3 4 17.27 2.71
 -4 3 -4 17.25 2.69
 -4 3 -4 15.89 1.46
 4 3 4 18.57 2.36
 -4 3 -4 16.78 2.6
 4 3 4 14.26 2.65
 4 -3 4 14.54 2.12
 4 3 4 16.57 2.26
 -4 -3 -4 16.43 2.17
 -4 3 -4 14.26 2.2
 4 -3 4 16.26 1.62
 -4 -3 -4 14.74 2.74
 4 -3 5 7.73 2
 -4 3 -5 3.78 1.39
 -4 3 -5 4.73 0.76
 4 3 5 5.96 1.41
 -4 3 -5 5.73 1.77
 4 3 5 5.28 1.84
 -4 -3 -5 3.48 1.24
 4 3 5 4.18 1.29
 -4 3 -5 4.66 1.35
 4 -3 5 1.56 1.17
 4 -3 5 3.68 0.96
 -4 -3 -5 3.64 1.69
 -4 3 -6 3.37 1.44
 -4 3 -6 4.78 0.72
 4 3 6 4.74 1.38
 4 -3 6 7.32 1.85
 4 3 6 6.13 1.82
 4 3 6 5.71 1.48
 -4 -3 -6 7.4 1.65
 -4 3 -6 3.55 1.33
 4 -3 6 4.19 1.38
 4 -3 6 5 1.19
 -4 -3 -6 4.96 1.73
 -4 3 -7 42.62 4.46
 4 -3 7 47.13 4.63
 -4 3 -7 38.65 2.15
 4 3 7 44.44 4.09
 -4 -3 -7 49.75 4.12
 4 3 7 45.21 4.06
 -4 3 -7 43.78 3.93
 4 3 7 51.59 5.13
 4 -3 7 43 3.47
 -4 3 -8 6.71 2.12
 -4 3 -8 9.02 0.89
 4 -3 8 7.57 2.26
 4 3 8 13.23 2.73
 4 3 8 5.94 1.69
 -4 3 -8 13.75 2.32
 4 -3 8 10.87 1.87
 -4 3 -9 1.27 1.62
 -4 3 -9 1.72 1.09
 -4 3 -9 0.39 0.33
 4 -3 9 0.6 1.39
 4 3 9 0.76 1.18
 4 3 9 1.58 1.22
 -4 3 -9 -0.52 1.38
 4 -3 9 0.43 0.75
 -4 3 -10 12.16 2.13
 -4 3 -10 9.26 2.42
 -4 3 -10 10.73 1.02
 4 -3 10 11.22 2.52
 4 3 10 16.05 3.17
 4 3 10 12.36 2.36
 -4 3 -10 14.19 2.48
 4 -3 10 11.57 2.17
 -4 3 -11 6.23 0.86
 4 -3 11 5.15 1.87
 4 3 11 12.63 2.98
 4 3 11 4.17 1.79
 -4 3 -11 9.82 2.32
 4 -3 11 8.46 2.01
 -4 3 -11 5.49 2.19
 -4 3 -11 5.71 1.61
 -4 3 -12 29.51 3.12
 -4 3 -12 25.73 1.8
 4 -3 12 25.21 3.71
 4 3 12 16.78 3.44
 4 3 12 19.58 3.19
 4 -3 12 34.66 4.52
 -4 3 -12 24.49 3.63
 4 -3 12 28.29 3.63
 -4 3 -13 7.93 1.78
 -4 3 -13 5.41 0.98
 4 -3 13 9.63 2.55
 4 3 13 4.03 1.72
 4 3 13 4.56 2.23
 4 -3 13 4.02 1.76
 -4 3 -13 9.09 2.45
 4 -3 13 5.02 1.94
 -4 3 -14 7.76 1.15
 4 3 14 9.46 2.73
 4 3 14 4.24 2.05
 4 -3 14 6.67 2.5
 4 -3 14 10.82 2.56
 -4 3 -14 8.93 2.38
 4 3 15 0.75 1.52
 4 -3 15 5.8 2.23
 4 3 15 6.86 2.39
 -4 3 -15 0.73 1.77
 4 -3 15 1.74 1.77
 4 3 15 3.96 2.22
 4 3 16 9.42 2.78
 4 3 16 11.21 2.94
 4 -3 16 6.17 2.23
 -4 3 -16 5.38 2.3
 4 -3 16 15.3 3.61
 4 3 16 3.98 2.06
 4 3 17 0.83 1.9
 4 3 17 1.05 2.29
 4 -3 17 0.82 1.41
 -4 3 -17 -2.44 1.98
 4 -3 17 -0.93 2.27
 4 3 17 -1.99 1.7
 4 3 18 0.66 1.44
 4 3 18 -0.87 1.63
 4 3 18 4.37 2.52
 4 -3 18 0.87 1.49
 4 3 19 0.66 1.6
 4 3 19 0.91 1.71
 4 -3 19 1.83 1.86
 4 -3 20 9.63 3.25
 -4 -4 20 6.06 2.48
 -4 -4 19 0.74 1.81
 -4 4 18 -0.95 1.79
 -4 -4 18 -0.73 1.48
 4 4 -18 -0.91 2.1
 -4 4 17 2.75 1.87
 -4 -4 17 2.85 1.82
 4 4 -17 0.87 1.89
 -4 4 17 1.92 1.71
 -4 4 16 1.76 1.8
 -4 -4 16 4.89 2.09
 4 4 -16 6.68 2.57
 -4 4 16 4.17 1.84
 -4 4 15 25.25 4.04
 -4 -4 15 17.85 3.35
 4 4 -15 19.2 3.59
 -4 4 15 14.28 2.68
 -4 4 14 41 5.31
 -4 -4 14 36.45 4.5
 4 4 -14 27.59 4.3
 -4 4 14 36.19 3.9
 -4 4 13 12.29 2.92
 -4 -4 13 9.92 2.58
 4 4 -13 13.98 3.07
 -4 4 13 12.31 2.36
 -4 4 12 2.93 1.59
 -4 -4 12 1.29 1.5
 4 4 -12 2.12 1.64
 -4 4 12 4.07 1.37
 4 4 -11 4.01 1.5
 -4 4 11 9.76 2.53
 -4 -4 11 11.99 2.63
 4 -4 -11 7.09 2.44
 4 4 -11 6.82 2.11
 -4 4 11 9.31 1.74
 4 4 -10 0.85 1.23
 4 -4 -10 -0.61 1.33
 -4 -4 10 4.45 1.89
 -4 4 10 1.33 1.14
 4 4 -10 0.66 1.33
 -4 4 10 0.62 0.71
 -4 4 9 1.34 1.26
 4 4 -9 0.45 0.91
 4 -4 -9 -0.58 1.26
 -4 -4 9 -1.27 1.38
 4 -4 -9 2.34 1.42
 -4 -4 9 1.18 0.59
 -4 -4 9 -0.73 1.59
 -4 4 9 0.64 1.09
 4 4 -9 1.89 1.53
 -4 4 9 1.54 0.81
 -4 4 8 -0.65 1.5
 4 -4 -8 0.55 1.34
 -4 -4 8 0.63 0.52
 -4 4 8 0.6 1.14
 4 -4 -8 0.56 1.29
 -4 4 8 -0.2 0.5
 4 4 -8 1.22 1.33
 -4 -4 8 -0.56 1.06
 4 4 -8 1.39 1.01
 -4 4 7 4.45 1.83
 4 4 -7 4.34 1.53
 4 4 -7 3.27 0.83
 4 -4 -7 1.57 1.21
 4 -4 -7 4.82 1.7
 -4 4 7 4.67 1.74
 4 4 -7 7.1 2.18
 -4 -4 7 2.14 1.24
 -4 4 7 1.89 0.58
 4 4 -6 84.75 5.95
 4 -4 -6 79.29 5.8
 -4 4 6 79.9 6.03
 4 -4 -6 87.66 6.14
 -4 -4 6 75.26 5.82
 -4 4 6 92.83 6.81
 4 4 -6 80.82 4.17
 4 4 -6 93.98 6.51
 -4 4 6 70.52 3.76
 4 4 -5 12.31 2.27
 4 4 -5 11.35 1.53
 4 -4 -5 13.36 2.36
 -4 4 5 12.24 1.06
 -4 -4 5 15.83 2.5
 4 -4 -5 12.83 2.38
 -4 4 5 11.76 2.33
 4 4 -5 15.65 2.69
 -4 4 5 15.29 2.86
 4 -4 -4 252.4 11.8
 -4 -4 4 251.98 11.88
 -4 4 4 224.38 11.61
 4 4 -4 220.56 11.86
 -4 4 4 207.11 11.98
 4 4 -4 230.1 9.74
 4 -4 -4 232.72 11.3
 -4 4 3 77.3 6.42
 4 4 -3 89.48 4.85
 4 4 -3 98.01 6.76
 4 -4 -3 83.72 5.97
 -4 4 3 86.99 6.09
 -4 -4 3 89.83 6.14
 -4 4 2 19.93 3.3
 4 -4 -2 23.97 3.07
 -4 -4 2 17.8 2.72
 -4 4 2 25.83 3.18
 -4 4 2 24.09 3.38
 4 4 -2 26.87 2.48
 -4 -4 1 2.71 1.52
 4 -4 -1 3.66 1.58
 4 4 -1 3.98 1.11
 -4 4 1 7 1.96
 -4 4 1 5.56 1.72
 4 -4 0 1.37 1.22
 -4 -4 0 1.35 1.2
 -4 4 0 5.23 1.61
 -4 4 0 3.04 1.4
 -4 -4 -1 7.19 1.74
 4 -4 1 7.75 1.9
 -4 4 -1 6.44 1.87
 -4 4 -1 5.98 1.85
 -4 4 -2 26.58 3.46
 4 4 2 22.58 2.31
 -4 -4 -2 17.19 2.61
 4 -4 2 25.38 3.16
 4 4 2 26.24 3.13
 4 -4 2 25.2 3.55
 -4 4 -2 25.44 3.44
 4 -4 3 86.12 6.82
 -4 4 -3 94.66 6.78
 4 -4 3 81.7 5.82
 -4 -4 -3 77.56 5.71
 4 4 3 67.81 5.5
 -4 4 -3 83.86 6.47
 4 4 3 77.2 4.84
 -4 4 -3 82.52 5.97
 4 4 3 70.25 6.29
 -4 4 -4 235.34 12.34
 4 4 4 225.05 10.29
 -4 4 -4 231.87 12.09
 -4 -4 -4 223.86 11.1
 4 -4 4 219.91 11.2
 4 4 4 218.11 11.26
 4 -4 4 212.58 9.44
 -4 4 -4 221.5 11.49
 4 -4 4 209.13 8.45
 4 4 4 233.7 12.72
 -4 -4 -5 10.86 2.75
 4 -4 5 15.59 1.56
 4 4 5 18.67 2.42
 -4 4 -5 11.54 2.55
 4 4 5 11.99 2.8
 4 -4 5 14.25 1.81
 4 -4 5 11.36 2.32
 4 4 5 14.33 2.46
 -4 -4 -5 13.56 2.43
 -4 4 -5 9.35 2.16
 -4 4 -5 6.27 2.2
 -4 4 -6 79.62 6.65
 4 4 6 86.18 5.73
 -4 4 -6 77.8 6.38
 4 4 6 81.23 6.15
 4 -4 6 81.44 6.06
 -4 -4 -6 87.03 6.18
 4 -4 6 85.98 5.15
 -4 4 -6 96.51 6.63
 -4 -4 -6 80.98 6.78
 4 4 6 85.08 7.07
 4 -4 6 83.71 4.73
 -4 4 -7 4.62 1.83
 -4 -4 -7 3.51 1.87
 4 -4 7 3.65 1.05
 4 4 7 2.72 1.52
 -4 -4 -7 2.63 1.46
 4 4 7 5.19 1.78
 4 -4 7 3.19 1.19
 -4 4 -7 5.84 1.96
 4 -4 7 2.65 1.35
 4 4 7 0.78 1.21
 -4 4 -8 0.68 1.38
 4 -4 8 0.71 0.77
 -4 -4 -8 -0.72 1.46
 4 4 8 1.61 1.52
 -4 -4 -8 0.55 1.2
 4 4 8 -0.6 1.3
 -4 4 -8 0.6 1.23
 4 -4 8 1.11 1.66
 4 -4 8 1.97 1.17
 -4 4 -9 2.11 1.43
 4 -4 9 -0.41 0.83
 -4 -4 -9 -0.73 1.49
 4 -4 9 2.54 1.83
 -4 -4 -9 1.15 1.33
 4 4 9 3.33 1.7
 4 4 9 1.25 1.36
 -4 4 -9 1.25 1.07
 4 -4 9 2.34 1.7
 4 -4 10 2.74 1.27
 4 -4 10 0.64 1.4
 4 4 10 -0.86 1.48
 4 4 10 1.96 1.59
 -4 4 -10 1.3 1.22
 4 -4 10 -0.8 1.38
 4 -4 11 4.14 2.02
 4 -4 11 4.59 2.02
 4 4 11 9.82 2.66
 4 4 11 8.19 2.17
 -4 4 -11 4.05 1.95
 -4 4 -11 1.8 1.16
 4 -4 12 -0.85 1.86
 4 -4 12 0.68 1.65
 4 4 12 2.86 1.56
 -4 4 -12 3.03 1.6
 -4 4 -12 4.91 2.02
 4 4 12 1.85 1.88
 4 4 13 13.43 3.25
 -4 4 -13 14.81 2.37
 4 4 13 19.48 3.59
 4 -4 13 15.8 3.41
 -4 4 -13 8.75 2.73
 4 4 14 35.02 5.15
 -4 4 -14 31.64 3.32
 4 4 14 26.68 4.22
 4 -4 14 26.32 4.54
 -4 4 -14 31.92 4.57
 4 4 15 22.96 4.23
 -4 4 -15 19.21 2.51
 4 -4 15 29.85 4.76
 -4 4 -15 20.63 3.68
 4 4 15 19.71 3.7
 4 4 16 3.24 2.21
 4 4 16 4.29 2.1
 4 -4 16 7.52 2.46
 -4 4 -16 6.62 2.56
 4 -4 16 11.56 3.24
 4 -4 17 1.6 1.74
 -4 4 -17 5.18 2.2
 4 4 17 -0.89 1.68
 4 -4 18 0.85 1.84
 -4 4 -18 1.81 2.2
 4 4 18 0.93 2.02
 4 4 19 1.52 2.26
 4 -4 19 6.25 2.83
 -4 -5 18 3.47 2
 -4 -5 17 0.69 1.49
 -4 -5 16 7.46 2.29
 -4 5 16 10.47 3.03
 -4 -5 15 0.67 1.37
 4 5 -15 -0.88 1.79
 -4 5 15 1.84 1.87
 4 5 -14 9.42 2.81
 -4 -5 14 6 2.19
 -4 5 14 11.56 3.29
 -4 -5 13 9.9 2.51
 4 5 -13 10.85 3.03
 4 5 -13 8.23 1.89
 -4 5 13 15.44 3.32
 -4 -5 12 4.56 1.94
 -4 5 12 -0.83 1.68
 4 5 -12 4.06 2.25
 4 5 -12 1.72 1.24
 -4 5 11 2.09 1.11
 -4 -5 11 6.48 1.94
 -4 5 11 6.36 2.37
 4 5 -11 3.15 2.02
 4 5 -11 5.08 1.78
 -4 5 10 2.98 0.94
 -4 -5 10 4.6 1.76
 -4 5 10 3.1 2.07
 4 5 -10 4.61 2.13
 4 5 -10 2.94 1.6
 -4 5 9 0.61 0.55
 4 -5 -9 -0.6 1.54
 4 -5 -9 1.35 1.56
 -4 5 9 0.75 1.28
 -4 -5 9 -0.67 1.15
 4 5 -9 3 1.82
 4 5 -9 -0.27 0.7
 4 5 -9 0.52 1.12
 -4 5 8 2.88 1.05
 4 -5 -8 4.56 1.96
 -4 -5 8 1.94 1.5
 -4 5 8 2.16 1.47
 4 -5 -8 2.61 1.88
 4 5 -8 1.47 1.39
 4 5 -8 2.69 1.66
 4 5 -8 3.06 1.09
 4 5 -7 26.18 3.48
 -4 5 7 21.1 2.03
 4 -5 -7 21.11 3.07
 -4 5 7 18.04 3.2
 -4 -5 7 14.49 2.84
 4 -5 -7 23.31 3.64
 4 5 -7 30.84 4.09
 4 5 -7 27.19 2.51
 4 5 -6 1.18 0.85
 4 -5 -6 2.02 1.4
 -4 5 6 4.7 1.86
 4 -5 -6 4.28 1.76
 -4 -5 6 1.23 1.42
 -4 5 6 0.55 0.53
 4 5 -6 2.11 1.43
 -4 5 6 1.47 1.49
 4 -5 -5 5.72 1.73
 -4 -5 5 5.42 1.8
 -4 5 5 5.87 1.82
 4 -5 -5 8.97 2.52
 -4 -5 5 3.05 1.56
 4 5 -5 5.55 1.85
 4 5 -5 3.07 1.07
 -4 5 5 5.05 2.29
 4 -5 -4 17.67 2.57
 -4 -5 4 19.41 3.55
 4 5 -4 19.14 3.22
 -4 5 4 21.05 3.17
 4 5 -4 17.61 2.2
 -4 5 4 14.27 2.92
 -4 -5 4 21.87 3.18
 4 -5 -4 17.58 2.95
 -4 -5 3 0.74 1.6
 4 -5 -3 0.58 1.09
 -4 -5 3 2.3 1.47
 4 5 -3 0.67 1.37
 -4 5 3 1.27 1.2
 -4 5 3 0.71 1.63
 4 5 -3 0.35 0.76
 4 5 -3 0.78 1.59
 -4 -5 2 32.97 3.91
 4 -5 -2 32.01 3.95
 4 5 -2 38.26 4.71
 -4 -5 2 28.55 4.1
 -4 5 2 29.97 4.1
 4 5 -2 38.32 3.43
 -4 5 2 31.64 4.12
 4 -5 -1 1.71 1.81
 -4 -5 1 1.12 1.99
 -4 -5 1 10.96 2.64
 4 5 -1 6.27 2.1
 4 5 -1 8.03 1.67
 -4 5 1 5.53 2.26
 -4 5 1 5.31 2.05
 4 -5 0 0.57 1.85
 -4 -5 0 -0.56 2.16
 4 5 0 0.79 1.36
 -4 -5 0 -0.74 2.04
 4 5 0 0.86 1.09
 -4 5 0 -0.69 1.18
 -4 5 0 -0.66 1.23
 -4 -5 -1 8.43 2.52
 4 -5 1 1.13 2
 -4 -5 -1 3.74 2.08
 4 5 1 2.4 1.85
 -4 5 -1 6.89 2.12
 -4 5 -1 5.11 1.84
 4 5 2 23.97 2.13
 -4 5 -2 29.57 3.87
 4 5 2 32.35 4.28
 4 -5 2 32.02 4
 -4 -5 -2 28.16 3.8
 -4 -5 -2 31 4.21
 -4 5 -2 33.91 4.37
 -4 -5 -3 -0.74 1.6
 -4 5 -3 1.26 1.53
 4 5 3 0.26 0.63
 4 5 3 0.82 1.41
 -4 -5 -3 -0.57 1.23
 4 -5 3 -0.58 1.78
 -4 5 -3 -0.66 1.44
 4 5 3 -0.63 1.29
 -4 5 -3 -0.7 1.42
 -4 -5 -4 15.49 3.09
 -4 5 -4 12.02 2.62
 4 5 4 14.41 1.88
 4 5 4 17.87 3.4
 4 -5 4 13.6 2.57
 -4 -5 -4 13.83 2.66
 -4 5 -4 7.38 2.3
 4 5 4 19.18 3.1
 -4 5 -4 11.99 2.7
 4 5 5 6.37 1.5
 -4 5 -5 3.18 1.48
 4 -5 5 5.02 0.75
 4 5 5 4.96 2.02
 4 -5 5 4.81 1.68
 -4 -5 -5 4.11 1.7
 -4 5 -5 5.45 1.9
 4 5 5 3.24 1.66
 4 -5 5 3.83 0.68
 -4 -5 -5 3.75 1.74
 4 5 6 2.79 1.3
 4 -5 6 0.74 0.94
 4 5 6 0.85 1.46
 4 -5 6 0.61 1.05
 -4 -5 -6 3.6 1.73
 4 5 6 4.66 1.78
 -4 5 -6 2.08 1.77
 4 -5 6 0.79 0.65
 4 -5 7 21.53 2.23
 4 5 7 22.39 2.84
 4 -5 7 27.56 3.6
 -4 -5 -7 21.66 3.32
 4 5 7 25.42 3.63
 4 5 7 25.13 4.02
 4 -5 7 27.32 3.01
 -4 5 -7 16.23 3.12
 4 -5 7 26.24 4.09
 4 -5 8 4.8 1.24
 4 -5 8 3.87 1.99
 4 5 8 7.11 2.19
 -4 -5 -8 2.56 1.78
 4 5 8 3.54 1.93
 4 -5 8 3.94 1.31
 -4 5 -8 5.06 2.01
 4 -5 8 -0.87 1.49
 4 -5 9 -0.38 0.87
 4 5 9 1.81 1.97
 4 -5 9 -0.47 0.96
 -4 5 -9 -0.74 1.27
 4 -5 9 1.32 1.44
 4 -5 9 2.65 1.92
 4 5 9 0.73 1.26
 -4 -5 -9 -0.66 1.25
 4 -5 10 3.03 1.35
 4 5 10 2.78 1.43
 -4 5 -10 3.79 1.93
 4 -5 10 0.9 1.56
 4 5 10 2.28 1.76
 4 -5 11 3.77 1.71
 4 5 11 3.81 2.07
 -4 5 -11 0.78 1.7
 4 -5 11 6.47 2.57
 4 5 11 4.71 2.26
 4 5 12 2.95 2
 4 5 12 4.86 2.16
 -4 5 -12 4.01 2.39
 4 -5 12 1.15 1.6
 4 -5 12 2.84 1.63
 4 5 13 8.1 2.93
 -4 5 -13 10.98 2.3
 4 5 13 9.23 2.68
 -4 5 -13 9.91 3
 4 -5 13 8.52 2.36
 4 -5 13 13.59 3.52
 4 5 14 6.95 2.51
 4 -5 14 3.99 2.43
 -4 5 -14 6.78 2.27
 4 5 14 7.3 2.9
 -4 5 -15 -0.87 1.78
 4 5 15 -0.9 1.7
 -4 5 -16 10.82 2.87
 4 5 16 6.52 2.88
 4 -5 18 4.08 2.59
 -4 -6 15 4.52 2.05
 -4 -6 14 2.59 1.73
 4 6 -13 5.62 2.6
 -4 6 13 4.79 2.56
 -4 -6 13 7.14 2.35
 -4 6 12 3.72 2.27
 -4 -6 12 3.24 1.73
 4 6 -12 5.51 2.65
 4 6 -12 4.44 1.78
 -4 6 11 8.13 3.03
 -4 -6 11 7.82 2.19
 4 6 -11 2.7 2.2
 4 6 -11 3.18 1.64
 -4 6 10 14.04 3.27
 -4 -6 10 13.37 2.85
 4 6 -10 21.26 4.06
 4 6 -10 10.68 2.57
 4 6 -9 2.62 2.23
 -4 6 9 0.85 1.46
 4 6 -9 1.44 1.14
 4 6 -9 0.59 1.29
 -4 6 8 10.78 2.79
 4 -6 -8 6.51 2.1
 4 6 -8 6.86 2.57
 4 6 -8 5.85 1.63
 -4 6 7 4.04 2.06
 4 6 -7 0.85 1.59
 4 6 -7 3.76 1.33
 4 -6 -7 0.56 1.14
 4 6 -6 4.17 2.23
 -4 6 6 7.12 2.36
 4 6 -6 3.12 1.28
 4 -6 -6 5.23 1.71
 4 -6 -5 1.97 1.32
 4 6 -5 3.22 1.28
 4 6 -5 0.83 1.69
 -4 6 5 3.12 1.7
 4 -6 -4 7.72 1.84
 4 6 -4 10.55 2.02
 4 6 -4 6.27 2.41
 4 6 -4 8.19 2.46
 -4 6 4 14.73 3.06
 -4 6 3 0.75 1.53
 4 6 -3 0.81 1.65
 4 6 -3 0.44 1.02
 4 6 -3 1.78 1.67
 4 6 -2 5.32 2.37
 -4 6 2 2.88 2.08
 4 6 -2 2.81 1.25
 -4 -6 1 11.45 2.78
 4 6 -1 16 3.51
 -4 6 1 10.6 2.75
 4 6 -1 14.3 2.41
 -4 -6 0 -0.67 1.64
 4 6 0 -0.9 1.69
 -4 6 0 0.68 1.29
 4 6 0 1.04 1.2
 -4 -6 -1 10.73 2.6
 4 6 1 8.14 2.71
 -4 6 -1 9.4 2.44
 4 6 1 10.34 2.28
 4 6 2 3.65 1.99
 -4 6 -2 3.31 1.69
 4 6 2 3.44 1.71
 -4 6 -3 -0.8 1.5
 -4 6 -3 0.66 1.34
 4 6 3 0.92 1.74
 -4 6 -4 13.67 2.98
 4 6 4 9.26 2.46
 -4 6 -4 5.27 1.98
 4 6 4 7.23 1.3
 4 6 4 6.57 2.51
 -4 6 -5 4.07 1.88
 4 6 5 6.24 2.17
 4 6 5 2.11 1.04
 -4 6 -5 3.27 1.89
 4 6 5 3.8 2.07
 4 6 6 3.58 1.17
 4 6 6 3.93 2.01
 -4 6 -6 5.74 2.19
 4 -6 6 2.38 0.56
 4 6 6 3.67 2.23
 4 -6 6 2.37 0.59
 4 6 7 3.27 1.34
 4 -6 7 1.4 0.69
 4 6 7 -0.93 1.76
 4 6 7 1.6 1.51
 -4 6 -7 1.66 1.69
 4 -6 7 2.58 0.79
 4 -6 8 6.17 1.27
 4 6 8 5.9 1.72
 4 6 8 7.37 2.37
 4 -6 8 5.83 2.49
 -4 6 -8 8.44 2.68
 4 6 8 3.82 2.21
 4 6 9 0.98 1.68
 4 -6 9 -0.52 1.2
 4 -6 9 0.33 1.02
 4 6 9 0.84 1.83
 -4 6 -9 -0.86 1.98
 4 -6 9 0.99 1.86
 4 6 10 8.63 2.68
 4 -6 10 18.1 3.73
 -4 6 -10 10.46 2.87
 4 -6 10 10.46 2.39
 4 6 10 12.99 3.37
 -4 6 -11 3.55 2.37
 4 6 11 5.33 2.27
 4 6 11 4.09 2.49
 -4 6 -12 5.43 2.53
 4 6 12 10.96 3.07
 4 6 12 9.39 3.12
 -4 6 -13 3.69 2.47
 4 6 13 10.33 3.15
 -4 -7 11 0.63 1.62
 4 7 -10 2.54 2.18
 -4 -7 10 1.32 1.9
 4 7 -9 2.66 2.05
 -4 -7 9 3.39 2.09
 4 7 -8 -0.98 2.25
 -4 7 8 0.94 1.62
 -4 7 7 0.93 1.61
 4 7 -7 1.94 2.36
 -4 7 6 0.92 1.74
 4 7 -6 1.92 1.96
 -4 7 5 -0.83 1.57
 4 7 -5 -0.96 2.08
 -4 7 4 3.18 1.84
 4 7 -4 3.04 1.61
 4 7 -4 0.95 2.07
 -4 7 3 5.37 2.37
 4 7 -3 5.96 2.54
 4 7 -3 6.84 2.08
 4 7 -3 7.56 2.53
 -4 7 2 1.49 1.41
 4 7 -2 0.55 1.47
 4 7 -2 0.99 2.01
 4 7 -2 4.7 2.04
 -4 7 1 18.79 3.45
 4 7 -1 19.1 3.25
 4 7 -1 20.8 3.94
 -4 7 0 2.11 1.62
 4 7 0 0.6 1.6
 4 7 0 3.98 2.17
 -4 7 -1 17.2 3.27
 4 7 1 14.43 2.99
 4 7 1 21 3.97
 -4 7 -2 0.68 1.48
 4 7 2 -1.01 2.2
 4 7 3 3.06 2.09
 -4 7 -3 8.07 2.54
 -4 7 -3 6.5 2.68
 4 7 4 2.06 2.1
 -4 7 -4 1.32 1.44
 -4 7 -4 0.94 2.39
 4 7 5 -1.05 1.8
 -4 7 -5 0.94 2.29
 4 7 6 -0.92 1.73
 -4 7 -6 0.95 2.42
 4 7 7 1.85 2.01
 -4 7 -7 -1.91 2.2
 -4 7 -8 4.81 2.87
 4 7 8 2.81 2.28
 -4 8 6 5.96 2.63
 -4 8 5 1.64 2.28
 -4 8 4 9.58 2.83
 -4 8 3 3.07 2.21
 -4 8 2 10.35 3.08
 -4 8 1 4.29 2.27
 -4 8 0 9.77 2.6
 -4 8 -1 3.42 2.23
 -4 8 -2 10.7 2.98
 -5 0 20 0.87 1.63
 -5 0 19 -0.83 1.68
 -5 0 18 6.26 2.7
 -5 0 18 8.02 3
 -5 0 17 -1.48 1.61
 -5 0 17 -1.72 1.98
 -5 0 17 -0.39 1
 -5 0 16 4.85 2
 -5 0 16 3.32 2.12
 -5 0 16 5.09 2.2
 -5 0 16 6.16 1.63
 -5 0 16 5.16 1.47
 -5 0 15 -0.59 1.45
 -5 0 15 -0.65 1.49
 -5 0 15 -0.59 1.65
 -5 0 15 0.82 1
 -5 0 14 10.82 2.35
 -5 0 14 11.65 2.45
 -5 0 14 13.07 2.24
 -5 0 14 15.15 2.7
 -5 0 13 -1.11 1.28
 -5 0 13 0.52 1.05
 -5 0 13 -0.43 1.1
 -5 0 13 0.53 1.22
 -5 0 12 15.78 2.58
 -5 0 12 18.95 2.78
 -5 0 12 19.46 2.82
 -5 0 12 16.59 2.47
 -5 0 11 -0.46 1.07
 -5 0 11 0.69 1.29
 -5 0 11 0.47 0.88
 -5 0 11 0.43 0.94
 -5 0 11 0.88 0.96
 -5 0 10 48.52 4.29
 -5 0 10 48.27 4.91
 -5 0 10 45.77 3.96
 -5 0 10 43.88 3.01
 -5 0 10 56.17 4.18
 -5 0 10 48.76 4.37
 -5 0 9 -0.45 0.91
 -5 0 9 0.64 1.09
 -5 0 9 -0.41 0.78
 -5 0 9 0.37 0.8
 -5 0 9 -0.35 0.72
 -5 0 9 -0.9 0.54
 -5 0 8 72.7 5.37
 -5 0 8 84.2 6.28
 -5 0 8 74.19 4.69
 -5 0 8 74.39 3.74
 -5 0 8 65.26 4.5
 -5 0 8 67.7 4.88
 -5 0 7 -0.45 1.05
 -5 0 7 0.72 0.74
 -5 0 7 0.58 1
 -5 0 7 -0.27 0.56
 -5 0 7 -0.54 0.69
 -5 0 7 -0.14 0.37
 -5 0 6 0.46 0.93
 -5 0 6 0.34 0.69
 -5 0 6 0.56 0.87
 -5 0 6 0.22 0.49
 -5 0 6 0.68 0.63
 -5 0 6 -0.13 0.33
 -5 0 5 -0.56 0.96
 -5 0 5 0.44 0.83
 -5 0 5 0.52 0.4
 -5 0 5 -0.18 0.39
 -5 0 5 -0.13 0.37
 -5 0 5 0.46 1.05
 -5 0 4 11.31 2.1
 -5 0 4 10.83 1.03
 -5 0 4 12.83 1.25
 -5 0 4 8.92 1.76
 -5 0 4 8.48 1
 -5 0 4 9.16 1.83
 -5 0 3 0.33 0.38
 -5 0 3 -0.46 0.87
 -5 0 3 -0.41 0.83
 -5 0 3 -0.52 0.89
 5 0 -2 19.07 2.02
 -5 0 2 20.79 2.51
 -5 0 2 16.8 2.54
 -5 0 2 19.88 2.7
 -5 0 2 21.08 1.77
 -5 0 1 0.4 0.61
 5 0 -1 -0.27 0.56
 -5 0 1 0.5 0.67
 -5 0 1 -0.46 0.95
 -5 0 1 -0.64 0.57
 5 0 -1 0.23 0.47
 -5 0 0 -0.41 0.89
 5 0 0 0.29 0.44
 -5 0 0 -0.5 0.95
 -5 0 0 0.47 0.88
 5 0 0 -0.26 0.48
 -5 0 -1 -0.4 0.76
 5 0 1 0.42 0.73
 -5 0 -1 -0.51 0.78
 -5 0 -1 0.47 0.89
 5 0 1 0.85 0.76
 5 0 2 19.41 2.51
 -5 0 -2 21.86 2.8
 -5 0 -2 20.88 2.63
 5 0 2 17.63 2.02
 5 0 3 0.46 0.79
 -5 0 -3 0.53 0.71
 5 0 3 -0.51 1.12
 -5 0 -3 2.12 1.08
 5 0 3 -0.35 0.65
 5 0 4 9.54 0.93
 5 0 4 11.45 2.29
 5 0 4 10.02 1.87
 -5 0 -4 13.55 2.26
 5 0 4 11.52 1.92
 -5 0 -4 11.03 2.18
 -5 0 -5 -0.45 0.78
 5 0 5 0.54 0.93
 5 0 5 -0.5 0.67
 5 0 5 -0.32 0.39
 5 0 5 0.16 0.52
 5 0 5 0.42 0.85
 -5 0 -6 1.43 0.97
 5 0 6 0.56 1.05
 5 0 6 0.54 1.01
 5 0 6 -0.21 0.56
 5 0 6 -0.46 0.93
 5 0 6 -0.42 0.46
 5 0 7 1.73 1.33
 5 0 7 -0.26 0.45
 5 0 7 0.26 0.66
 5 0 7 -0.49 1.01
 5 0 8 83 6.25
 5 0 8 74.2 4.65
 5 0 8 75.41 4.7
 5 0 8 75.7 5.87
 5 0 9 -0.57 1.25
 5 0 9 0.71 0.77
 5 0 9 0.34 0.88
 5 0 9 0.64 0.85
 5 0 10 38.88 3.64
 5 0 10 40.81 3.75
 5 0 10 38.59 4.4
 5 0 11 0.45 0.91
 5 0 11 -0.43 1.18
 5 0 11 -0.71 1.44
 5 0 11 0.65 1.23
 5 0 12 14.8 2.48
 5 0 12 18.29 2.62
 5 0 12 19.32 3.48
 5 0 12 21.54 3.35
 5 0 13 -0.54 1.02
 5 0 13 -0.51 1.24
 5 0 13 0.78 1.48
 5 0 13 0.74 1.39
 5 0 14 14.06 2.67
 5 0 14 10.11 2.91
 5 0 14 14.32 2.58
 5 0 14 15.71 3.34
 5 0 15 0.82 1.41
 5 0 15 0.59 1.51
 5 0 15 0.87 1.34
 5 0 15 -1.26 1.29
 5 0 16 0.86 1.48
 5 0 16 4.44 2.18
 5 0 16 1.36 1.81
 5 0 16 7.33 2.73
 5 0 17 0.72 1.36
 5 0 17 0.9 1.7
 5 0 17 0.96 1.81
 5 0 18 6.91 2.45
 5 0 18 9.42 3.17
 5 0 18 8.04 3.01
 5 0 19 1.05 2.14
 5 0 19 -0.81 1.25
 5 0 20 0.85 1.47
 -5 1 20 -0.87 1.77
 -5 -1 20 -0.88 1.65
 -5 1 19 0.83 1.69
 -5 -1 19 0.9 1.55
 -5 -1 19 -0.84 1.57
 -5 1 18 0.79 1.71
 -5 -1 18 0.87 1.64
 -5 1 17 1.49 1.51
 -5 -1 17 0.85 1.84
 -5 1 16 7.7 2.42
 -5 -1 16 3.27 2.1
 -5 1 16 6.89 2.51
 -5 1 16 8.38 1.97
 -5 -1 15 0.93 0.72
 -5 1 15 1.89 1.26
 -5 1 15 4.87 2.34
 -5 -1 15 0.79 1.72
 -5 1 15 1.97 1.75
 -5 1 15 1.77 1.5
 -5 -1 15 0.62 1.73
 -5 -1 15 2.63 1.6
 -5 -1 14 6.92 2.19
 -5 1 14 14.03 3.13
 -5 -1 14 12.23 3.29
 -5 1 14 7.92 2.07
 -5 1 14 9.33 2.38
 -5 -1 14 9.99 2.38
 -5 -1 14 11.69 1.42
 -5 1 14 11.03 2.15
 -5 -1 13 1.8 1.31
 -5 1 13 2.24 1.63
 -5 -1 13 0.74 1.4
 -5 1 13 1.13 1.07
 -5 1 13 1.02 1.24
 -5 -1 13 2.19 1.58
 -5 -1 13 2.87 0.74
 -5 1 13 0.97 1.18
 -5 -1 12 8.02 2.14
 -5 1 12 5.72 2.08
 -5 -1 12 16.5 3.09
 -5 1 12 9.36 1.94
 -5 1 12 10.75 2.24
 -5 -1 12 10.15 2.2
 -5 -1 12 9.29 1.03
 -5 1 12 10.21 2.2
 -5 1 11 10.23 2.09
 -5 1 11 12.31 2.79
 -5 -1 11 7.14 1.99
 -5 1 11 9.98 1.98
 -5 1 11 5.58 1.52
 -5 -1 11 12.19 2.29
 -5 1 11 10.74 1.94
 -5 1 10 65.77 5.01
 -5 1 10 51 5.12
 -5 1 10 49.55 4.31
 -5 1 10 58.81 4.17
 -5 -1 10 57.14 4.63
 -5 1 10 56.1 4.4
 -5 -1 10 49.69 4.7
 -5 1 10 50.04 4.06
 -5 1 9 0.32 0.74
 -5 1 9 2.51 1.45
 -5 1 9 0.66 0.8
 -5 -1 9 0.5 0.94
 -5 1 9 0.77 0.84
 -5 -1 9 0.39 1
 -5 1 9 0.7 0.89
 -5 1 8 2.43 0.93
 -5 -1 8 0.44 0.95
 -5 1 8 1.2 1.38
 -5 -1 8 -0.48 1.1
 -5 1 8 1.49 0.8
 -5 1 8 2.4 1.02
 -5 -1 8 2.1 1.11
 -5 1 8 1.56 0.83
 -5 -1 7 25.73 3.06
 -5 1 7 33.26 3.69
 -5 1 7 32.61 2.8
 -5 -1 7 29.28 3.22
 -5 1 7 28.28 2.52
 -5 1 7 31.56 2.63
 -5 -1 7 26.51 2.68
 -5 1 7 26.65 2.52
 -5 -1 6 6.28 1.69
 -5 1 6 2.42 1.18
 -5 1 6 6.83 1.19
 -5 1 6 5.47 1.74
 -5 -1 6 6.05 1.87
 -5 1 6 4.63 1.05
 -5 1 6 3.63 0.94
 -5 1 6 1.16 0.66
 -5 1 5 2.9 1.25
 -5 -1 5 4.99 1.41
 -5 1 5 6.77 1.71
 -5 1 5 5.67 1.43
 -5 -1 5 6.25 1.71
 -5 1 5 7.67 1.15
 -5 1 5 7.33 1.11
 -5 1 5 6.24 1.22
 -5 1 4 106.08 5.68
 -5 -1 4 109.59 6.75
 -5 1 4 116.24 7.09
 -5 1 4 103.84 4.97
 -5 1 4 102.18 6.75
 -5 1 4 106.32 4.89
 -5 1 4 99.8 5.95
 -5 -1 4 126.53 7.38
 -5 1 3 67.51 4.08
 -5 1 3 64.5 5.04
 -5 1 3 65.6 5.49
 -5 1 3 51.49 4.6
 -5 -1 3 54.57 4.56
 -5 -1 3 57.27 2.98
 -5 1 3 66.02 3.1
 5 1 -3 67.05 4.61
 -5 1 3 61.74 2.99
 -5 1 3 57.2 3.99
 -5 -1 3 60.4 5
 -5 1 2 3.3 1.4
 -5 1 2 0.57 0.98
 -5 -1 2 1.34 1.09
 -5 -1 2 2.21 0.41
 -5 1 2 0.62 0.67
 5 1 -2 3.5 1.16
 -5 -1 2 0.48 1.23
 -5 1 2 1.24 0.37
 -5 1 2 1.74 0.87
 -5 1 2 3.36 1.43
 -5 1 1 47 4.2
 -5 -1 1 46.89 3.98
 -5 1 1 51.63 4.64
 5 1 -1 57.55 4.14
 5 -1 -1 53.92 3.81
 5 1 -1 38.21 2.49
 -5 1 1 43.48 3.35
 -5 1 1 53.82 3.71
 -5 -1 1 51.02 4.33
 -5 -1 0 1.82 1.1
 -5 1 0 1.12 0.96
 5 1 0 2.02 0.98
 5 -1 0 0.62 0.49
 -5 -1 0 0.97 0.99
 5 1 0 0.57 0.54
 5 -1 0 1.4 0.85
 -5 1 0 0.96 1.11
 -5 1 0 -0.32 0.61
 -5 1 0 0.61 0.74
 5 1 1 40.87 4.02
 -5 1 -1 50.07 4.58
 -5 -1 -1 53.57 4.34
 -5 1 -1 50.04 3.66
 -5 -1 -1 52.03 4.44
 5 1 1 42.98 4.18
 -5 1 -1 52.02 3.8
 5 -1 1 54.31 4.01
 5 1 1 50.05 3.23
 -5 1 -2 2.25 0.99
 5 1 2 2.04 0.38
 -5 -1 -2 0.5 1.01
 -5 1 -2 2.25 1.3
 -5 -1 -2 1.43 0.9
 5 1 2 3.29 1.31
 5 -1 2 1.39 0.76
 5 1 2 2.13 1.42
 5 -1 2 2.35 0.39
 -5 1 -2 2.6 1.18
 5 1 2 2.18 0.87
 5 1 2 1.02 1.18
 5 -1 2 1.57 0.86
 -5 1 -3 51.98 4.19
 5 -1 3 62.53 4.56
 5 1 3 57.34 3.96
 5 1 3 57.27 2.81
 5 -1 3 58.31 2.89
 -5 1 -3 68.9 5.39
 5 1 3 54.96 4.6
 5 1 3 47.54 4.55
 -5 1 -3 58.11 4.8
 5 1 3 60.72 2.84
 -5 -1 -3 58.62 4.93
 5 -1 3 50.83 4.01
 5 1 3 62.45 5.09
 -5 1 -3 59.6 4.12
 5 1 4 103.21 6.11
 -5 1 -4 106.27 6.63
 5 -1 4 114.64 6.8
 -5 1 -4 97.83 6.75
 5 1 4 110.91 7.14
 -5 1 -4 113.81 7.49
 5 1 4 109.05 7.09
 5 1 4 100.11 4.84
 5 -1 4 112.5 4.99
 5 1 4 106.32 4.85
 -5 -1 -4 102.37 7.04
 5 -1 4 106.67 6.39
 5 1 4 103.87 7.09
 -5 1 -4 111.48 6.24
 -5 -1 -5 3.71 1.49
 5 1 5 5.44 0.99
 5 -1 5 7.35 1.96
 5 1 5 5.64 1.59
 5 -1 5 5.98 1.52
 5 1 5 7.6 1.87
 5 1 5 6.24 1.06
 5 1 5 7.94 1.92
 -5 1 -5 5.42 1.57
 5 1 5 7.94 1.57
 -5 1 -5 7.21 1.75
 5 -1 5 8.02 1.83
 -5 -1 -6 2.18 1.27
 5 1 6 2.5 0.81
 5 -1 6 1.76 1.43
 5 1 6 5.84 1.69
 5 -1 6 6.1 1.54
 5 1 6 6.1 1.76
 5 1 6 2.93 0.89
 5 -1 6 5.02 1.55
 5 1 6 3.52 1.23
 5 1 6 3.75 1.49
 -5 1 -6 2.4 1.39
 5 1 7 28.22 3.44
 5 -1 7 21.95 3.08
 -5 1 -7 29.86 3.38
 -5 -1 -7 29.31 3.51
 5 1 7 24.89 3.26
 5 1 7 26.3 2.5
 5 -1 7 29.52 3.65
 5 -1 7 27.16 3.21
 5 1 7 29.44 3.76
 5 1 7 22.46 2.35
 5 -1 7 27.42 2.57
 5 1 7 33.22 3.48
 5 -1 8 1.61 1.09
 5 1 8 0.31 0.78
 -5 -1 -8 1.18 1.01
 5 1 8 -0.58 1.18
 5 -1 8 -0.62 1.06
 5 1 8 0.68 1.04
 5 1 8 1.31 0.71
 5 -1 8 0.67 0.82
 5 1 8 2.09 1.14
 5 1 8 1.65 1.34
 5 -1 8 1.71 1.08
 -5 1 -8 1.45 1.11
 5 -1 9 -0.57 0.98
 5 1 9 -0.35 0.88
 5 1 9 0.61 1.24
 5 -1 9 0.64 1.39
 5 1 9 1.44 1.24
 5 1 9 0.37 0.81
 5 -1 9 0.38 0.92
 5 1 9 1.13 1.23
 5 1 9 -0.56 1.54
 5 -1 9 -0.61 1.15
 5 1 10 58.41 5.4
 5 -1 10 63.13 5.67
 5 1 10 57.17 5.06
 5 -1 10 60.27 5.68
 5 1 10 45.28 5.25
 5 1 10 51.78 4.31
 5 -1 10 56.46 4.55
 5 1 10 50.61 4.25
 5 -1 10 66.18 5.51
 5 1 10 64.43 5.94
 5 -1 11 7.15 2.09
 5 -1 11 10.97 2.55
 5 1 11 9.37 2.69
 5 1 11 11.68 2.7
 5 1 11 10.07 1.99
 5 1 11 10.2 2.04
 5 -1 11 8.72 2.02
 5 1 11 8.47 2.26
 5 1 11 9.04 2.11
 5 -1 11 8.86 2.42
 5 -1 12 5.71 2.35
 5 1 12 9.12 2.71
 5 1 12 9.1 2.25
 5 1 12 4.86 1.87
 5 -1 12 5.76 2.09
 5 1 12 8.37 2.04
 5 -1 12 14.97 2.51
 5 -1 12 9.02 2.22
 5 1 12 11.37 3.07
 5 1 12 13.03 2.33
 5 1 13 1.71 1.46
 5 1 13 1.48 1.5
 5 -1 13 0.76 1.43
 5 1 13 0.51 1.29
 5 -1 13 1.62 1.44
 5 1 13 0.85 1.45
 5 -1 13 3.69 1.79
 5 1 13 -0.55 1.03
 5 1 14 7.03 2.57
 5 -1 14 15.96 3.54
 5 1 14 9.72 2.31
 5 1 14 9.3 2.33
 5 -1 14 7.54 2.16
 5 1 14 8.86 2.57
 5 -1 14 10.17 2.71
 5 1 14 11.8 2.47
 5 1 15 2.47 2
 5 -1 15 2.51 1.82
 5 1 15 -0.57 1.24
 5 1 15 -0.59 1.69
 5 -1 15 4.34 2.08
 5 1 15 -0.92 1.59
 5 -1 15 0.83 1.56
 5 1 15 -0.63 1.38
 5 1 16 6.94 2.5
 5 1 16 2.84 1.52
 5 -1 16 6.13 2.34
 5 -1 16 4.63 1.97
 5 1 16 6.25 2.21
 5 1 16 6.79 2.22
 5 -1 16 0.87 1.65
 5 1 16 6.75 2.88
 5 1 17 1.45 1.57
 5 -1 17 -0.92 1.41
 5 1 17 4.01 2.44
 5 1 18 -0.77 1.32
 5 -1 18 0.96 2.1
 5 1 18 -1.04 1.61
 5 1 18 0.95 1.63
 5 -1 19 0.83 1.68
 5 -1 19 -1.01 1.74
 5 1 19 0.81 1.53
 5 1 20 -0.85 1.85
 5 -1 20 -1.73 1.63
 -5 2 20 0.9 1.38
 -5 2 19 -0.86 1.48
 -5 2 18 -0.82 1.54
 -5 -2 18 0.85 1.86
 -5 2 17 14.74 3.36
 -5 -2 17 14.99 3.31
 -5 2 16 2.2 1.6
 -5 -2 16 4.05 1.97
 -5 2 15 2.07 1.84
 -5 -2 15 2.36 1.82
 -5 -2 15 1.34 2
 -5 2 15 4.83 2.23
 -5 2 14 8.77 2.68
 -5 -2 14 13.81 2.84
 -5 2 14 12.32 2.65
 -5 -2 14 7.61 2.4
 -5 2 14 5.68 1.86
 -5 -2 13 0.68 1.58
 -5 -2 13 -0.75 1.63
 -5 2 13 1.52 1.76
 -5 2 13 -1.21 1.4
 -5 -2 13 -0.6 1.65
 -5 2 13 -1.06 1.42
 -5 -2 12 1.98 1.68
 -5 -2 12 3.63 1.77
 -5 2 12 4.35 1.68
 -5 2 12 1.69 1.15
 -5 -2 12 4.47 1.82
 -5 2 12 0.5 1.38
 -5 2 11 -0.52 0.9
 -5 -2 11 0.63 1.46
 -5 -2 11 0.7 1.63
 -5 2 11 0.69 1.3
 -5 2 11 0.46 1.13
 5 2 -11 1.01 1.34
 -5 -2 10 5.45 1.82
 -5 2 10 7.24 2.15
 -5 2 10 8.23 1.83
 -5 -2 10 9.77 2.36
 -5 2 10 9.2 1.98
 5 2 -10 8.32 1.89
 -5 2 10 1.29 1.06
 -5 2 9 1.25 1.08
 -5 -2 9 2.02 1.47
 -5 2 9 2.67 1.14
 -5 -2 9 1.18 1.2
 -5 2 9 3.55 1.32
 -5 2 9 1.28 0.74
 5 2 -9 1.69 1.12
 -5 2 9 2.39 1.34
 -5 -2 8 2.66 1.54
 -5 2 8 4.15 1.58
 -5 2 8 1.22 0.94
 -5 -2 8 0.57 1.39
 -5 2 8 2.34 0.82
 -5 2 8 5.14 1.55
 5 2 -8 2.69 1.15
 -5 2 7 2.25 1.15
 -5 2 7 3.53 0.79
 -5 2 7 1.84 0.9
 -5 2 7 1.66 1.01
 5 2 -7 2.09 1.04
 -5 2 6 5.33 1.55
 -5 -2 6 5.01 1.49
 -5 -2 6 9.84 2.28
 -5 2 6 5.47 1.17
 -5 2 6 5.99 1.32
 5 2 -6 5.36 1.3
 -5 2 6 6.09 1.63
 5 2 -5 1.97 1.26
 -5 2 5 3.04 1.23
 -5 -2 5 2 1.02
 -5 2 5 1.81 0.75
 -5 -2 5 3.62 1.39
 -5 2 5 4.5 1.03
 -5 -2 5 2.28 0.85
 5 2 -5 2.85 0.96
 -5 2 5 1.99 0.97
 5 2 -4 10.49 2.09
 -5 2 4 7.2 1.68
 -5 -2 4 8.21 1.59
 -5 -2 4 10.61 2.24
 -5 2 4 6.19 1.18
 -5 -2 4 9.38 1.43
 -5 2 4 11.01 1.51
 5 2 -4 10.94 1.56
 5 2 -4 9.69 2.06
 -5 2 4 9.78 1.83
 -5 2 3 15.68 2.34
 5 2 -3 18.15 2.59
 5 2 -3 15.23 2.52
 -5 2 3 16.34 2.37
 5 -2 -3 17.92 1.85
 -5 -2 3 19.25 2.41
 -5 -2 3 21.21 1.96
 -5 -2 3 20.75 3.07
 -5 2 3 13.93 1.71
 5 2 -3 18.29 1.92
 -5 2 3 21.85 1.95
 -5 2 2 74.58 5.14
 5 2 -2 68.62 5.49
 -5 2 2 82.5 6.47
 -5 -2 2 69.91 4.94
 -5 2 2 66.41 5.08
 -5 -2 2 74.21 4.14
 5 -2 -2 82.95 4.27
 5 2 -2 70.08 5.48
 5 2 -2 84.55 4.37
 -5 2 2 79.59 4.17
 -5 -2 2 76.43 6.04
 -5 2 1 8.47 1.77
 5 2 -1 3.14 1.42
 5 2 -1 7.54 0.9
 -5 2 1 6.86 1.57
 -5 -2 1 7.88 1.68
 -5 2 1 6.76 2.02
 5 2 -1 6.13 1.68
 -5 -2 1 5.64 1.75
 -5 -2 1 9.2 1.24
 5 -2 -1 10.21 1.3
 5 2 -1 5.32 1.04
 -5 2 1 7.59 1.14
 5 -2 0 -0.46 0.93
 -5 2 0 1.67 0.91
 5 2 0 -0.18 0.49
 -5 2 0 0.38 0.78
 -5 -2 0 -0.4 0.82
 -5 2 0 -0.61 1.05
 5 2 0 -0.52 1.05
 -5 -2 0 -0.57 1.15
 -5 -2 0 -0.19 0.65
 5 -2 0 -0.19 0.68
 -5 2 0 -0.21 0.74
 5 2 0 0.21 0.65
 -5 2 0 -0.19 0.57
 5 2 1 9.07 1.29
 -5 2 -1 12.49 2.04
 -5 2 -1 10.72 1.78
 5 2 1 13.74 2.35
 -5 -2 -1 7 2.03
 5 -2 1 6.76 1.16
 -5 -2 -1 6.89 1.15
 -5 2 -1 9.09 1.3
 5 -2 1 9.48 1.92
 5 2 2 71.68 4.45
 5 -2 2 81.35 5.73
 -5 2 -2 76.64 5.45
 5 2 2 72.33 5.8
 5 2 2 73.91 5.34
 -5 2 -2 83.18 5.16
 5 -2 2 77.49 4.21
 -5 -2 -2 82.22 4.24
 -5 2 -2 75.07 4.18
 -5 -2 -2 80.54 6.2
 5 2 2 85.03 6.44
 5 -2 2 74.9 4.32
 5 2 3 14.25 1.89
 -5 2 -3 16.18 2.51
 -5 2 -3 15.91 2.47
 5 2 3 18.38 2.72
 -5 -2 -3 19.72 3
 5 2 3 15.12 2.4
 -5 -2 -3 15.3 1.72
 5 -2 3 15.06 1.81
 5 2 3 10.82 2.4
 5 -2 3 14.79 1.71
 5 2 3 12.77 1.59
 -5 2 -3 16.92 1.81
 5 -2 3 13.79 2.35
 5 2 4 9.05 1.96
 5 2 4 6.84 1.48
 -5 2 -4 3.52 1.47
 -5 2 -4 7.85 1.82
 -5 -2 -4 8.87 2.15
 5 2 4 6.07 1.66
 5 2 4 5.88 1.83
 5 -2 4 8.02 1.44
 5 -2 4 5.8 1.14
 5 2 4 8.57 1.3
 -5 2 -4 6.02 1.2
 5 -2 4 9.53 2.05
 -5 2 -5 4.13 1.54
 -5 2 -5 3.5 1.34
 5 2 5 2.87 1.4
 5 2 5 1.21 0.83
 -5 -2 -5 3.64 1.81
 5 2 5 2.43 1.35
 5 2 5 4.66 1.78
 5 -2 5 2.44 0.93
 5 2 5 2.92 0.93
 5 -2 5 2.24 0.92
 -5 2 -5 4.4 1.16
 5 -2 5 1.65 1.04
 -5 -2 -6 8.05 2.14
 -5 2 -6 5.19 1.24
 5 -2 6 8.68 2.14
 5 2 6 9.69 2.09
 5 -2 6 8.7 1.71
 5 2 6 5.5 1.92
 5 2 6 4.51 1.18
 -5 2 -6 7.06 1.93
 -5 2 -6 7.97 1.93
 5 2 6 6.43 1.97
 5 -2 6 4.02 1.54
 -5 -2 -7 2.54 1.29
 5 -2 7 0.86 0.88
 -5 2 -7 3.38 1.14
 5 2 7 1.61 1.43
 5 -2 7 1.25 1.36
 5 2 7 3.57 1.65
 5 2 7 1.78 0.95
 -5 2 -7 2.84 1.52
 5 2 7 2.38 1.52
 -5 2 -7 1.98 1.27
 5 -2 7 3.01 1.54
 -5 2 -8 2.62 1.08
 -5 -2 -8 5.22 1.74
 5 -2 8 1.88 1.25
 5 2 8 7.38 2
 5 -2 8 1.94 1.5
 5 2 8 3.72 1.62
 5 2 8 4.72 1.32
 5 2 8 3.01 1.67
 -5 2 -8 2.38 1.45
 -5 2 -8 1.47 1.26
 5 -2 8 1.27 1.2
 5 -2 9 0.51 1.11
 -5 -2 -9 1.35 1.27
 -5 2 -9 0.82 1.1
 5 2 9 1.2 1.3
 5 -2 9 4.01 1.63
 5 2 9 0.77 1.33
 5 2 9 1.72 1.05
 -5 2 -9 4.38 1.59
 5 2 9 3.67 1.56
 5 -2 9 0.66 1.14
 -5 2 -10 7.23 1.86
 5 2 10 4.3 1.68
 5 -2 10 12.23 2.43
 5 2 10 8.2 2.29
 5 -2 10 6.16 2.06
 5 2 10 8.12 2.27
 5 2 10 6.57 1.82
 5 -2 10 5.57 2.02
 5 2 10 13 2.71
 5 2 10 8.04 2.04
 -5 2 -10 8.69 2.08
 5 2 11 0.66 1.35
 5 -2 11 -0.71 1.44
 5 2 11 -0.63 1.27
 5 2 11 -0.66 1.35
 -5 2 -11 -0.48 1.1
 5 2 11 -0.51 1.17
 5 2 11 -0.92 1.33
 5 -2 11 0.6 0.92
 -5 2 -11 -0.49 1.08
 5 -2 11 0.73 1.48
 5 -2 12 3.23 1.49
 5 2 12 2.48 1.48
 5 2 12 4.86 2.2
 5 2 12 1.64 1.11
 5 -2 12 1.52 1.44
 5 -2 12 1.63 1.45
 5 2 12 3.53 1.88
 5 2 12 1.27 1.29
 5 2 13 0.75 1.15
 5 2 13 1.28 1.55
 5 -2 13 -0.69 1.3
 5 2 13 0.53 1.63
 5 2 13 0.59 1.35
 5 -2 13 -0.58 1.49
 5 -2 13 1.6 1.37
 5 2 14 3.14 1.75
 5 -2 14 7.36 2.35
 5 2 14 10.77 2.44
 5 -2 14 9.96 2.45
 5 2 14 4.75 2.21
 5 2 14 7.69 2.32
 5 2 15 4.02 2.13
 5 -2 15 3.12 1.7
 5 2 15 3.01 1.67
 5 -2 15 1.99 2.04
 5 2 15 4.18 2.57
 5 2 15 3.86 1.72
 5 2 16 3.51 2.24
 5 2 16 5.15 1.99
 5 2 16 4.27 1.98
 5 -2 16 0.83 1.91
 5 2 17 14.75 3.63
 5 2 17 8.35 2.59
 5 2 17 11.29 3.03
 5 -2 17 8.73 2.71
 5 2 18 1.27 1.76
 5 -2 18 1.84 1.87
 5 2 18 1.59 1.83
 5 -2 19 0.97 1.66
 5 2 19 1.67 1.7
 5 2 20 -0.87 2.02
 -5 3 19 2.71 2.2
 -5 -3 18 9.22 2.97
 -5 3 18 7.8 2.92
 -5 -3 17 4.1 2.09
 -5 3 17 1.66 1.8
 -5 -3 16 5.62 2.16
 -5 3 16 14.25 3.35
 -5 -3 15 -0.79 1.82
 5 3 -15 -0.72 1.74
 -5 3 15 0.75 1.53
 -5 -3 14 6.94 2.59
 5 3 -14 6.77 2.28
 -5 3 14 4.33 2.03
 -5 3 14 5.7 2.13
 -5 -3 13 7.54 2.49
 5 3 -13 10.81 2.66
 -5 3 13 10.63 2.59
 -5 3 13 14.81 2.91
 -5 -3 12 14.72 3.09
 5 3 -12 14.99 2.86
 -5 3 12 16.56 2.9
 -5 -3 11 -0.72 1.35
 -5 3 11 4.19 1.66
 -5 3 11 2.37 1.51
 5 3 -11 2.26 1.57
 -5 3 10 6.03 1.79
 -5 -3 10 2.14 1.56
 -5 3 10 4.49 1.73
 -5 -3 10 3.52 2.1
 -5 3 10 2.88 1.72
 5 3 -10 2.65 1.64
 -5 -3 9 7.07 2.26
 -5 3 9 9.5 2.19
 -5 -3 9 6.15 2.05
 -5 3 9 6.3 1.82
 5 3 -9 7.5 1.94
 -5 3 9 8.4 2.13
 5 3 -8 0.99 1.08
 -5 3 8 0.6 1.13
 -5 -3 8 1.07 0.86
 -5 3 8 0.38 0.38
 -5 -3 8 0.73 1.58
 -5 3 8 -0.49 1
 5 3 -8 -0.47 1.09
 -5 3 8 -0.55 1.26
 5 3 -7 4.57 1.66
 -5 3 7 1.69 1.3
 -5 -3 7 1.35 1.1
 -5 -3 7 1.42 1.64
 -5 3 7 0.92 0.94
 -5 -3 7 2.6 1.06
 5 3 -7 1.79 1.09
 -5 3 7 3.74 1.54
 5 3 -6 3.12 1.5
 -5 3 6 0.53 1.08
 5 -3 -6 3.23 1.32
 -5 -3 6 3.2 1.02
 -5 3 6 1.82 0.63
 -5 -3 6 0.7 1.32
 -5 3 6 3.47 1.21
 -5 -3 6 2.01 1.24
 5 3 -6 2.97 1.27
 -5 3 6 4.2 1.67
 -5 3 5 26.39 3.28
 5 3 -5 22.83 3.1
 -5 3 5 22.83 2.99
 -5 -3 5 23.47 2.5
 5 -3 -5 27.79 2.93
 -5 -3 5 34.15 4.34
 -5 3 5 21.91 2.78
 -5 -3 5 22.7 2.71
 5 3 -5 21.85 2.69
 -5 3 5 21.06 1.57
 5 3 -4 31.37 3.82
 -5 3 4 41.28 3.78
 -5 -3 4 40.76 3.23
 -5 -3 4 29.83 3.01
 -5 3 4 47.19 3.66
 5 -3 -4 38.09 3.34
 5 3 -4 36.09 4.14
 -5 -3 4 31.45 4.02
 5 3 -4 38.38 3.5
 -5 3 4 34.72 3.69
 5 3 -3 0.55 1.04
 -5 3 3 0.87 0.94
 -5 -3 3 0.31 0.79
 -5 -3 3 -0.34 0.7
 5 -3 -3 0.34 0.83
 -5 3 3 1.51 1.1
 -5 3 3 0.73 0.88
 5 3 -3 -0.37 0.95
 5 3 -3 -0.62 1.42
 -5 -3 3 0.65 1.51
 5 3 -2 18.02 2.8
 5 3 -2 13.61 2.59
 -5 -3 2 11.7 2.58
 -5 3 2 8.04 1.74
 -5 -3 2 12.47 1.91
 5 -3 -2 17.45 2.11
 5 3 -2 9.88 1.84
 -5 3 2 10.61 2.16
 5 3 -2 10.36 1.13
 5 3 -1 9.19 2.22
 5 3 -1 5.62 1.68
 -5 -3 1 4.53 1.87
 -5 3 1 7.82 1.61
 5 -3 -1 4.19 1.28
 -5 -3 1 5.12 1.32
 5 3 -1 7.57 1.56
 -5 3 1 10.17 2.12
 -5 3 0 0.34 0.75
 5 3 0 0.63 1.28
 -5 -3 0 0.65 1.32
 5 -3 0 -0.32 0.93
 -5 -3 0 -0.32 0.91
 -5 3 0 -0.52 1.12
 5 3 0 0.58 1.1
 -5 3 -1 6.82 1.83
 -5 3 -1 8.58 1.55
 -5 3 -1 7.22 1.98
 5 3 1 4.5 1.8
 -5 -3 -1 8.6 2.4
 -5 -3 -1 7.89 1.48
 5 -3 1 9.43 1.59
 -5 3 -1 10.58 1.78
 5 -3 1 10.52 2.27
 -5 3 -2 9.71 2.15
 -5 3 -2 10.52 1.62
 5 3 2 13.28 2.07
 -5 3 -2 11.09 2.49
 -5 -3 -2 13.26 2.82
 -5 -3 -2 9.65 1.68
 5 -3 2 11.27 1.84
 -5 3 -2 13.29 2.01
 5 -3 2 8.36 1.99
 5 -3 3 0.61 1.16
 -5 3 -3 2.21 1.28
 5 3 3 -0.62 1.17
 -5 3 -3 0.54 0.68
 -5 3 -3 0.66 1.13
 5 3 3 -0.41 0.9
 5 -3 3 0.15 0.47
 5 -3 3 0.25 0.28
 5 -3 3 0.69 0.65
 -5 -3 -3 1 0.81
 5 3 3 -0.72 0.83
 -5 3 -3 0.73 0.94
 -5 -3 -3 0.66 1.52
 5 -3 4 33.5 4.06
 -5 3 -4 30.8 3.75
 5 3 4 38.42 4.32
 -5 3 -4 41.01 2.89
 5 3 4 38.52 3.73
 -5 3 -4 40.69 4.56
 5 -3 4 35.28 3.23
 -5 -3 -4 43 3.49
 5 3 4 40.37 3.41
 5 -3 4 35.9 2.34
 -5 3 -4 33.04 3.23
 5 -3 4 32.82 2.52
 -5 -3 -4 34.62 4.25
 5 -3 5 31.92 3.93
 5 3 5 33.97 4.15
 -5 3 -5 29.46 3.69
 -5 3 -5 28.75 2.35
 5 3 5 28.23 2.95
 -5 3 -5 27.18 3.85
 -5 -3 -5 29.17 2.93
 5 3 5 24.06 3.11
 5 -3 5 26.71 2.83
 -5 3 -5 25.37 2.87
 5 -3 5 28.61 2.49
 -5 -3 -5 24.5 3.64
 5 -3 6 1.35 1.27
 5 3 6 5.21 1.94
 -5 3 -6 3.06 1.56
 -5 3 -6 1.85 0.83
 5 3 6 1.96 1.31
 -5 -3 -6 0.79 0.97
 -5 3 -6 2.75 1.5
 5 -3 6 1.27 0.88
 5 3 6 2.97 1.13
 5 -3 6 2.38 1.14
 -5 3 -6 2.08 1.11
 -5 -3 -6 4.15 1.85
 5 -3 7 2.77 1.6
 -5 3 -7 1.16 0.69
 5 3 7 3.13 1.45
 -5 -3 -7 2.82 1.88
 5 -3 7 1.09 0.84
 5 3 7 2.26 1.04
 5 -3 7 2.56 1.18
 -5 3 -7 3.08 1.27
 5 3 7 3.98 1.98
 -5 3 -7 1.06 1.15
 -5 3 -7 3.82 1.7
 -5 3 -8 2.65 1.44
 5 3 8 -0.67 1.37
 -5 3 -8 1.56 1.5
 5 3 8 2.78 1.42
 5 -3 8 0.68 1.38
 5 -3 8 0.41 0.83
 -5 -3 -8 0.72 1.57
 5 3 8 1.44 1.11
 -5 3 -8 -0.46 1.13
 5 -3 8 2.87 1.56
 -5 3 -9 7.87 1.94
 -5 -3 -9 5.15 2.2
 5 -3 9 10.06 1.94
 5 3 9 6.64 1.77
 5 3 9 10.02 2.28
 5 -3 9 14.5 2.77
 5 -3 9 5.94 2.07
 5 3 9 2.05 1.31
 -5 3 -9 5.48 1.99
 -5 3 -9 10.79 2.42
 -5 3 -10 6.8 1.85
 5 -3 10 1.51 1.1
 5 3 10 2.18 1.33
 5 3 10 3.11 1.59
 5 -3 10 4.94 2.03
 5 -3 10 3.83 1.96
 -5 3 -10 5.56 1.61
 5 3 10 4.86 2.27
 5 -3 11 2.2 1.2
 -5 3 -11 4.45 1.87
 5 3 11 2.62 1.75
 5 3 11 0.58 1.34
 5 -3 11 -0.8 1.37
 5 3 11 2.81 1.62
 -5 3 -11 0.99 1.26
 -5 3 -12 10.65 1.31
 5 3 12 15.13 3.07
 5 3 12 11.09 2.54
 5 3 12 16.91 3.71
 -5 3 -12 12.58 2.39
 5 3 12 10.68 2.71
 5 -3 12 11.34 2.55
 -5 3 -12 16.57 3.01
 5 3 13 11.77 2.58
 5 3 13 8.82 2.84
 5 3 13 12.22 3.04
 -5 3 -13 10.35 2.19
 5 -3 13 9.67 2.45
 -5 3 -13 5.03 1.77
 5 3 14 12.42 2.71
 5 3 14 5.12 2.37
 5 3 14 7.24 2.5
 5 -3 14 4.83 2.07
 -5 3 -14 6.02 2
 5 3 14 2.47 1.91
 5 3 15 1.45 1.37
 5 3 15 1.06 1.41
 5 3 15 0.73 1.94
 5 -3 15 -0.74 1.39
 -5 3 -15 0.71 1.64
 5 3 16 6.14 2.22
 5 3 16 9.94 3.3
 5 -3 16 6.29 2.28
 5 3 16 10.93 3.08
 5 -3 17 3.32 2.21
 5 3 17 2.91 2.09
 5 3 17 0.81 1.75
 5 -3 18 3.52 2.35
 5 3 18 11.57 3.05
 5 3 18 5.04 2.67
 5 3 19 0.88 2.03
 5 -3 19 1.85 2.36
 -5 4 17 2.68 2.48
 5 4 -17 -1.7 1.6
 -5 -4 17 -1.61 1.75
 -5 4 16 2.57 1.87
 5 4 -16 3.24 2.25
 -5 -4 16 3.18 2.37
 -5 4 15 -0.82 1.41
 5 4 -15 2.33 1.89
 -5 -4 15 1.57 1.48
 -5 4 14 1.57 1.91
 5 4 -14 0.74 1.62
 -5 -4 14 -0.77 1.45
 -5 4 13 -0.75 1.41
 5 4 -13 2.13 1.64
 -5 4 13 -0.41 1.13
 -5 -4 13 0.76 1.65
 -5 4 12 0.72 1.56
 -5 -4 12 1.49 1.62
 -5 -4 12 0.32 0.92
 5 4 -12 1.36 1.57
 -5 4 12 1.79 0.99
 -5 4 11 -0.7 1.43
 -5 -4 11 1.48 1.88
 -5 -4 11 0.28 0.78
 -5 4 11 -0.68 1.39
 5 4 -11 -0.65 1.51
 -5 4 11 0.61 0.71
 -5 4 10 0.69 1.4
 -5 -4 10 -0.74 1.28
 -5 -4 10 0.51 0.81
 5 4 -10 -0.5 1.23
 -5 4 10 0.65 1.23
 5 4 -10 0.63 1.45
 -5 -4 10 -1.2 1.38
 -5 4 10 -0.25 0.67
 -5 4 9 8.09 2.39
 5 4 -9 7.87 1.95
 -5 -4 9 6.65 2.21
 -5 -4 9 4.76 1.13
 -5 4 9 6.85 1.93
 -5 -4 9 5.14 1.82
 5 4 -9 5.44 1.81
 -5 4 9 8.83 1.22
 5 4 -8 5.97 1.83
 -5 4 8 4.81 0.75
 -5 -4 8 5.93 1.13
 5 -4 -8 7.09 1.79
 -5 4 8 6.67 0.81
 -5 4 8 6.56 1.96
 5 4 -8 4.67 1.86
 -5 -4 8 4.87 1.68
 -5 4 8 11.23 2.65
 -5 4 7 12.35 2.77
 -5 -4 7 18.13 2.76
 -5 4 7 21.03 3.09
 -5 -4 7 12.18 1.43
 5 -4 -7 9.42 2.09
 5 4 -7 9.02 2.12
 5 4 -7 8.92 2.22
 -5 4 6 28.16 3.73
 -5 4 6 28.13 3.4
 -5 -4 6 29.93 3.4
 5 -4 -6 24.05 3.23
 5 4 -6 25.27 3.39
 5 4 -6 21.21 3.36
 -5 4 5 2.53 1.75
 -5 -4 5 4.35 1.44
 5 -4 -5 0.96 1.12
 -5 4 5 2.07 1.2
 -5 -4 5 2.28 1.94
 5 4 -5 3.73 1.48
 5 4 -5 1.76 1.5
 -5 4 4 7.48 2.26
 5 4 -4 8.08 2.34
 -5 -4 4 5.21 2.23
 5 -4 -4 7.43 1.8
 -5 -4 4 5.63 1.7
 -5 4 4 5.5 1.55
 5 4 -4 6.77 2.13
 5 4 -4 6.15 0.9
 5 4 -4 3.61 1.81
 -5 4 3 62.3 5.65
 5 4 -3 63.66 3.58
 5 4 -3 72.68 6.08
 -5 4 3 74.25 6.66
 -5 4 3 78.85 5.55
 -5 -4 3 75.63 5.47
 5 -4 -3 79.75 5.55
 5 4 -3 64.26 6.25
 5 4 -3 68.23 5.45
 -5 -4 3 60.26 6.15
 5 4 -2 16.8 1.83
 -5 4 2 17.76 3.11
 -5 4 2 22.11 3.54
 5 4 -2 12.48 2.88
 -5 -4 2 19.73 3.47
 5 -4 -2 13.33 2.19
 -5 -4 2 22.1 2.93
 5 4 -2 17.72 2.76
 5 4 -2 20.75 3.26
 -5 4 1 26.01 3.95
 5 4 -1 25.83 3.95
 -5 -4 1 21.87 3.82
 5 -4 -1 25.08 3.06
 -5 -4 1 27.92 3.19
 5 4 -1 24.38 3.53
 -5 4 1 26.46 3.61
 5 4 -1 24.23 2.4
 -5 4 0 8.47 1.6
 -5 4 0 8.58 2.34
 5 4 0 6.71 2.16
 5 -4 0 2.64 1.6
 -5 -4 0 3.9 1.61
 -5 4 0 8.05 2.29
 5 4 0 7.85 2.47
 -5 -4 -1 21.18 2.91
 5 -4 1 22.55 3.01
 5 4 1 22.63 3.66
 -5 4 -1 23.25 3.47
 -5 4 -1 24.33 3.64
 -5 4 -2 18.84 3.19
 5 4 2 14.54 3.06
 -5 -4 -2 17.44 2.56
 5 -4 2 16.05 2.68
 -5 4 -2 17.87 2.77
 -5 4 -2 20.89 3.28
 5 -4 3 82.8 6.7
 -5 4 -3 69.75 6.09
 5 4 3 73.29 4.93
 -5 4 -3 64.48 6.01
 5 -4 3 64.15 5.22
 -5 -4 -3 69.63 5.14
 -5 4 -3 76.2 5.68
 5 4 3 73.01 6.7
 5 -4 4 14.09 2.92
 -5 4 -4 7.77 2.26
 5 4 4 8.51 1.81
 5 4 4 9.06 2.39
 5 -4 4 9.38 2.15
 -5 -4 -4 7.74 1.94
 5 4 4 5.97 1.69
 -5 4 -4 5.13 1.74
 -5 4 -4 5.92 2.04
 5 -4 5 4.55 1.94
 -5 4 -5 2.86 1.83
 5 4 5 1.31 1.26
 5 4 5 1.69 1.59
 5 -4 5 3.87 0.95
 5 -4 5 1.71 0.62
 5 -4 5 5.3 1.74
 -5 -4 -5 3.77 1.41
 5 4 5 4.09 1.58
 -5 4 -5 0.52 1.14
 -5 4 -5 1.35 1.64
 -5 4 -6 29.67 4.18
 5 -4 6 22.34 2.14
 5 4 6 19.18 2.8
 -5 4 -6 25.89 3.71
 5 -4 6 18.85 2.05
 5 4 6 32.71 4.7
 5 4 6 27.7 3.42
 -5 -4 -6 19.19 2.83
 5 -4 6 20.87 2.91
 -5 4 -6 19.44 2.98
 5 -4 6 31.02 4.29
 5 -4 7 15.47 1.92
 5 4 7 15.6 2.7
 -5 -4 -7 14.91 2.61
 5 4 7 16.73 3.35
 5 -4 7 12.86 2.39
 5 4 7 11.15 2.28
 -5 4 -7 14.43 2.74
 5 -4 7 13.04 1.92
 5 -4 7 10.36 2.57
 5 -4 8 5.48 1.41
 5 4 8 6.47 1.91
 -5 -4 -8 9.13 2.08
 5 4 8 4.49 2.08
 5 4 8 6.42 1.87
 5 -4 8 8.55 2.11
 -5 4 -8 5.18 1.99
 5 -4 8 6.74 1.65
 5 -4 8 8.17 2.36
 5 -4 9 5.98 1.58
 5 4 9 6.91 2.04
 5 4 9 6.4 2.45
 5 4 9 8.53 2.16
 5 -4 9 6.17 1.94
 -5 4 -9 5.37 1.85
 -5 4 -9 7.22 2.15
 5 -4 10 -0.45 1.04
 5 4 10 0.61 1.33
 5 4 10 -0.94 1.26
 5 4 10 0.63 1.09
 -5 4 -10 0.62 1.35
 5 -4 10 -0.59 1.64
 -5 4 -10 2.17 1.45
 5 -4 11 0.5 1.02
 5 4 11 0.65 1.49
 5 4 11 -2.66 1.54
 -5 4 -11 -0.53 1.35
 -5 4 -11 0.65 1.31
 5 4 11 0.97 1.98
 5 4 12 1.39 1.78
 5 -4 12 0.55 1.27
 -5 4 -12 2.02 1.94
 -5 4 -12 0.51 1.37
 5 4 12 -1 1.72
 5 4 13 -1.46 1.59
 5 -4 13 -0.6 1.3
 -5 4 -13 0.7 1.53
 5 4 13 -0.81 1.75
 -5 4 -13 0.99 1.47
 5 4 13 1.03 1.59
 5 4 14 0.76 1.66
 5 -4 14 -0.65 1.31
 -5 4 -14 0.74 1.79
 5 4 14 -0.81 1.77
 -5 4 -14 0.47 1.26
 5 4 14 1.07 1.83
 5 -4 15 -0.69 1.51
 -5 4 -15 0.77 1.56
 5 4 15 3.18 2.12
 5 4 15 0.82 1.78
 5 -4 16 0.74 1.4
 -5 4 -16 2.41 2.14
 5 4 16 -0.83 1.57
 5 4 16 0.82 1.89
 -5 4 -17 0.84 1.71
 5 4 17 1.73 1.63
 5 4 17 -0.82 1.67
 5 -4 18 3.34 1.93
 -5 -5 16 -0.78 1.79
 -5 5 15 0.9 1.83
 5 5 -15 0.85 1.74
 -5 -5 15 2.32 2.06
 -5 5 14 7.83 3
 5 5 -14 4.96 2.47
 -5 -5 14 6.15 2.22
 -5 5 13 1.67 1.58
 -5 -5 13 0.76 1.55
 5 5 -13 0.8 1.85
 -5 -5 12 1.5 1.74
 5 5 -12 0.78 1.47
 5 5 -12 2 1.44
 -5 5 12 3.24 1.97
 -5 -5 11 0.76 1.75
 5 5 -11 0.76 1.43
 5 5 -11 1.59 1.63
 -5 5 11 1.57 1.6
 -5 -5 10 6.12 2.29
 -5 5 10 5.29 2.03
 5 5 -10 6.15 2.12
 5 5 -10 6.64 2.35
 -5 5 9 1.45 1.48
 5 5 -9 2.9 1.67
 5 5 -9 3.6 1.92
 -5 5 8 16.1 3.04
 -5 -5 8 13.31 2.8
 5 -5 -8 17.28 2.96
 5 5 -8 10.84 2.5
 5 5 -8 18.31 3.33
 5 -5 -7 6.81 2.29
 -5 -5 7 6.18 2.02
 -5 5 7 6.77 2.15
 5 5 -7 1.25 1.6
 5 5 -7 3.45 1.92
 -5 -5 6 2.41 1.47
 5 -5 -6 3 1.85
 5 5 -6 0.51 0.62
 5 5 -6 -0.64 1.4
 5 5 -6 3.38 1.8
 -5 5 6 -0.65 1.23
 -5 -5 5 7.65 2.18
 5 -5 -5 7 2.12
 -5 5 5 8.33 2.27
 5 5 -5 8.66 2.57
 5 5 -5 4.67 1.01
 5 5 -5 8.56 2.44
 5 5 -4 0.95 0.71
 5 5 -4 1.69 1.59
 -5 -5 4 2.29 1.39
 5 -5 -4 1.72 1.32
 -5 5 4 3.35 1.7
 5 5 -4 -0.66 1.24
 -5 5 4 1.9 1.54
 5 5 -4 1.35 1.37
 5 5 -3 0.27 0.79
 -5 -5 3 1.12 1.43
 5 -5 -3 0.56 1.06
 -5 5 3 1.62 1.25
 5 5 -3 -0.65 1.42
 5 5 -3 1.38 1.84
 -5 5 2 -0.78 1.35
 5 5 -2 -0.65 1.4
 5 5 -2 0.63 0.9
 5 -5 -2 1.67 1.42
 -5 -5 2 -1.66 1.34
 -5 5 1 2.32 1.58
 5 5 -1 2.11 1.24
 5 -5 -1 2.21 1.41
 -5 -5 1 2.75 1.53
 -5 5 0 0.76 1.17
 5 5 0 3.49 1.37
 5 -5 0 2.76 1.53
 -5 -5 0 2.73 1.52
 -5 5 -1 -0.75 1.28
 -5 -5 -1 2.72 1.57
 5 -5 1 -0.55 1.21
 -5 -5 -2 1.09 1.19
 5 -5 2 0.56 1.13
 -5 5 -2 -0.74 1.14
 -5 5 -2 0.63 1.29
 5 -5 3 0.56 1.15
 -5 -5 -3 -0.55 1.12
 -5 5 -3 -0.74 1.27
 5 5 3 0.31 0.72
 -5 5 -3 1.92 1.56
 5 -5 4 3.44 1.53
 -5 -5 -4 1.68 1.3
 -5 5 -4 1.94 1.65
 5 5 4 2.51 1.45
 -5 5 -4 2.97 1.72
 5 5 4 0.71 1.06
 -5 5 -5 6.72 2.23
 5 5 5 8.29 1.83
 5 5 5 1.84 1.75
 5 -5 5 10.53 2.43
 -5 -5 -5 8.59 2.17
 5 5 5 3.81 1.48
 -5 5 -5 11.12 2.47
 5 -5 5 8.7 2.51
 5 5 6 1.73 1.37
 5 5 6 4.69 2.28
 5 -5 6 3 1.85
 -5 -5 -6 2.35 1.81
 5 5 6 1.29 1.22
 -5 5 -6 0.67 1.36
 5 -5 6 -2.66 1.52
 5 5 7 3.79 1.42
 5 5 7 2.88 1.96
 5 -5 7 3.34 1.21
 5 -5 7 4.29 1.89
 5 5 7 8 2.41
 -5 -5 -7 6.08 2.04
 -5 5 -7 6.11 2.22
 5 -5 7 3.04 0.76
 5 5 8 12.85 2.48
 5 5 8 18.6 3.87
 5 -5 8 13.9 2.19
 5 -5 8 16.34 3.09
 5 5 8 15.83 3.12
 -5 -5 -8 10.68 2.73
 -5 5 -8 10.4 2.7
 5 -5 8 11.78 1.7
 5 5 9 3.32 1.95
 5 5 9 1 1.33
 5 -5 9 1.67 1.25
 5 5 9 2.85 1.55
 -5 5 -9 0.71 1.64
 5 -5 9 0.98 0.83
 5 5 10 4.15 1.65
 5 -5 10 8.63 1.89
 5 5 10 3.69 1.89
 -5 5 -10 3.64 1.95
 5 -5 10 5.4 1.49
 5 -5 11 0.44 0.89
 5 5 11 -0.63 1.19
 5 5 11 -0.77 1.32
 -5 5 -11 3.45 1.93
 -5 5 -11 0.75 1.52
 5 5 11 -1.04 1.96
 5 -5 11 0.49 1
 5 -5 12 1.48 1.37
 5 5 12 5.31 2.31
 5 5 12 2.38 2.03
 5 -5 12 3.02 2.05
 -5 5 -12 3.84 1.96
 -5 5 -12 1.11 1.54
 5 -5 13 2.17 1.51
 -5 5 -13 2.38 1.93
 5 5 13 0.82 1.54
 5 -5 14 7.13 2.25
 -5 5 -14 5.72 2.44
 5 5 14 7.58 2.6
 5 -5 15 0.64 1.31
 -5 5 -15 0.84 2.05
 5 5 15 2.62 1.9
 -5 -6 14 2.26 2.01
 -5 -6 13 -2.26 1.93
 5 6 -12 7.07 2.73
 -5 -6 12 9.02 2.78
 -5 6 12 6.34 2.43
 -5 -6 11 2.3 1.96
 5 6 -11 5.19 2.58
 5 6 -11 2.35 1.69
 -5 6 11 3.52 2.35
 -5 -6 10 -2.35 1.91
 -5 6 10 -0.85 1.61
 5 6 -10 0.62 1.5
 5 6 -10 0.85 1.73
 -5 6 9 1.66 1.56
 5 6 -9 3.34 2.23
 5 6 -9 -0.65 1.49
 5 6 -8 4.94 2.11
 -5 6 8 8.08 2.49
 5 6 -8 3.35 1.94
 5 6 -7 4.08 2.26
 -5 6 7 1.58 1.36
 5 6 -7 5.56 2.14
 -5 6 6 3.91 1.9
 5 6 -6 -0.81 1.86
 5 6 -6 -0.72 1.91
 -5 6 5 3.07 1.77
 5 6 -5 0.8 1.62
 5 6 -5 -0.73 1.6
 -5 6 5 -0.9 1.7
 -5 6 4 4.33 2
 5 6 -4 4.35 1.26
 5 6 -4 -0.79 1.73
 -5 6 3 1.69 1.83
 5 6 -3 -0.37 0.89
 5 6 -3 -0.79 1.48
 -5 6 2 -0.83 1.28
 5 6 -2 0.8 0.92
 5 6 -2 2.35 2
 -5 6 1 0.81 1.52
 5 6 -1 0.44 1.06
 -5 6 0 0.79 1.22
 5 6 0 0.94 1.25
 -5 6 -1 0.78 1.58
 5 6 1 0.5 1.22
 5 6 1 0.97 1.83
 -5 6 -2 1.55 1.46
 -5 6 -2 0.77 1.45
 5 6 2 0.54 1.43
 5 6 2 0.98 1.68
 5 6 3 0.99 1.52
 -5 6 -3 -0.77 1.57
 -5 6 -3 -0.77 1.33
 5 6 4 4.01 2.05
 -5 6 -4 7.7 2.52
 -5 6 -4 5.44 2.25
 5 6 5 -1.02 2.07
 -5 6 -5 -0.77 1.44
 -5 6 -5 0.78 1.59
 5 6 6 1.55 1.69
 -5 6 -6 3.96 2.02
 5 6 6 2.06 1.78
 -5 6 -7 5.61 2.47
 5 6 7 5.49 2.26
 5 6 7 1.03 2.09
 -5 6 -8 2.44 2.17
 5 6 8 7.16 2.37
 5 6 8 2.09 1.8
 -5 6 -9 0.83 1.56
 5 6 9 0.81 1.54
 5 6 9 2.13 2.01
 -5 6 -10 2.52 1.83
 5 6 10 -0.84 1.44
 -5 6 -11 5.13 2.64
 5 6 11 6.87 2.65
 -5 6 -12 5.22 2.52
 5 6 12 7.94 2.72
 -5 -7 11 -0.75 1.73
 -5 -7 10 1.55 1.98
 5 7 -9 -0.71 1.73
 5 7 -8 5.92 2.68
 5 7 -7 8.42 2.84
 5 7 -7 8.41 3.14
 -5 7 7 6.4 2.55
 -5 7 6 -0.95 1.93
 5 7 -6 0.93 2.14
 -5 7 5 -0.91 1.85
 5 7 -5 -1.85 2.25
 -5 7 4 0.89 1.81
 5 7 -4 1.84 1.74
 -5 7 3 0.87 1.65
 5 7 -3 0.92 1.87
 -5 7 2 -0.85 1.73
 5 7 -2 -0.91 1.99
 -5 7 1 -0.83 1.68
 5 7 -1 1.82 2.32
 -5 7 0 0.81 1.65
 -5 7 -1 1.6 1.74
 -5 7 -1 0.89 2.18
 -5 7 -2 0.79 1.82
 -5 7 -2 1.79 2.07
 -5 7 -3 -0.78 1.6
 -5 7 -3 -0.9 1.96
 -5 7 -4 -0.77 1.68
 -5 7 -4 0.9 1.7
 -5 7 -5 0.91 2.09
 -5 7 -6 -0.91 2.1
 -5 7 -7 0.92 2.54
 -5 8 1 0.82 1.9
 -5 8 0 -0.81 1.76
 -5 8 -1 -0.79 1.83
 -6 0 20 -1.65 2
 -6 0 19 -0.79 1.71
 -6 0 18 -0.75 1.52
 -6 0 17 -0.7 1.43
 -6 0 16 40.33 4.7
 -6 0 15 0.62 1.5
 -6 0 15 1.49 1.43
 -6 0 15 -2.9 1.9
 -6 0 15 -0.6 1.14
 -6 0 14 9.14 2.25
 -6 0 14 6.08 1.88
 -6 0 14 6.49 2.05
 -6 0 14 3.45 1.83
 -6 0 13 1.09 1.19
 -6 0 13 -0.82 1.41
 -6 0 13 0.53 1.34
 -6 0 13 0.5 1.39
 -6 0 13 -0.19 0.63
 -6 0 13 -0.52 1.32
 -6 0 12 6.27 1.82
 -6 0 12 11.96 2.31
 -6 0 12 6.37 2.39
 -6 0 12 8.63 2.01
 -6 0 12 9.67 2.12
 -6 0 12 7.95 1.21
 -6 0 11 0.53 1.22
 -6 0 11 0.49 1.07
 -6 0 11 -0.77 1.19
 -6 0 11 -0.43 1.15
 -6 0 11 -0.42 0.97
 -6 0 11 0.29 0.49
 -6 0 10 11.73 2.42
 -6 0 10 12.99 2.42
 -6 0 10 9.73 2.6
 -6 0 10 13.02 2.01
 -6 0 10 13.54 2.08
 -6 0 10 8.82 1.1
 -6 0 9 0.54 1.37
 -6 0 9 0.72 0.96
 -6 0 9 -0.44 1.01
 -6 0 9 0.33 0.81
 -6 0 9 0.33 0.92
 -6 0 9 0.32 0.44
 -6 0 8 43.21 4.34
 -6 0 8 41.94 4.75
 -6 0 8 41.72 3.13
 -6 0 8 33.95 2.98
 -6 0 8 37.6 2.13
 -6 0 7 0.67 1.16
 -6 0 7 -0.54 1.11
 -6 0 7 0.46 0.64
 -6 0 7 -0.24 0.74
 -6 0 7 -0.54 1.18
 -6 0 7 -0.1 0.45
 -6 0 6 70.26 3.29
 -6 0 6 69.85 5.73
 -6 0 6 80.32 6.44
 -6 0 6 67.5 3.63
 -6 0 6 64.12 3.72
 -6 0 6 67.71 5.43
 -6 0 5 -0.64 0.99
 -6 0 5 1.02 1.11
 -6 0 5 0.1 0.36
 -6 0 5 -0.65 1
 -6 0 5 1.1 1.4
 -6 0 5 0.27 0.44
 -6 0 4 32.36 3.91
 -6 0 4 24.82 3.45
 -6 0 4 22.02 3.1
 -6 0 4 28.85 2.01
 -6 0 4 25.34 3.3
 -6 0 3 -0.48 1.11
 -6 0 3 -0.62 1.26
 -6 0 3 -0.55 1.28
 -6 0 2 5.7 1.64
 -6 0 2 6.12 1.89
 -6 0 2 3.33 1.36
 -6 0 1 -0.48 1.11
 6 0 -1 -0.31 0.64
 -6 0 1 -0.61 0.93
 6 0 -1 0.54 0.74
 -6 0 1 -0.56 1.29
 -6 0 0 6.7 1.62
 6 0 0 4.61 1.18
 -6 0 0 5.46 1.63
 6 0 0 7.8 1.42
 -6 0 0 3.93 1.74
 -6 0 -1 -0.47 1.21
 6 0 1 0.35 0.6
 -6 0 -1 -0.62 0.95
 6 0 1 0.66 0.84
 -6 0 -1 -1.13 1.5
 6 0 2 6.22 1.79
 -6 0 -2 5.64 1.81
 6 0 2 5.04 1.25
 -6 0 -2 6.74 1.71
 6 0 3 0.54 1.01
 -6 0 -3 -0.64 0.98
 6 0 3 -0.39 0.96
 -6 0 -3 -0.49 0.85
 -6 0 -4 23.6 3.18
 6 0 4 35.07 3.99
 6 0 4 32.43 3.66
 6 0 4 22.26 2.87
 -6 0 -4 26.34 3.56
 6 0 5 0.63 1.08
 6 0 5 0.58 0.99
 6 0 5 0.08 0.3
 -6 0 -5 -1.04 1.13
 6 0 5 0.93 0.87
 6 0 6 70.25 6.23
 6 0 6 59.16 3.32
 6 0 6 66.35 5.76
 -6 0 -6 75.3 5.76
 6 0 6 74.34 5.51
 6 0 7 -0.67 1.45
 6 0 7 -0.63 1.38
 6 0 7 -0.21 0.64
 6 0 7 -0.22 0.67
 6 0 7 0.54 1.02
 6 0 8 46.06 4.79
 6 0 8 38.36 4.55
 6 0 8 35.83 2.87
 6 0 8 35.24 2.97
 6 0 8 31.79 3.82
 6 0 9 0.7 1.43
 6 0 9 0.32 0.69
 6 0 9 0.7 1.21
 6 0 9 -0.32 0.81
 6 0 9 -0.62 1.06
 6 0 10 9.81 1.7
 6 0 10 12.72 2.79
 6 0 10 11.92 1.95
 6 0 10 15.11 2.8
 6 0 11 -0.41 0.84
 6 0 11 -0.79 1.61
 6 0 11 -1.62 1.08
 6 0 11 -0.7 1.2
 6 0 12 9.62 2.07
 6 0 12 10.65 2.69
 6 0 12 5.84 1.61
 6 0 12 9.6 2.62
 6 0 13 -0.5 1.03
 6 0 13 -0.86 1.47
 6 0 13 0.49 1.19
 6 0 13 1.56 1.59
 6 0 14 8.06 2.94
 6 0 14 6.91 2.18
 6 0 14 9.85 2.77
 6 0 14 9.91 2.26
 6 0 15 0.93 1.75
 6 0 15 0.6 1.71
 6 0 15 -0.57 1.92
 6 0 15 -0.86 1.99
 6 0 16 45.33 4.95
 6 0 16 35.76 5.33
 6 0 16 33.24 4.47
 6 0 16 48.77 6.09
 6 0 17 -0.68 1.66
 6 0 17 1.01 2.19
 6 0 17 -0.94 2.18
 6 0 18 0.72 1.48
 6 0 19 -1.53 1.77
 6 0 20 0.8 1.64
 -6 -1 20 -0.84 1.58
 -6 1 20 -0.83 1.81
 -6 1 19 8.74 3.07
 -6 -1 19 7.17 2.68
 -6 1 18 1.51 1.42
 -6 -1 18 3.02 1.93
 -6 1 17 3.56 1.98
 -6 -1 17 0.71 1.74
 -6 1 16 4.02 1.86
 -6 -1 16 3.36 1.93
 -6 1 16 1.82 1.72
 -6 -1 16 6.28 2.67
 -6 1 15 37.01 5.26
 -6 -1 15 40.17 5.31
 -6 -1 15 22.62 3.73
 -6 1 15 28.83 3.88
 -6 1 15 25.13 3.84
 -6 -1 15 31.7 4.24
 -6 1 15 35.73 4.01
 -6 1 14 25.51 3.98
 -6 -1 14 24.71 4.25
 -6 -1 14 15.18 2.88
 -6 1 14 22.74 3.36
 -6 1 14 20.03 3.16
 -6 1 14 19.73 3.14
 -6 -1 14 12 2.83
 -6 -1 14 23.67 3.71
 -6 1 14 20.87 3.24
 -6 1 13 14.6 2.78
 -6 -1 13 7.57 2.63
 -6 1 13 6.97 1.82
 -6 1 13 15.6 3.3
 -6 1 13 5.38 1.92
 -6 1 13 11.33 2.45
 -6 -1 13 12.22 2.57
 -6 1 13 11.09 1.94
 -6 1 12 11.87 2.68
 -6 1 12 19.57 2.82
 -6 -1 12 17.54 3.08
 -6 1 12 15.01 3.22
 -6 1 12 21.24 2.93
 -6 1 12 19.96 2.92
 -6 -1 12 20.64 2.99
 -6 1 12 16.96 2.31
 -6 1 11 15.91 3.03
 -6 1 11 21.77 2.73
 -6 -1 11 15.14 2.97
 -6 1 11 25.9 3.94
 -6 1 11 18.86 2.64
 -6 -1 11 17.09 2.67
 -6 1 11 21.51 2.7
 -6 1 11 18.7 2.27
 -6 1 10 9.68 2.26
 -6 -1 10 9.49 2.17
 -6 1 10 11.47 1.96
 -6 1 10 11.04 2.62
 -6 1 10 11.7 2.04
 -6 -1 10 15.48 2.31
 -6 1 10 5.58 1.47
 -6 1 10 11.06 1.72
 -6 1 9 19.4 3.07
 -6 -1 9 18.73 3.06
 -6 1 9 21 2.52
 -6 1 9 17.01 3.14
 -6 1 9 17.9 2.32
 -6 1 9 22.49 2.44
 -6 1 9 13.77 1.87
 -6 1 8 7.42 2.06
 -6 -1 8 2.57 1.92
 -6 1 8 4.1 1.58
 -6 -1 8 4.34 1.76
 -6 1 8 3.13 1.05
 -6 1 8 1.73 0.86
 -6 1 8 1.13 0.69
 -6 1 7 9.14 2.07
 -6 1 7 7.9 2.28
 -6 -1 7 5.72 2
 -6 1 7 7.3 1.8
 -6 -1 7 8.11 1.93
 -6 1 7 6.88 1.24
 -6 1 7 5.9 1.23
 -6 1 7 6.42 1.26
 -6 1 6 5.14 1.65
 -6 1 6 6.34 1.83
 -6 -1 6 4.94 1.81
 -6 -1 6 7.11 1.12
 -6 -1 6 2.93 1.36
 -6 1 6 6.53 1.65
 -6 -1 6 3.05 1.7
 -6 1 6 5.34 1.01
 -6 1 6 5.6 1.07
 -6 1 6 3.06 0.92
 -6 -1 5 16.4 1.52
 -6 -1 5 15.89 2.84
 -6 -1 5 18.73 1.59
 -6 1 5 18.58 1.63
 -6 1 5 27.4 3.52
 -6 1 5 20.67 2.21
 -6 1 5 21.08 2.68
 -6 -1 5 22.57 3.26
 -6 1 5 19.68 1.63
 -6 1 5 17.63 2.84
 -6 1 4 18.67 2.94
 -6 1 4 23.9 1.47
 -6 -1 4 19.9 1.36
 -6 -1 4 23.06 3.15
 -6 -1 4 20.13 1.38
 -6 1 4 19.41 3.04
 -6 -1 4 23.02 3.22
 -6 1 4 22.18 2.71
 -6 1 4 24.32 1.47
 -6 1 4 26.61 2.59
 -6 1 3 5.41 1.95
 -6 -1 3 4.96 1.65
 -6 1 3 2.85 1.59
 -6 1 3 6.09 1.36
 -6 1 3 3.85 1.46
 -6 -1 3 4.52 1.85
 6 1 -3 3.92 1.31
 -6 1 3 4.62 1.67
 6 1 -2 20.46 2.64
 -6 1 2 16.27 2.35
 -6 -1 2 20.2 3.12
 -6 1 2 19.99 3.09
 -6 1 2 22.46 2.4
 -6 1 2 16.86 3.1
 -6 -1 2 21.93 3.03
 -6 1 2 18.1 2.87
 -6 -1 1 29.13 3.67
 -6 1 1 35.3 4.13
 6 1 -1 32.36 3.38
 -6 1 1 26.85 3.62
 -6 1 1 35.38 3.16
 6 -1 -1 38.36 3.29
 6 1 -1 29.97 2.23
 -6 1 1 39.87 3.42
 -6 -1 1 42.6 4.25
 -6 -1 0 42.92 4.4
 -6 1 0 57.5 5.23
 -6 1 0 38.89 4.28
 -6 -1 0 41.92 4.43
 6 1 0 45.93 4.02
 6 -1 0 42.42 2.73
 -6 1 0 42.54 3.61
 6 -1 0 39.74 3.56
 6 1 0 39.36 2.84
 -6 1 0 37.7 3.52
 -6 -1 -1 32.99 3.9
 6 1 1 40.97 3.9
 6 -1 1 31.43 2.49
 -6 1 -1 42.24 3.58
 -6 -1 -1 38.06 4.11
 -6 1 -1 28.3 3.11
 6 -1 1 31.16 3.25
 6 1 1 38.71 2.92
 -6 1 -1 35.77 4.18
 -6 1 -2 24.15 3.53
 -6 -1 -2 15.6 2.69
 -6 -1 -2 24.34 3.25
 -6 1 -2 23.66 2.71
 6 1 2 18.44 2.96
 -6 1 -2 23.94 2.82
 6 -1 2 16.92 2.46
 6 1 2 22.58 2.29
 -6 1 -3 6.82 2.17
 -6 -1 -3 2.88 1.34
 -6 1 -3 5.98 1.55
 6 -1 3 4.84 1.49
 6 1 3 5.05 1.69
 6 -1 3 4.22 1.54
 -6 1 -3 7.9 1.76
 6 1 3 6.62 1.43
 6 1 3 8.63 2.43
 -6 1 -3 5.72 1.87
 -6 1 -4 38.36 4.06
 6 1 4 23.66 3.5
 -6 1 -4 22.89 3.54
 6 -1 4 19.65 1.24
 6 1 4 32.38 3.78
 6 -1 4 19.29 1.25
 -6 1 -4 23.76 2.86
 -6 -1 -4 27.61 3.55
 6 -1 4 26.49 3.04
 6 1 4 22.11 3.37
 6 1 4 24.35 1.32
 6 -1 4 23.75 3.05
 6 1 4 25.67 2.75
 -6 1 -5 20.08 2.92
 6 1 5 20.25 2.55
 6 1 5 25.78 3.57
 -6 -1 -5 16.16 2.9
 6 1 5 15.6 1.42
 6 -1 5 17.31 1.48
 6 1 5 12.57 2.67
 6 -1 5 16.74 1.43
 6 1 5 17.41 3.06
 6 -1 5 18.48 2.66
 6 1 5 16.23 1.46
 6 -1 5 16.24 2.67
 -6 1 -6 2.87 1.6
 6 1 6 7.08 1.71
 6 1 6 7.61 2.24
 -6 -1 -6 4.9 1.71
 6 -1 6 5.05 0.97
 6 1 6 8.08 2.2
 6 -1 6 4.68 1.61
 6 1 6 4.79 1.59
 6 1 6 4.7 0.89
 6 1 6 6.19 1.06
 6 -1 6 1.66 1.14
 -6 1 -7 5.75 1.93
 6 1 7 5.14 1.54
 6 1 7 5.12 1.71
 -6 -1 -7 6.27 2.16
 6 1 7 2.55 1.48
 6 -1 7 11.1 2.22
 6 1 7 0.72 1.24
 6 1 7 4.2 1
 6 1 7 3.99 1.03
 6 -1 7 7.05 2.03
 -6 1 -8 1.15 1.47
 6 1 8 3.9 1.49
 6 1 8 1.94 1.65
 -6 -1 -8 2.59 1.5
 6 1 8 5.28 1.83
 6 -1 8 0.59 1.29
 6 1 8 2.98 1.62
 6 1 8 1.76 0.75
 6 1 8 2.79 0.96
 6 -1 8 2.48 1.58
 6 -1 9 24.27 3.45
 6 -1 9 19 3.44
 6 1 9 29.29 3.95
 6 -1 9 23.62 3.47
 6 1 9 16.28 3.17
 6 1 9 20.33 2.41
 6 1 9 18.67 2.28
 6 1 9 20.18 3.39
 6 1 9 14.99 2.81
 6 1 10 7.76 2.38
 6 1 10 9.96 1.84
 6 -1 10 11.51 2.67
 6 1 10 9.71 2.51
 6 -1 10 10.07 1.88
 6 1 10 10.92 1.92
 6 -1 10 3.47 1.71
 6 1 10 9.18 2.38
 6 1 10 7.06 2.23
 6 1 11 14.96 2.37
 6 -1 11 17.13 3.22
 6 1 11 18.68 3.63
 6 -1 11 16.4 2.59
 6 1 11 20.74 2.69
 6 -1 11 24.85 3.78
 6 1 11 19.11 3.23
 6 1 11 24.66 3.59
 6 -1 12 25.41 3.93
 6 1 12 14.27 3.44
 6 1 12 19.33 2.81
 6 -1 12 22.29 2.96
 6 1 12 22.83 2.93
 6 -1 12 28.49 4.21
 6 1 12 19.84 3.34
 6 1 12 23.28 3.82
 6 -1 13 10.98 2.78
 6 -1 13 13.6 2.5
 6 1 13 3.74 2.3
 6 1 13 6.7 1.97
 6 1 13 10.24 2.24
 6 -1 13 9.83 2.17
 6 -1 13 8.09 2.73
 6 1 13 19.22 3.28
 6 1 13 10.79 2.8
 6 -1 14 19.02 3.84
 6 -1 14 17.61 3.06
 6 1 14 30.9 4.81
 6 1 14 24.58 3.44
 6 1 14 21.14 3.26
 6 -1 14 23.42 3.41
 6 -1 14 16.96 3.65
 6 1 14 27.65 4.44
 6 -1 15 32.02 4.78
 6 -1 15 33.68 4.34
 6 1 15 31.98 5.03
 6 1 15 27.12 3.91
 6 1 15 28.93 4.04
 6 -1 15 31.66 4.17
 6 -1 15 27.5 4.55
 6 1 15 35.94 5.12
 6 -1 16 4.52 2.09
 6 -1 16 5.9 1.96
 6 1 16 6.23 2.65
 6 1 16 1.94 1.8
 6 -1 16 2.55 1.97
 6 1 16 2.43 1.99
 6 -1 16 3.7 2.57
 6 1 16 5.39 2.49
 6 -1 17 0.95 1.79
 6 1 17 1.07 1.65
 6 1 17 0.69 1.83
 6 -1 17 0.7 1.86
 6 -1 18 -0.99 1.7
 6 1 18 -0.73 1.49
 6 -1 18 -1.48 1.51
 6 1 19 10.78 3.1
 6 -1 19 8.6 2.84
 6 -1 20 -0.82 1.67
 6 1 20 -0.81 1.76
 -6 2 19 0.82 1.9
 -6 2 18 -0.79 1.81
 -6 2 17 0.75 1.52
 -6 -2 16 -0.89 1.68
 -6 2 16 0.71 1.54
 -6 2 15 4.46 2.48
 -6 -2 15 7.88 2.86
 -6 2 15 3.99 1.78
 -6 -2 14 2.57 1.87
 -6 2 14 0.86 1.62
 -6 2 14 0.55 1.26
 -6 2 14 3.12 1.8
 -6 -2 13 2.52 1.94
 -6 2 13 1.65 1.68
 -6 2 13 3.5 1.56
 -6 2 13 2.44 1.36
 -6 2 13 4.09 1.67
 -6 -2 12 4.92 2.45
 -6 2 12 8.71 2.37
 -6 2 12 4.34 1.51
 -6 2 12 4.18 1.45
 -6 -2 12 4.17 1.86
 -6 2 12 6.14 1.79
 -6 2 12 6.17 1.72
 -6 -2 11 5.59 2.22
 -6 2 11 -0.76 1.55
 -6 2 11 1 1.28
 -6 -2 11 2.02 1.64
 -6 2 11 3.11 1.1
 -6 2 11 1.83 1.32
 -6 2 11 2.19 1.47
 -6 -2 10 6.21 2.32
 -6 2 10 5.1 1.95
 -6 2 10 3.68 1.55
 -6 -2 10 3.9 1.94
 -6 2 10 3.23 1.02
 -6 2 10 3.11 1.46
 -6 2 10 3.63 1.46
 -6 -2 9 3.86 2.14
 -6 2 9 -0.7 1.2
 -6 2 9 2.02 0.87
 -6 -2 9 0.74 1.61
 -6 2 9 2.51 1.33
 -6 2 9 3.47 1.25
 -6 2 9 5.88 1.39
 -6 2 8 16.04 2.96
 -6 -2 8 14.47 2.67
 -6 -2 8 12.25 2.88
 -6 2 8 23.19 2.69
 -6 2 8 14.31 2.13
 -6 2 8 20.6 2.4
 -6 2 8 14.77 2.47
 -6 2 7 0.83 1.06
 -6 2 7 -0.64 1.3
 -6 -2 7 0.51 0.88
 -6 2 7 0.36 0.87
 -6 -2 7 1.41 1.33
 -6 2 7 0.67 0.69
 -6 -2 7 -0.32 0.74
 -6 2 7 0.3 0.79
 6 2 -7 1.27 0.85
 -6 2 6 27.37 2.97
 -6 2 6 27.01 3.62
 -6 -2 6 29.28 3.41
 -6 2 6 21.67 2.44
 -6 -2 6 28.31 4.05
 -6 2 6 21 2.3
 6 2 -6 23.76 2.42
 -6 -2 6 19.81 2.19
 -6 2 6 19.6 2.15
 -6 2 5 0.59 1.01
 -6 -2 5 0.49 1.07
 -6 -2 5 -0.67 1.47
 -6 2 5 0.3 0.74
 -6 2 5 0.52 0.72
 -6 -2 5 0.25 0.57
 6 2 -5 -0.24 0.62
 -6 2 5 0.41 1.04
 -6 2 4 3.29 1.27
 -6 2 4 2.81 1.5
 -6 2 4 6.14 2.05
 -6 -2 4 2.9 1.35
 -6 -2 4 0.66 1.34
 -6 2 4 3.12 0.93
 -6 -2 4 2.13 0.7
 -6 2 4 4.54 1.01
 6 2 -4 5.29 1.07
 6 2 -3 14.51 2.75
 -6 2 3 15.04 2.55
 -6 -2 3 12.04 2.24
 -6 2 3 16.32 3.1
 -6 -2 3 8.44 2.33
 -6 -2 3 13.26 1.44
 -6 2 3 13.49 1.77
 6 2 -3 13.12 1.44
 -6 2 3 11.66 2.12
 6 2 -3 15 2.67
 -6 2 2 9.41 1.86
 6 2 -2 10.41 2.37
 -6 2 2 9.23 1.99
 -6 -2 2 11.66 2.26
 -6 2 2 11.7 2.53
 6 2 -2 7.8 2.21
 -6 -2 2 11.63 2.45
 -6 -2 2 7.3 1.01
 6 2 -2 7.61 1.08
 -6 2 2 9.2 1.45
 6 2 -1 39.29 2.17
 -6 2 1 47.44 4.11
 -6 2 1 43.32 4.58
 6 2 -1 34.69 4.23
 -6 2 1 38.66 3.89
 -6 -2 1 47.39 4.27
 -6 2 1 34.77 4.43
 -6 -2 1 42.86 2.43
 -6 -2 1 43.83 4.6
 6 2 -1 40.67 4.24
 -6 2 1 41.64 2.44
 6 2 -1 39.85 2.43
 -6 2 1 40.18 3.01
 6 -2 0 2.52 1.29
 6 2 0 2.32 0.73
 -6 2 0 3.63 1.44
 -6 2 0 4.72 1.54
 6 -2 0 2.67 0.76
 -6 -2 0 1.5 1.02
 -6 2 0 2.86 1.56
 -6 -2 0 1.31 1.6
 6 2 0 2.3 1.4
 -6 -2 0 2.08 0.62
 -6 2 0 3.02 0.7
 6 2 0 3.07 0.73
 -6 2 0 3.3 1.02
 6 -2 1 41.8 4.12
 6 2 1 42.09 2.96
 -6 2 -1 41.97 3.98
 -6 2 -1 45.98 4.02
 6 -2 1 48.23 2.58
 -6 2 -1 39.11 4.68
 6 2 1 32.31 3.92
 6 2 1 40.54 2.5
 -6 2 -1 40.75 2.4
 -6 -2 -1 45.39 4.76
 -6 2 -1 47.27 3.32
 6 -2 2 7.59 2.02
 6 2 2 7.73 2.29
 6 2 2 10 1.56
 -6 2 -2 9.82 2.02
 -6 2 -2 12.51 2.56
 -6 2 -2 8.98 1.91
 -6 2 -2 13.6 2.77
 6 -2 2 5.97 0.72
 6 -2 2 8.83 1.12
 -6 2 -2 7.09 1.02
 -6 -2 -2 6.54 2.15
 -6 2 -3 12.38 1.34
 -6 -2 -3 16.33 2.87
 -6 2 -3 9.43 2.4
 6 2 3 8.12 2.04
 6 2 3 14.46 2.81
 6 -2 3 7.88 1.5
 6 -2 3 13.37 1.46
 -6 2 -3 14.85 2.58
 6 2 3 14.35 2.78
 6 2 3 11.68 1.82
 -6 2 -3 10.3 2.13
 6 -2 3 14.09 2.45
 -6 -2 -4 6.65 1.98
 -6 2 -4 3.14 0.86
 6 2 4 2.21 1.28
 6 -2 4 3.62 1.19
 6 2 4 3.7 1.71
 6 -2 4 2.31 0.8
 -6 2 -4 1.62 1.18
 -6 2 -4 2.37 1.65
 6 2 4 1.32 1.25
 6 2 4 3.82 1.18
 6 -2 4 1.76 1.2
 -6 -2 -5 0.68 1.38
 -6 2 -5 1.6 0.79
 6 2 5 -0.57 1.08
 6 2 5 -0.76 1.17
 6 -2 5 -0.39 0.8
 6 2 5 0.49 0.62
 6 -2 5 -0.24 0.62
 6 -2 5 0.61 1.15
 6 2 5 1.28 0.87
 -6 2 -5 1.13 1.3
 -6 2 -5 0.59 1.11
 6 2 5 0.67 1.26
 -6 2 -6 21.76 3.18
 6 2 6 28.46 3.88
 -6 2 -6 22.94 3.3
 -6 -2 -6 15.15 3.06
 6 2 6 25.84 2.46
 6 -2 6 28.09 2.52
 6 2 6 22.59 3.24
 6 2 6 27.24 3.92
 6 -2 6 22.01 2.74
 -6 2 -6 23.88 2.37
 6 2 6 25.04 2.39
 6 2 6 32.57 3.41
 6 -2 6 20.22 3.22
 6 2 7 -0.52 0.97
 -6 2 -7 0.61 1.16
 6 2 7 0.69 1.18
 -6 2 -7 -0.58 1.35
 -6 -2 -7 -0.7 1.21
 6 2 7 -0.3 0.82
 -6 2 -7 -0.3 0.7
 6 -2 7 -2.93 1.26
 6 2 7 -0.61 1.06
 6 -2 7 0.47 0.89
 6 2 7 0.8 1.22
 6 2 7 0.32 0.74
 6 -2 7 -0.31 0.71
 6 -2 7 -0.66 1.34
 6 2 8 18.46 2.27
 -6 -2 -8 23.64 3.63
 6 -2 8 22.25 3.75
 6 2 8 19.12 3.17
 6 -2 8 16.68 2.77
 6 2 8 12.3 3.03
 6 2 8 21.94 2.47
 6 2 8 19.65 3.03
 -6 2 -8 22.13 3.35
 6 2 8 18.04 3.56
 6 -2 8 15.8 2.92
 6 2 9 2.92 1.19
 6 2 9 -0.66 1.44
 6 -2 9 5.07 1.79
 6 2 9 2.55 1.85
 6 2 9 1.99 1.06
 6 2 9 4.24 1.68
 6 2 9 2.81 1.71
 -6 2 -9 2.89 1.61
 6 -2 9 0.72 1.24
 6 2 10 4 1.42
 6 -2 10 6.61 1.97
 6 2 10 6.21 2.26
 6 2 10 7.03 1.8
 6 2 10 4.55 2.07
 6 2 10 7.08 2.32
 -6 2 -10 4.02 1.83
 6 -2 10 6.01 2.25
 6 2 10 7.03 2.45
 6 2 11 1.82 1.98
 -6 2 -11 1.14 1.58
 6 2 11 2.08 1.51
 6 2 11 0.71 1.74
 6 2 11 0.96 1.17
 6 2 11 1.74 1.21
 6 -2 11 1.92 1.39
 6 -2 11 5.49 2.09
 6 2 12 1.89 2.06
 6 2 12 8.12 2.48
 6 2 12 7.19 2.42
 6 2 12 2.07 1.39
 6 -2 12 3.4 1.89
 6 2 12 7.55 1.99
 6 -2 12 3.27 2.18
 6 2 13 0.98 1.51
 6 2 13 1.56 1.59
 6 2 13 3.62 1.76
 6 2 13 1.68 1.36
 6 2 13 -0.51 1.41
 6 -2 13 1.44 1.24
 6 -2 13 1.71 1.86
 6 2 14 1.02 1.36
 6 2 14 1.65 1.68
 6 2 14 0.73 1.58
 6 2 14 -0.6 1.13
 6 2 14 1.09 1.33
 6 -2 14 1.53 1.31
 6 -2 14 0.89 2.05
 6 -2 15 4.04 2.24
 6 2 15 6.4 2.72
 6 2 15 4.34 2.76
 6 2 15 2.9 1.85
 6 2 15 3.19 1.71
 6 2 15 1.16 1.68
 6 -2 15 7.39 2.84
 6 2 16 2.72 1.65
 6 -2 16 -1.7 1.46
 6 2 16 -0.72 1.84
 6 2 16 -0.91 1.85
 6 2 16 1.1 1.9
 6 2 17 3.59 1.91
 6 2 17 -1.44 1.83
 6 -2 17 -0.9 1.83
 6 2 18 -0.71 2.05
 6 -2 18 -0.94 1.77
 6 2 18 -0.76 1.43
 6 2 19 5.57 2.13
 -6 3 18 3.34 2.13
 -6 3 17 0.8 1.62
 -6 3 16 1.52 1.85
 -6 -3 15 1.76 1.91
 -6 3 15 2.17 1.93
 -6 -3 14 -0.86 1.76
 -6 3 14 -0.68 1.49
 -6 -3 13 2.55 2.17
 -6 3 13 1.22 1.55
 -6 3 13 0.56 1.36
 6 3 -13 -0.61 1.64
 -6 3 13 0.65 1.41
 -6 -3 12 5.82 2.22
 -6 3 12 5.61 2.39
 -6 3 12 5.47 1.99
 -6 3 12 5.94 2.2
 -6 3 12 5.3 1.92
 6 3 -12 4.58 1.83
 -6 -3 11 3.25 1.98
 -6 3 11 0.77 1.67
 -6 3 11 0.57 1.16
 -6 -3 11 0.99 1.2
 -6 3 11 2.32 1.55
 6 3 -11 -0.53 1.43
 -6 3 11 0.5 1.22
 -6 3 10 12.41 2.86
 -6 -3 10 25.23 3.95
 -6 -3 10 17.21 2.64
 -6 3 10 14.43 2.46
 6 3 -10 15.51 2.64
 -6 3 10 18.19 3.02
 -6 3 9 15.63 2.74
 -6 3 9 13.23 2.79
 -6 -3 9 19.46 3.52
 -6 -3 9 16.5 2.61
 -6 3 9 16.21 2.1
 -6 3 9 18.91 2.77
 -6 -3 9 17.67 2.59
 6 3 -9 18.69 2.68
 -6 3 8 12.08 2.59
 -6 3 8 7.94 2.06
 -6 -3 8 9.47 1.92
 -6 3 8 7.91 1.5
 -6 3 8 11.23 2.15
 -6 -3 8 6.02 1.68
 6 3 -8 6.98 1.8
 6 3 -7 0.6 1.13
 -6 3 7 0.63 1.28
 -6 -3 7 0.41 1.1
 -6 3 7 0.65 0.62
 -6 3 7 -0.43 1
 -6 -3 7 2 1.3
 6 3 -7 -0.41 1.04
 -6 3 7 -0.54 1.17
 6 3 -6 6.11 1.95
 -6 3 6 4.18 1.8
 -6 -3 6 6.87 1.75
 -6 3 6 7.14 1.16
 -6 3 6 8.42 1.74
 -6 -3 6 7.49 1.7
 6 3 -6 9.18 1.88
 -6 3 6 11.16 2.33
 -6 3 5 87.35 6.3
 -6 -3 5 78.9 5.52
 -6 3 5 84.31 6.3
 -6 3 5 90.71 5.52
 -6 -3 5 74.9 5.08
 6 3 -5 88.84 6.74
 6 3 -5 83.06 5.29
 -6 3 5 76.25 3.73
 -6 -3 5 69.29 6.74
 -6 3 4 35.85 3.94
 6 3 -4 39.17 4.55
 -6 3 4 34.8 3.84
 -6 -3 4 29.71 3.21
 6 -3 -4 34.5 3.12
 -6 -3 4 36.25 3.19
 -6 3 4 37.15 3.17
 6 3 -4 39.82 4.44
 -6 -3 4 33.9 4.72
 6 3 -4 33.86 3.13
 -6 3 4 23.56 1.53
 -6 -3 3 35.86 3.44
 -6 3 3 37.45 3.85
 -6 -3 3 30.84 2.94
 6 -3 -3 32.05 2.94
 6 3 -3 34.08 4.32
 -6 -3 3 18.33 3.84
 6 3 -3 23.9 2.72
 6 3 -3 32.92 4.23
 -6 3 3 29.66 3.72
 -6 3 2 126.57 8.11
 -6 3 2 133.25 7.86
 -6 -3 2 121.08 6.52
 6 -3 -2 124.98 6.57
 6 3 -2 115.01 8.52
 6 3 -2 126.84 6.79
 -6 -3 2 119.4 8.87
 -6 3 1 105.52 7.12
 6 3 -1 91.79 4.28
 -6 3 1 110.15 6.66
 -6 -3 1 108.95 5.62
 6 -3 -1 99.71 5.5
 6 3 -1 88.16 7.27
 6 3 -1 91.53 7.37
 6 3 -1 92.54 5.53
 -6 -3 1 108.38 7.99
 6 3 0 209.26 8.79
 -6 3 0 188.8 11.11
 -6 3 0 207.43 10.38
 6 -3 0 214.98 9.56
 -6 -3 0 212.52 9.46
 6 3 0 224.32 12.34
 6 3 0 218.01 12.27
 -6 3 0 208.32 9.67
 6 3 0 208.62 9.74
 -6 -3 0 198.08 12.16
 6 3 1 98.17 5.27
 6 -3 1 99.62 7.25
 -6 3 -1 92.65 6.78
 6 -3 1 98.53 5.53
 -6 -3 -1 101.95 5.55
 -6 3 -1 106.97 6.32
 6 3 1 106.05 7.81
 -6 3 -1 95.02 5.62
 -6 -3 -1 99.28 7.97
 6 3 2 118.16 6.31
 6 -3 2 107.81 8.04
 -6 3 -2 139.69 8.34
 -6 3 -2 101.02 6.4
 6 -3 2 113.14 6.24
 -6 -3 -2 125.14 6.33
 6 3 2 115.22 8.45
 -6 3 -2 116.14 6.39
 -6 -3 -2 129.3 9.05
 6 3 3 29.24 2.96
 6 -3 3 33.33 4.18
 6 3 3 35.03 3.85
 -6 3 -3 37.63 3.27
 -6 3 -3 25.36 4.16
 6 -3 3 28.24 2.81
 -6 -3 -3 32.04 2.99
 6 3 3 37.98 4.59
 -6 3 -3 35.18 4.1
 6 3 3 30.13 4.34
 -6 3 -3 35.3 3.04
 -6 -3 -3 25.68 4.21
 6 3 4 33.95 3.35
 6 -3 4 35.64 4.34
 -6 3 -4 34.26 3.07
 -6 3 -4 30.33 4.43
 6 3 4 29.42 3.56
 -6 -3 -4 29.04 2.86
 6 -3 4 36.04 3.16
 6 3 4 30.68 4.37
 -6 3 -4 33.9 4.28
 -6 3 -4 35.08 4.14
 6 3 4 40.58 4.92
 6 -3 4 24.21 1.57
 -6 3 -4 31.22 3.03
 -6 -3 -4 31.84 4.45
 6 -3 4 30.38 2.46
 -6 3 -5 69.6 6.26
 6 3 5 81.48 5.69
 6 -3 5 81.86 6.84
 -6 3 -5 78.54 6.59
 6 3 5 89.06 7.27
 -6 3 -5 80.97 7.28
 -6 3 -5 82.63 5
 6 3 5 83.85 6.34
 6 3 5 81.43 5.2
 6 -3 5 76.58 5.15
 -6 3 -5 83.03 5.23
 -6 -3 -5 88.96 7.51
 6 -3 5 76.75 4.76
 -6 3 -6 9.27 2.41
 6 3 6 11.02 2.95
 -6 3 -6 9.27 2.49
 -6 3 -6 9.66 1.63
 -6 3 -6 10.31 3.06
 6 3 6 8.51 2.16
 6 -3 6 7.57 1.57
 6 -3 6 5.94 1.56
 6 3 6 8.52 1.74
 -6 3 -6 9.28 1.79
 6 -3 6 11.68 2.88
 -6 3 -7 1.37 1.29
 -6 3 -7 0.61 1.49
 6 3 7 0.75 1.62
 -6 3 -7 -0.28 0.81
 6 3 7 -0.59 1.36
 6 -3 7 0.38 1.01
 6 -3 7 -0.39 0.96
 6 3 7 0.42 1.02
 -6 3 -7 0.4 1.01
 6 -3 7 1.51 1.53
 6 -3 8 8.57 2.56
 6 3 8 9.06 2.68
 -6 3 -8 8.51 2.27
 -6 3 -8 13 1.72
 6 3 8 6.79 2.1
 6 -3 8 7.83 1.8
 6 3 8 11.75 2.11
 6 -3 8 11.78 2.12
 -6 3 -8 8.91 1.82
 6 3 9 21.4 3.72
 -6 3 -9 12 2.68
 -6 3 -9 23.69 2.99
 6 3 9 16.76 3.08
 6 -3 9 20.31 2.87
 6 3 9 21.12 2.85
 6 -3 9 14.97 2.47
 6 -3 9 14.41 3.08
 6 3 10 19.58 3.33
 6 3 10 11.33 2.34
 -6 3 -10 16.61 2.66
 6 -3 10 19.49 2.91
 6 -3 10 13.24 3.29
 6 3 10 14.67 3.3
 6 3 10 14.69 2.86
 -6 3 -10 15.96 2.99
 6 3 11 0.55 1.2
 6 -3 11 1.14 1.07
 -6 3 -11 3.66 1.66
 6 3 11 1 1.39
 6 -3 11 0.85 1.74
 6 3 11 -0.78 1.7
 6 3 11 2.14 1.64
 -6 3 -11 1.75 1.74
 6 3 12 2.92 1.56
 6 3 12 3.17 1.73
 -6 3 -12 1.69 1.51
 6 -3 12 3.67 1.64
 6 -3 12 2.65 1.92
 -6 3 -12 5.15 1.87
 6 3 12 6.05 2.02
 6 3 12 3.15 2.01
 6 3 13 0.62 1.35
 6 -3 13 -0.66 1.34
 6 3 13 -0.56 1.28
 6 -3 13 -0.91 2.11
 6 3 13 -0.8 1.74
 -6 3 -13 1.12 1.49
 6 3 13 -0.79 1.93
 6 3 14 -0.66 1.52
 6 -3 14 0.7 1.43
 6 -3 14 3.79 2.3
 6 3 14 0.84 1.59
 6 3 14 -0.8 2.03
 6 -3 15 -0.75 1.83
 6 3 15 2.78 1.69
 6 3 15 0.88 2.15
 6 3 15 3.19 2.38
 6 -3 16 2.39 1.73
 6 3 16 2.93 1.87
 6 3 16 3.2 2.54
 6 -3 17 1.68 1.83
 6 3 17 -0.77 1.78
 6 3 17 0.8 1.94
 6 -3 18 1.77 2.16
 6 3 18 0.8 2.23
 6 3 18 3.96 2.28
 -6 4 17 3.42 2.37
 6 4 -16 -0.78 1.8
 -6 4 16 -0.82 2
 6 4 -15 7.44 2.75
 -6 4 15 3.94 2.11
 -6 -4 14 0.87 1.64
 6 4 -14 2.13 1.89
 -6 4 14 0.76 1.42
 -6 -4 13 7.72 2.39
 6 4 -13 3.38 1.74
 -6 4 13 8.67 2.78
 -6 -4 12 1.69 1.84
 6 4 -12 2.58 1.65
 -6 4 12 1.37 1.4
 -6 -4 11 1.68 1.58
 -6 -4 11 2.98 1.72
 6 4 -11 1.85 1.84
 -6 4 11 2.63 1.9
 -6 -4 10 5.1 2.45
 -6 4 10 0.63 1.45
 -6 -4 10 0.57 1.38
 6 4 -10 2.94 1.87
 6 4 -9 0.61 1.48
 -6 -4 9 0.29 0.78
 -6 -4 9 0.85 1.72
 -6 -4 9 -1.08 1.24
 -6 4 9 0.6 1.3
 6 4 -9 0.56 1.23
 -6 4 9 -0.67 1.27
 -6 -4 8 3.12 1.07
 -6 4 8 4 1.85
 -6 -4 8 2.58 1.59
 -6 4 8 1.7 1.24
 6 4 -8 4.9 1.78
 6 4 -8 4.37 1.92
 -6 -4 7 7.95 1.46
 -6 4 7 10.49 2.54
 -6 -4 7 9.91 2.24
 -6 4 7 8.6 2
 6 4 -7 5.23 1.78
 6 4 -7 8.98 2.38
 6 4 -6 3.94 2.09
 6 -4 -6 3.81 1.43
 -6 -4 6 6.19 1.8
 -6 4 6 5.32 1.93
 -6 4 6 2.55 1.43
 6 4 -6 6.05 1.7
 -6 4 6 5.84 2.24
 6 4 -5 5.36 2.21
 -6 4 5 12.19 2.43
 6 -4 -5 10.07 1.99
 -6 -4 5 8.67 1.82
 6 4 -5 11.27 2.19
 -6 4 5 9.9 2.15
 -6 4 5 8.34 2.18
 6 4 -4 4.09 1.89
 -6 4 4 3.52 2.35
 -6 4 4 1.55 1.2
 -6 -4 4 4.82 1.44
 6 -4 -4 3.08 1.32
 6 4 -4 4.31 1.43
 -6 4 4 3.19 1.63
 6 4 -4 2.37 1.49
 6 4 -3 11.12 2.74
 -6 4 3 8.68 1.94
 -6 4 3 6.81 2.28
 6 -4 -3 8.51 1.78
 -6 -4 3 4.24 1.52
 6 4 -3 6.58 1.82
 -6 4 3 7.04 1.92
 6 4 -3 6.3 2.36
 6 4 -2 5.09 0.77
 6 4 -2 6.37 2.04
 -6 4 2 4.47 1.43
 -6 4 2 2.53 1.84
 6 4 -2 3.94 2.11
 -6 -4 2 7.06 1.79
 6 -4 -2 5.82 1.54
 6 4 -2 5.59 1.72
 6 4 -2 3.43 0.71
 -6 4 2 4.5 1.79
 6 4 -1 2.88 1.68
 -6 4 1 7.84 1.73
 -6 4 1 8.33 2.8
 6 4 -1 13.57 2.82
 -6 -4 1 4.9 1.39
 6 -4 -1 11.91 2.08
 6 4 -1 7.43 1.84
 6 4 -1 6.3 1.19
 -6 4 1 9.69 2.54
 -6 4 0 0.38 0.92
 -6 4 0 1.64 2.09
 6 4 0 1.61 1.64
 6 -4 0 0.41 1.09
 -6 -4 0 0.81 1.08
 -6 4 0 2.73 1.44
 6 4 0 2.32 1.33
 -6 4 0 1.96 1.51
 6 4 0 5.87 2.33
 -6 4 -1 9.22 1.61
 -6 4 -1 9.74 2.8
 6 4 1 3.26 2.09
 6 -4 1 3.31 1.44
 -6 -4 -1 7.67 1.77
 -6 4 -1 4.56 1.58
 -6 4 -1 4.64 1.92
 6 4 1 6.71 2.15
 -6 4 -2 5.8 1.34
 -6 4 -2 7.27 2.57
 6 4 2 3.31 1.92
 6 -4 2 3.36 1.42
 -6 -4 -2 5.31 1.58
 -6 4 -2 5.94 1.73
 -6 4 -2 5.4 1.95
 -6 4 -3 6.17 1.99
 -6 4 -3 6.99 1.34
 -6 4 -3 5.68 2.35
 6 4 3 6.73 2.35
 -6 -4 -3 7.1 1.65
 6 -4 3 6.83 1.69
 -6 4 -3 4.15 1.48
 6 -4 3 10.87 2.61
 6 4 4 3.13 2
 -6 4 -4 2.45 1.78
 6 4 4 5.71 1.68
 -6 4 -4 4.15 1.06
 6 -4 4 4.39 1.48
 -6 -4 -4 4.33 1.38
 -6 4 -4 3.29 1.45
 6 -4 4 2.38 2.03
 6 4 5 9.54 2.68
 -6 4 -5 8.34 1.19
 -6 4 -5 4.13 1.93
 6 4 5 9.02 2.2
 6 -4 5 9.95 2.02
 -6 -4 -5 8.55 1.79
 -6 4 -5 10.58 2.11
 6 4 5 10.22 2.04
 6 -4 5 4.87 2.09
 6 4 6 4.04 1.97
 -6 4 -6 3.71 0.77
 -6 -4 -6 2.34 1.31
 -6 4 -6 3.31 1.69
 6 4 6 3.2 1.48
 6 -4 6 4.47 0.92
 6 4 6 7.6 2.43
 6 -4 6 3.88 0.9
 6 -4 6 4.26 1.51
 6 4 6 1.5 1.22
 -6 4 -6 2.97 1.38
 6 -4 6 2.49 1.92
 6 -4 7 11.93 2.79
 6 4 7 3.93 1.85
 6 -4 7 6.97 1.32
 6 -4 7 5.94 1.22
 6 -4 7 12.26 2.25
 6 4 7 6.8 1.86
 -6 4 -7 7.19 1.95
 6 4 7 9.82 2.9
 6 -4 8 0.91 0.93
 6 -4 8 5.24 2.12
 6 4 8 2.36 1.58
 6 4 8 3.96 2.29
 6 -4 8 1.62 0.94
 6 4 8 4.39 1.74
 6 -4 8 5.61 1.84
 -6 4 -8 2.67 1.54
 6 4 8 2.49 2.12
 6 -4 9 0.9 1.83
 6 4 9 0.62 1.43
 6 4 9 -1.16 1.26
 6 -4 9 1.06 1.29
 6 4 9 0.84 1.83
 -6 4 -9 0.55 1.2
 6 4 9 1.01 1.74
 6 -4 9 0.78 0.95
 6 -4 10 0.44 1.02
 -6 4 -10 1.73 1.26
 6 4 10 4.13 2.25
 6 4 10 2.55 2.07
 6 4 10 -0.61 1.4
 6 -4 10 1.11 1.28
 6 -4 10 0.92 1.88
 6 -4 11 2.45 1.41
 -6 4 -11 4.24 1.87
 6 4 11 1.05 1.81
 6 4 11 0.86 1.75
 6 -4 11 3.51 1.75
 6 -4 11 0.95 1.63
 6 4 12 3.22 2.19
 6 4 12 3.98 1.7
 -6 4 -12 2.54 2.02
 6 -4 12 2.15 1.55
 6 -4 12 4.86 2.59
 6 4 12 3.46 2.75
 6 -4 13 8.8 2.22
 -6 4 -13 6.67 2.36
 6 4 13 2.79 1.53
 6 4 13 5.23 2.42
 6 4 14 -0.73 1.68
 6 -4 14 -0.64 1.47
 -6 4 -14 -1.4 1.52
 6 4 15 7.6 2.49
 6 -4 15 7.53 2.37
 -6 4 -15 7.34 2.48
 6 4 16 -1.58 2.02
 -6 4 -16 -0.77 2.14
 6 -4 16 0.73 1.69
 6 4 17 2.47 2.1
 6 -4 17 3.89 2.24
 -6 5 14 12.6 3.13
 6 5 -14 10.98 3.27
 -6 5 13 3.24 2.33
 6 5 -13 0.76 1.85
 -6 -5 13 1.72 1.99
 -6 5 12 3.13 1.99
 -6 -5 12 -0.85 1.73
 6 5 -12 2.2 1.87
 -6 -5 11 1.73 1.63
 6 5 -11 1.42 1.73
 6 5 -11 0.6 1.39
 -6 5 11 0.75 1.63
 -6 -5 10 0.87 1.64
 6 5 -10 3.15 1.61
 -6 5 10 -0.72 1.84
 -6 5 9 2.78 1.85
 6 5 -9 4.73 1.8
 6 5 -9 1.31 1.24
 -6 5 8 2.68 1.86
 6 5 -8 4.06 1.88
 6 5 -8 3.95 2.21
 6 -5 -8 4.3 1.71
 -6 -5 7 0.59 1.21
 6 5 -7 0.69 1.41
 -6 5 7 -0.65 1.22
 6 5 -7 1.93 1.98
 6 -5 -7 0.59 1.29
 -6 5 6 14.74 3.49
 -6 -5 6 9.72 2.41
 6 -5 -6 15.6 2.81
 6 5 -6 10.13 2.42
 -6 5 6 13.95 2.7
 6 5 -6 12.09 2.87
 -6 -5 5 0.56 1.29
 6 -5 -5 -0.56 1.43
 -6 5 5 0.95 1.47
 6 5 -5 0.62 1.59
 6 5 -5 -0.73 1.59
 6 5 -4 6.33 2.32
 6 -5 -4 4.37 1.7
 -6 -5 4 7.08 2.02
 -6 5 4 9.26 3.03
 6 5 -4 8.61 2.23
 6 5 -4 6.71 2.31
 6 5 -3 -0.9 2.08
 6 5 -3 0.58 0.58
 -6 5 3 0.91 1.84
 -6 -5 3 1.61 1.54
 6 -5 -3 0.54 1.3
 6 5 -3 0.61 1.15
 6 5 -3 2.28 1.66
 6 5 -2 -0.22 0.68
 -6 5 2 -0.9 1.69
 6 5 -2 -0.9 1.7
 -6 -5 2 -0.53 1.35
 6 -5 -2 -0.53 1.35
 6 5 -2 -0.61 1.32
 6 5 -2 -0.78 1.69
 6 5 -1 0.83 0.91
 -6 5 1 3.51 2.02
 6 5 -1 1.81 1.39
 6 -5 -1 1.57 1.14
 -6 -5 1 1.04 1.33
 6 5 -1 4.24 1.74
 6 5 -1 0.79 1.83
 6 5 0 0.99 0.91
 -6 5 0 0.86 1.62
 6 5 0 1.83 1.41
 6 -5 0 3.67 1.45
 -6 -5 0 -0.52 1.19
 6 5 0 0.6 1.23
 6 5 0 2.42 2.06
 -6 5 -1 0.85 1.31
 6 5 1 2.78 1.89
 -6 -5 -1 4.13 1.69
 6 -5 1 3.17 1.68
 -6 5 -1 4.76 1.94
 6 5 1 0.82 1.89
 -6 5 -2 -0.85 1.31
 6 5 2 0.94 1.44
 6 -5 2 -0.53 1.23
 -6 -5 -2 -0.52 1.33
 -6 5 -2 -0.6 1.3
 6 5 2 -0.83 1.92
 6 -5 3 -0.54 1.24
 -6 -5 -3 2.63 1.72
 6 5 3 1.9 1.46
 -6 5 -3 1.8 1.46
 -6 5 -3 0.85 1.31
 -6 -5 -4 9.12 2.2
 6 -5 4 4.91 1.8
 6 5 4 7.73 2.48
 -6 5 -4 7.85 2.29
 -6 5 -4 7.68 2.56
 6 -5 5 1.85 1.59
 6 5 5 0.89 0.97
 -6 5 -5 -0.86 1.61
 6 5 5 0.98 1.99
 6 -5 5 0.56 1.29
 -6 -5 -5 1.66 1.34
 -6 5 -5 1.22 1.33
 6 5 5 0.87 1.64
 6 -5 6 11.26 2.82
 6 5 6 14.56 2.45
 6 5 6 9.26 2.88
 6 -5 6 15.35 2.79
 -6 -5 -6 7.95 2.26
 -6 5 -6 13.69 2.9
 6 5 6 13.12 2.7
 6 5 6 7.08 2.49
 6 -5 7 -0.96 1.47
 6 5 7 -0.52 1.27
 6 5 7 -1.05 1.39
 6 -5 7 0.59 1.36
 6 5 7 -0.64 1.39
 -6 5 -7 0.63 1.38
 6 5 7 0.9 2.18
 6 -5 8 3.9 2.37
 6 5 8 3.32 1.65
 6 5 8 4.26 2.46
 6 -5 8 4.24 1.87
 -6 5 -8 1.29 1.65
 6 5 8 3.26 1.59
 6 5 8 2.73 2.21
 6 -5 9 1 1.88
 6 5 9 4.72 1.87
 6 5 9 3.38 1.65
 6 5 9 6.53 2.65
 -6 5 -9 1.99 2.05
 6 5 9 3.68 2.35
 -6 5 -10 -0.68 1.58
 6 5 10 2.1 1.79
 -6 5 -11 3.51 1.95
 6 5 11 -0.73 1.48
 -6 5 -12 1.45 1.67
 6 5 12 3.78 2.1
 -6 5 -13 -0.75 1.72
 6 5 13 1.57 1.59
 -6 5 -14 12.38 2.99
 6 5 14 7.3 2.74
 6 5 15 0.84 2.04
 -6 6 11 2.52 2.05
 6 6 -11 0.82 2.18
 -6 6 10 5.72 2.6
 6 6 -10 2.4 1.95
 6 6 -10 4.75 2.34
 6 6 -9 1.57 1.71
 -6 6 9 4.78 2.38
 6 6 -9 2.12 2.11
 -6 6 8 2.35 1.91
 6 6 -8 2.32 1.79
 6 6 -8 2.19 1.69
 6 6 -7 0.76 1.76
 -6 6 7 1.54 1.68
 6 6 -7 -0.75 1.83
 6 6 -6 0.76 1.65
 6 6 -6 3.1 2.07
 -6 6 6 1.02 1.75
 6 6 -5 1.5 1.63
 6 6 -5 -0.8 1.73
 -6 6 5 0.98 1.99
 6 6 -4 1.49 1.28
 6 6 -4 1.63 1.88
 -6 6 4 0.96 2.1
 6 6 -3 4.03 2.2
 6 6 -3 2.97 1.99
 6 6 -3 5.83 2.49
 -6 6 3 4.75 2.43
 6 6 -2 -1.01 1.35
 -6 6 2 -0.93 1.75
 6 6 -2 0.74 1.81
 6 6 -2 -0.85 1.85
 -6 6 1 7.27 2.53
 6 6 -1 8.9 2.86
 6 6 -1 8.66 2.84
 6 6 -1 8.11 2.71
 -6 6 0 2.68 1.95
 6 6 0 2.22 2.06
 6 6 0 2.65 2.25
 6 6 0 1.02 1.76
 -6 6 -1 8.86 2.91
 -6 6 -1 10.93 2.71
 6 6 1 10.77 3.53
 6 6 1 5.15 2.87
 -6 6 -2 0.88 1.66
 -6 6 -2 -2.19 2.1
 6 6 2 -0.91 2.33
 6 6 2 1.04 1.96
 -6 6 -3 2.92 1.86
 -6 6 -3 -0.88 1.79
 -6 6 -4 0.73 1.59
 -6 6 -4 1.76 2.03
 -6 6 -5 0.74 1.5
 -6 6 -5 -0.87 1.9
 -6 6 -6 2.24 1.9
 -6 6 -7 1.51 1.74
 6 6 8 2.3 1.45
 -6 6 -8 1.52 2.03
 -6 6 -9 1.55 2.23
 6 6 9 3.13 2
 6 6 10 7.16 2.45
 -6 6 -10 1.57 1.72
 -6 6 -11 0.8 2.05
 6 7 -5 0.87 1.89
 6 7 -4 0.87 2.21
 6 7 -3 2.6 2.22
 6 7 -2 11.29 3.23
 6 7 -1 0.87 2.31
 -6 7 0 11.11 3.18
 6 7 0 12.16 3.68
 -6 7 -1 1.71 2.37
 -6 7 -1 7.24 2.51
 -6 7 -2 5.12 2.38
 -6 7 -2 10.77 3.32
 -6 7 -3 1.7 1.74
 -6 7 -3 1.78 1.94
 -6 7 -4 1.7 1.97
 -6 7 -4 1.76 1.92
 -6 7 -5 1.71 2.28
 -6 7 -6 -2.57 2.29
 -7 0 14 16.66 3.92
 -7 0 14 10.9 2.26
 -7 0 13 -0.9 1.97
 -7 0 13 -0.47 1.21
 -7 0 12 1.76 2.04
 -7 0 12 1.82 1.81
 -7 0 12 0.85 1.04
 -7 0 11 0.69 1.75
 -7 0 11 -0.38 0.96
 -7 0 11 0.86 1.62
 -7 0 11 -0.61 1.57
 -7 0 10 26.71 2.78
 -7 0 10 29.25 4.04
 -7 0 10 30.94 4.55
 -7 0 10 24.82 3.53
 -7 0 9 -0.81 1.77
 -7 0 9 -0.27 0.66
 -7 0 9 -0.64 1.4
 -7 0 9 0.28 0.89
 -7 0 9 -0.63 1.6
 -7 0 8 0.62 1.27
 -7 0 8 0.42 0.63
 -7 0 8 -0.79 1.49
 -7 0 8 -1.26 1.53
 -7 0 7 -0.77 1.33
 -7 0 7 -0.6 1.4
 -7 0 7 -0.14 0.44
 -7 0 7 -0.77 1.32
 -7 0 7 1.9 1.46
 -7 0 6 18.62 3.01
 -7 0 6 17.28 3.44
 -7 0 6 21.59 3.5
 -7 0 6 21.62 3.28
 -7 0 5 -0.57 1.15
 -7 0 5 1.49 1.4
 -7 0 5 -0.74 1.39
 -7 0 5 -0.64 1.21
 -7 0 4 14.49 2.64
 -7 0 4 16.94 3.18
 -7 0 4 11.56 2.65
 -7 0 4 8.78 2.29
 -7 0 3 0.65 1.49
 -7 0 3 1.1 1.2
 -7 0 3 -0.72 1.35
 -7 0 2 14.27 2.73
 -7 0 2 12.75 2.5
 -7 0 2 17.08 2.99
 -7 0 1 0.55 1.19
 -7 0 1 0.71 1.09
 -7 0 1 -0.65 1.42
 7 0 -1 -0.35 0.71
 -7 0 0 -0.54 1.1
 7 0 0 0.36 0.78
 -7 0 0 -0.71 0.95
 -7 0 0 -0.65 1.23
 7 0 0 -0.67 0.68
 -7 0 -1 -0.54 1.02
 7 0 1 0.38 0.78
 -7 0 -1 -0.72 1.11
 -7 0 -1 -0.66 1.43
 7 0 1 0.37 0.9
 -7 0 -2 13.2 2.85
 -7 0 -2 12.12 2.28
 7 0 2 13.28 2.12
 7 0 2 12.61 2.05
 -7 0 -3 1.48 1.4
 7 0 3 0.61 0.94
 7 0 3 -0.43 1.06
 -7 0 -3 -0.56 1.05
 7 0 4 18.31 3.06
 7 0 4 10.33 2.15
 -7 0 -4 11.89 2.5
 7 0 5 0.66 1.01
 7 0 5 -0.51 0.87
 -7 0 -5 -0.58 1.33
 7 0 6 23.06 3.45
 -7 0 -6 20.22 3.34
 7 0 6 18.43 2.91
 7 0 7 -0.58 1.09
 7 0 7 -0.19 0.41
 7 0 7 0.7 1.08
 7 0 8 0.18 0.55
 7 0 8 0.62 1.17
 7 0 8 -0.73 1.25
 7 0 9 0.25 0.6
 7 0 9 -0.66 1.34
 7 0 9 0.76 1.31
 7 0 10 25.58 2.62
 7 0 10 27.8 4.15
 7 0 10 24.47 2.58
 7 0 10 25.17 3.9
 7 0 11 1.41 1.01
 7 0 11 -1.66 1.69
 7 0 11 0.71 1.03
 7 0 11 2.22 1.8
 7 0 12 0.4 1.19
 7 0 12 2.6 1.76
 7 0 12 2.02 1.28
 7 0 12 1.56 1.34
 7 0 13 1.34 1.14
 7 0 13 -0.91 1.56
 7 0 13 -0.9 1.46
 7 0 13 -0.82 1.67
 7 0 14 8.61 2.75
 7 0 14 14.31 3.54
 7 0 14 10.36 2.37
 7 0 15 0.9 1.83
 7 0 15 -0.54 1.37
 7 0 15 -0.99 2.29
 7 0 16 0.58 1.34
 7 0 16 5.19 2.65
 7 0 17 -0.62 1.35
 -7 1 14 4.61 2.75
 -7 1 14 1.61 1.6
 -7 -1 14 1.6 1.69
 -7 1 13 8.96 3.02
 -7 1 13 9.36 2.16
 -7 -1 13 7.81 1.86
 -7 1 12 -0.87 2
 -7 1 12 1.79 1.24
 -7 -1 12 1.77 1.27
 -7 1 11 -0.4 0.93
 -7 -1 11 0.39 0.91
 -7 1 11 -0.84 1.72
 -7 1 11 0.6 1.14
 -7 1 10 5.99 1.52
 -7 -1 10 5.5 1.31
 -7 1 10 5.19 1.79
 -7 -1 10 9.41 2.8
 -7 1 10 4.9 2.18
 -7 -1 9 5.83 2.32
 -7 1 9 7.14 2.52
 -7 -1 9 5.12 2.19
 -7 1 9 3.88 1.71
 -7 -1 9 5.09 2.45
 -7 -1 9 8.48 1.4
 -7 1 9 5.99 1.47
 -7 1 9 4.02 1.24
 -7 1 9 5.08 1.2
 -7 -1 8 3.28 1.89
 -7 1 8 2.3 1.45
 -7 -1 8 0.71 1.34
 -7 1 8 3.18 1.53
 -7 -1 8 3.55 1.44
 -7 -1 8 1.89 0.8
 -7 1 8 1.46 0.68
 -7 1 8 3.3 1
 -7 1 8 2.59 0.98
 -7 1 7 4.25 1.97
 -7 1 7 2.98 1.62
 -7 -1 7 2.44 1.54
 -7 -1 7 2.05 1.66
 -7 1 7 5.06 1.74
 -7 -1 7 6.22 1.99
 -7 -1 7 1.89 0.67
 -7 1 7 2.36 0.78
 -7 -1 7 3.05 0.81
 -7 1 7 2.48 0.74
 -7 1 7 1.32 1.43
 -7 1 7 3.71 1
 -7 1 6 1.44 1.36
 -7 -1 6 0.81 1.08
 -7 1 6 -0.83 1.56
 -7 -1 6 -1.35 1.64
 -7 -1 6 0.67 1.37
 -7 1 6 0.97 1.05
 -7 -1 6 0.18 0.36
 -7 -1 6 0.26 0.39
 -7 1 6 0.49 0.37
 -7 1 6 -0.1 0.36
 -7 1 6 0.66 1.34
 -7 1 6 -0.28 0.7
 -7 1 5 0.47 0.95
 -7 -1 5 0.65 1.51
 -7 1 5 -0.7 1.2
 -7 1 5 0.8 1.51
 -7 -1 5 -0.67 1.25
 -7 1 5 -0.66 1.68
 -7 1 5 1.44 0.92
 -7 1 4 -0.46 0.93
 -7 -1 4 -0.65 1.32
 -7 1 4 0.67 0.9
 -7 1 4 -0.79 1.22
 -7 -1 4 -0.66 1.13
 -7 1 4 -1.32 1.52
 -7 1 4 -0.31 0.74
 -7 1 3 -0.46 1.06
 -7 -1 3 1.28 1.48
 -7 1 3 1.33 1.45
 -7 1 3 -0.66 1.52
 -7 1 3 1.3 0.87
 -7 1 3 0.79 1.81
 -7 -1 3 1.3 1.41
 -7 1 2 5.21 1.31
 -7 1 2 1.98 1.53
 -7 -1 2 1.95 1.5
 -7 1 2 3.1 1.89
 -7 1 2 5.24 1.82
 -7 -1 2 4.46 1.7
 7 1 -2 3.81 1.42
 -7 1 2 2.67 1.19
 -7 1 1 0.37 0.9
 -7 1 1 0.66 1.52
 -7 -1 1 0.65 1.33
 -7 1 1 -0.77 1.32
 -7 1 1 -0.64 1.56
 7 1 -1 0.48 1.11
 -7 -1 1 0.65 1.41
 -7 1 1 0.44 1.06
 7 1 -1 0.18 0.5
 -7 1 0 -0.44 0.89
 -7 -1 0 -1.28 1.4
 7 1 0 -0.99 1.01
 -7 1 0 -0.77 1.45
 -7 -1 0 -0.66 1.35
 -7 1 0 -0.39 0.86
 -7 1 0 -0.66 1.35
 7 -1 0 -0.44 1.06
 7 1 0 0.24 0.59
 -7 1 -1 0.44 1.08
 -7 -1 -1 -0.64 1.29
 7 -1 1 0.23 0.58
 7 1 1 0.51 0.79
 -7 1 -1 -0.77 1.19
 -7 -1 -1 -0.67 1.36
 -7 1 -1 0.42 0.79
 7 1 1 0.29 0.77
 7 -1 1 0.46 0.94
 7 1 2 7.48 1.89
 7 -1 2 4.19 1.02
 -7 1 -2 3.9 1.8
 -7 1 -2 2.69 1.3
 -7 -1 -2 1.91 1.7
 7 1 2 5.33 1.29
 7 -1 2 3.43 1.51
 -7 1 -3 0.92 1.11
 -7 -1 -3 -0.65 1.22
 7 -1 3 0.6 0.65
 7 1 3 -0.71 0.95
 -7 1 -3 0.79 1.36
 -7 1 -3 2.66 1.7
 7 -1 3 0.52 1.13
 7 1 3 0.38 0.92
 -7 -1 -4 0.65 1.51
 -7 1 -4 0.47 0.96
 7 -1 4 1.58 0.99
 7 1 4 -0.73 1.48
 -7 1 -4 -0.8 1.06
 -7 1 -4 -0.67 1.54
 7 -1 4 0.55 1.03
 7 1 4 0.42 0.85
 -7 -1 -5 1.33 1.53
 7 -1 5 1.66 1.13
 7 1 5 0.75 1.15
 7 1 5 0.7 1.32
 -7 1 -5 0.67 1.36
 7 1 5 1.39 1.12
 7 -1 5 1.72 1.33
 -7 -1 -6 -0.67 1.47
 7 1 6 1.42 1.64
 -7 1 -6 0.67 1.45
 7 1 6 1.01 1.1
 7 -1 6 1.16 1.1
 7 1 6 0.77 1.03
 7 -1 6 0.6 1.23
 -7 -1 -7 4.82 1.91
 7 1 7 0.79 1.62
 7 -1 7 3.65 1.62
 7 -1 7 1.91 1.2
 7 1 7 2.5 0.69
 7 -1 7 3.85 0.86
 7 -1 7 1.63 0.6
 7 1 7 2.24 0.71
 -7 1 -7 2 1.92
 7 1 7 2.73 1.57
 7 -1 8 5.78 1.78
 7 1 8 0.81 1.66
 7 -1 8 4.7 1.93
 7 1 8 3.03 0.93
 7 -1 8 2.56 0.87
 7 1 8 2.99 0.94
 7 1 8 2.35 1.5
 7 -1 9 7.45 2.28
 7 1 9 10.94 2.76
 7 -1 9 7.06 2.05
 7 -1 9 5.95 1.29
 7 1 9 6.28 1.41
 7 1 9 7.76 1.42
 7 1 9 6.31 2.13
 7 -1 10 6.42 2.14
 7 1 10 9.61 2.78
 7 -1 10 7.41 2.29
 7 1 10 5.87 1.5
 7 -1 10 7.73 1.58
 7 1 10 6.98 1.56
 7 1 10 5.39 1.95
 7 -1 11 0.75 1.42
 7 1 11 -0.91 1.39
 7 -1 11 -0.78 1.69
 7 1 11 -0.37 0.91
 7 -1 11 1.12 1.11
 7 1 11 0.72 0.97
 7 1 11 0.72 1.35
 7 -1 12 0.8 1.62
 7 1 12 -0.94 1.77
 7 -1 12 0.81 1.98
 7 1 12 2.11 1.41
 7 -1 12 1.68 1.25
 7 1 12 1.63 1.25
 7 1 12 3.04 1.94
 7 -1 13 5.9 2.34
 7 1 13 7.79 2.6
 7 -1 13 4.25 2.07
 7 1 13 7.43 1.83
 7 -1 13 5.59 1.76
 7 1 13 4.5 1.67
 7 1 13 1.6 1.64
 7 1 14 1.52 1.3
 7 -1 14 1.53 1.47
 7 -1 14 -0.89 1.68
 7 1 14 -1.01 2.05
 7 1 14 1.69 1.95
 7 -1 14 0.89 1.93
 7 1 15 0.88 1.8
 7 -1 15 0.92 1.88
 7 1 15 -3.13 1.97
 7 1 15 -0.55 1.34
 7 -1 15 1.11 1.28
 7 -1 16 -0.96 1.65
 7 1 16 1.78 1.51
 7 -1 16 0.6 1.65
 7 1 17 2.53 1.62
 7 -1 17 2.55 2.03
 -7 2 13 -0.54 1.24
 -7 -2 13 3.72 2.26
 -7 2 13 4.46 2.28
 -7 2 12 3.46 1.57
 -7 2 12 2.58 1.99
 -7 -2 12 0.91 2.11
 -7 2 11 0.9 1.04
 -7 -2 11 -0.67 1.47
 -7 2 11 0.83 1.43
 -7 -2 11 3.58 2.17
 -7 2 10 2.44 1.26
 -7 2 10 1.6 1.38
 -7 -2 10 2.57 1.4
 -7 -2 9 -0.62 1.36
 -7 2 9 0.45 0.84
 -7 2 9 0.72 0.92
 -7 2 9 0.77 1.57
 -7 2 9 -0.41 0.94
 -7 2 8 0.75 1.41
 -7 -2 8 3.07 1.49
 -7 2 8 1.67 1.16
 -7 2 8 1.92 1.04
 -7 2 8 0.56 0.78
 -7 -2 8 1.77 0.91
 -7 2 8 1.22 0.99
 -7 2 7 -0.72 1.47
 -7 -2 7 0.6 1.54
 -7 2 7 0.39 0.85
 -7 -2 7 0.51 0.76
 -7 2 7 0.27 0.72
 -7 2 7 -0.24 0.69
 -7 2 7 0.41 1.04
 -7 2 6 0.7 1.31
 -7 2 6 0.9 1.39
 -7 -2 6 1.76 1.57
 -7 2 6 2.57 1.2
 -7 -2 6 2.11 0.83
 -7 2 6 1.39 0.72
 -7 2 6 4.48 0.98
 -7 2 6 2.88 1.23
 -7 2 5 2.68 1.63
 -7 2 5 3.49 1.9
 -7 -2 5 1.74 1.34
 -7 2 5 1.42 0.98
 -7 -2 5 -0.74 1.88
 -7 -2 5 1.44 0.65
 -7 2 5 1.37 0.71
 -7 2 5 2.1 1.12
 -7 2 4 20.03 3.37
 -7 -2 4 24.82 3.48
 -7 -2 4 18.54 1.41
 -7 2 4 19.69 3.67
 -7 2 4 21.42 2.77
 -7 -2 4 24.92 3.85
 -7 2 4 19.77 1.46
 -7 2 4 24.38 2.61
 -7 2 3 1.24 1.51
 -7 -2 3 0.58 1.18
 -7 2 3 0.85 1.46
 -7 2 3 1.32 1.22
 -7 -2 3 0.73 1.77
 7 2 -3 0.6 1.22
 -7 2 3 0.63 0.91
 -7 2 2 4.78 1.72
 -7 -2 2 3.51 1.5
 -7 2 2 5.88 2.05
 -7 2 2 4.53 1.36
 -7 -2 2 0.72 1.48
 7 2 -2 1.81 1.32
 -7 2 2 4.04 1.15
 -7 -2 1 2.36 1.11
 -7 2 1 0.83 1.11
 -7 2 1 4.22 1.35
 7 2 -1 0.61 1.33
 -7 -2 1 5.13 2.18
 -7 2 1 0.58 1.4
 -7 2 1 0.61 0.85
 -7 2 0 0.56 1.22
 -7 2 0 -0.82 1.41
 7 2 0 1.24 0.96
 -7 -2 0 -0.73 1.38
 7 2 0 -0.34 0.52
 -7 2 0 -0.31 0.86
 -7 2 -1 4.39 1.69
 -7 2 -1 0.82 1.41
 -7 2 -1 1.02 1.18
 7 2 1 1.27 1.47
 7 -2 1 2.27 1.23
 7 2 1 1.19 0.82
 -7 -2 -1 4.34 1.93
 -7 2 -2 3.21 1.49
 -7 2 -2 4.97 1.92
 -7 2 -2 4.79 1.54
 7 2 2 5.57 1.25
 7 2 2 3.92 1.67
 7 -2 2 3.53 1.44
 -7 -2 -2 5.77 2.42
 -7 2 -3 0.52 1.21
 -7 2 -3 -0.84 1.7
 -7 -2 -3 -0.73 1.68
 7 2 3 1.34 1.26
 7 -2 3 0.35 0.44
 7 -2 3 -0.61 1.33
 -7 2 -3 0.56 1.21
 7 2 3 0.35 0.8
 7 2 3 -0.75 1.73
 -7 2 -4 23.71 3.24
 7 2 4 21.27 2.58
 7 2 4 26.47 4
 -7 -2 -4 25.09 3.99
 7 -2 4 18.41 1.34
 -7 2 -4 23.7 3.91
 7 2 4 21.4 3.7
 7 2 4 17.51 1.4
 7 2 4 17.92 1.32
 7 -2 4 25.47 3.56
 7 -2 5 0.66 1.69
 7 2 5 3.33 1.92
 -7 2 -5 1.7 2.07
 7 -2 5 1.77 1.08
 7 2 5 1.68 1.59
 7 -2 5 1.05 0.61
 7 2 5 1.27 0.65
 -7 2 -5 1.81 1.47
 7 2 5 1.77 1.36
 7 2 5 3.05 1.95
 7 -2 6 2.07 1.76
 7 2 6 1.35 1.37
 7 -2 6 0.95 0.97
 7 2 6 -0.86 1.76
 7 -2 6 2.37 0.83
 7 2 6 1.32 0.77
 -7 2 -6 1.26 1.45
 7 2 6 1.46 1.06
 7 2 6 0.77 1.45
 7 -2 7 -0.71 1.34
 7 2 7 -0.69 1.41
 7 -2 7 -0.24 0.67
 7 2 7 0.24 0.68
 7 2 7 -0.53 1.08
 7 2 7 -1.56 1.59
 7 2 7 0.23 0.69
 7 2 7 2.66 1.93
 7 -2 7 -0.51 1.11
 7 2 8 0.91 2.31
 7 -2 8 0.55 1.46
 7 2 8 0.79 1.71
 7 2 8 -0.58 1.33
 7 2 8 1.18 0.72
 7 -2 8 -0.28 0.72
 7 2 8 1.37 0.99
 7 -2 8 2.22 1.98
 7 2 9 0.93 1.59
 7 -2 9 -0.59 1.35
 7 2 9 1.25 1.59
 7 2 9 0.79 1.93
 7 2 9 -1.02 1.11
 7 2 9 0.63 0.91
 7 -2 9 -0.32 0.86
 7 -2 9 2.31 1.87
 7 -2 10 3.77 1.81
 7 2 10 0.95 1.93
 7 2 10 1.34 1.36
 7 2 10 2.39 1.94
 7 2 10 2.68 1.14
 7 2 10 4.61 1.37
 7 -2 10 4 2.04
 7 -2 11 0.67 1.46
 7 2 11 3.92 2.38
 7 2 11 0.71 1.45
 7 2 11 1.61 1.75
 7 2 11 0.42 1.03
 7 2 11 1.19 1.01
 7 -2 11 0.83 1.44
 7 -2 12 2.89 1.85
 7 2 12 1.01 1.91
 7 2 12 8.87 2.91
 7 2 12 0.76 1.76
 7 2 12 5.59 1.61
 7 2 12 4.77 1.6
 7 -2 12 3.47 2.41
 7 2 13 3.05 1.52
 7 2 13 4.04 2.24
 7 2 13 0.8 1.38
 7 -2 13 0.9 1.55
 7 -2 13 2.31 1.68
 7 2 13 1.04 1.96
 7 2 14 5.67 2.57
 7 2 14 8.46 2.91
 7 2 14 3.3 1.59
 7 -2 14 2.42 1.87
 7 2 14 4.29 2.34
 7 2 15 4.04 2.32
 7 2 15 1.78 1.81
 7 -2 15 0.85 2.35
 7 2 15 1.77 1.44
 7 2 16 -0.63 1.37
 7 -2 16 -0.88 1.66
 7 -2 17 -0.92 1.74
 -7 3 13 -0.89 1.54
 -7 -3 12 0.93 1.89
 -7 3 12 -0.86 1.75
 -7 3 11 1.05 1.14
 -7 -3 11 1.82 1.98
 -7 3 11 0.83 1.91
 -7 -3 11 0.55 1.26
 -7 3 10 0.49 1.06
 -7 3 10 1.59 1.73
 -7 -3 10 0.91 1.72
 -7 -3 10 0.53 1.35
 -7 -3 9 2.57 1.37
 -7 3 9 0.76 1.43
 -7 -3 9 -0.91 1.86
 -7 3 9 0.45 1.15
 -7 3 9 2.16 1.38
 7 3 -9 0.84 1.21
 -7 -3 8 -0.5 1.22
 -7 3 8 0.73 1.48
 -7 -3 8 0.91 1.71
 -7 3 8 2.06 1.23
 -7 3 8 0.54 1.24
 7 3 -8 2.31 1.19
 -7 -3 7 15.78 2.78
 -7 3 7 18.85 3.45
 -7 3 7 19.88 2.45
 7 3 -7 15.1 2.29
 -7 3 7 19.85 3.04
 -7 3 6 4.83 1.75
 -7 -3 6 2.94 1.73
 -7 3 6 4.85 2.59
 -7 3 6 5.35 1.93
 -7 3 6 2.77 1.13
 7 3 -6 1.6 0.96
 -7 3 5 3.83 1.7
 -7 -3 5 2.94 1.46
 -7 3 5 1.87 1.91
 -7 -3 5 3.79 1.15
 -7 3 5 2.15 1.5
 7 3 -5 2.63 1.15
 -7 3 4 6.7 2.1
 -7 -3 4 4.91 1.78
 -7 3 4 5.51 2.45
 7 3 -4 5.8 2.37
 -7 -3 4 5.86 1.24
 7 3 -4 4.28 1.25
 -7 3 4 7.05 2.22
 7 3 -3 39.71 4.94
 -7 3 3 54.07 4.97
 -7 -3 3 42.43 3.12
 -7 3 3 52.67 6.16
 7 3 -3 41.11 3.15
 7 3 -3 44.73 5.1
 -7 3 3 47.44 4.64
 -7 3 2 -1.66 1.35
 7 3 -2 -0.72 2.23
 -7 -3 2 -0.22 0.77
 -7 3 2 0.49 0.94
 7 3 -2 0.23 0.8
 -7 3 2 0.56 1.37
 7 3 -2 2.98 1.62
 -7 3 1 28.63 3.5
 7 -3 -1 21.52 2.14
 -7 -3 1 24.52 2.19
 7 3 -1 28.68 4.06
 -7 3 1 23.45 3.36
 -7 3 1 18.51 2.07
 7 3 -1 21.7 2.15
 7 3 -1 33.71 4.44
 7 3 0 4.59 2.2
 -7 3 0 0.59 1.35
 -7 3 0 2.02 1.45
 7 3 0 -0.74 1.51
 7 -3 0 1.27 1.06
 -7 -3 0 0.42 1.06
 -7 3 0 0.22 1.36
 7 3 0 0.9 1.46
 7 3 0 1.4 0.59
 -7 3 -1 19.8 3.31
 -7 3 -1 23.99 3.2
 -7 -3 -1 25.79 2.32
 7 -3 1 24.65 2.19
 7 3 1 26.5 2.28
 -7 3 -1 25.57 2.24
 7 3 1 23.05 2.34
 7 3 1 20.42 3.54
 7 3 2 0.29 0.76
 -7 3 -2 3.09 1.78
 -7 3 -2 0.46 1.16
 7 3 2 0.77 1.45
 7 -3 2 -0.22 1.01
 7 3 2 -0.25 1.02
 -7 3 -2 -0.22 0.83
 7 -3 2 0.7 1.41
 -7 3 -3 43.27 4.75
 -7 3 -3 44.63 4.05
 7 -3 3 47.1 3.24
 7 3 3 56.68 5.73
 -7 3 -3 44.34 3.21
 7 3 3 46.93 3.71
 7 -3 3 38.6 4.83
 7 3 4 5.64 2.15
 7 3 4 4.76 1.53
 -7 3 -4 9.23 2.44
 -7 3 -4 2.46 1.42
 7 -3 4 1.59 0.98
 7 -3 4 5.89 2.4
 -7 3 -4 5.01 1.18
 7 3 5 1.63 1.54
 7 3 5 0.89 1.09
 -7 3 -5 0.39 1
 7 3 5 0.63 1.45
 -7 3 -5 0.9 1.69
 7 -3 5 1.73 0.86
 7 -3 5 1.51 1.54
 -7 3 -5 0.55 0.9
 7 3 6 2.98 1.43
 7 3 6 3.3 2.1
 -7 3 -6 1.86 1.15
 7 3 6 1.92 1.71
 7 -3 6 3.48 1.17
 7 3 6 0.95 1.64
 7 -3 6 1.58 1.09
 -7 3 -6 3.03 1.14
 7 -3 6 6.26 2.09
 7 -3 7 24.98 3.91
 7 3 7 14.13 2.53
 7 3 7 21.67 3.83
 -7 3 -7 12.17 2.13
 7 3 7 13.92 2.94
 7 -3 7 21.67 2.61
 7 3 7 21.43 4.07
 7 -3 7 15.54 2.15
 7 3 7 15.57 2.18
 -7 3 -7 14.67 2.19
 -7 3 -8 0.69 0.92
 7 3 8 1.99 1.71
 7 -3 8 1.31 1.21
 7 3 8 1.77 1.76
 7 3 8 2.53 1.83
 7 -3 8 0.75 1.08
 7 3 8 0.78 1.04
 -7 3 -8 2.2 1.36
 7 3 8 1.08 1.04
 7 -3 8 0.83 1.57
 7 3 9 3.04 2.21
 7 -3 9 1.94 1.44
 7 3 9 0.64 1.3
 7 3 9 2.55 1.96
 7 -3 9 1.21 1.07
 7 3 9 1.7 0.98
 7 3 9 1.94 1.27
 7 -3 9 1.71 1.75
 7 3 10 -0.42 1.33
 7 3 10 2.07 2.11
 7 -3 10 3.19 1.68
 7 3 10 2.05 1.48
 7 3 10 2.57 1.87
 7 3 10 1.85 1.33
 7 -3 10 0.43 0.88
 7 -3 10 1.77 1.8
 7 3 11 1.5 1.39
 7 3 11 0.73 1.37
 7 3 11 0.86 1.49
 7 -3 11 1.82 2.1
 7 3 11 -2.11 1.99
 7 -3 11 0.58 1.33
 7 3 12 -0.53 1.08
 7 3 12 0.77 1.45
 7 3 12 -0.87 2.01
 7 -3 12 0.94 1.77
 7 -3 12 -0.63 1.38
 7 3 12 1.08 1.66
 7 3 13 -0.57 1.38
 7 -3 13 -0.68 1.39
 7 3 13 0.82 1.98
 7 3 13 0.87 1.9
 7 3 14 1.21 1.4
 7 -3 14 2.88 2
 7 3 14 1.72 1.75
 7 -3 15 1.53 1.86
 7 3 15 0.64 1.63
 7 -3 16 3.22 2.06
 7 -3 17 0.84 1.83
 7 4 -13 -0.63 1.45
 7 4 -12 0.6 1.59
 7 4 -11 -0.56 1.5
 -7 -4 10 -0.94 1.63
 7 4 -10 1.07 1.24
 -7 -4 9 -0.95 2.07
 7 4 -9 1.52 1.1
 -7 4 9 0.54 1.25
 -7 4 8 2.16 1.75
 -7 4 8 0.51 1.25
 7 4 -8 0.48 0.98
 -7 4 7 2.05 1.75
 -7 4 7 4.91 1.47
 7 4 -7 6.42 1.7
 7 4 -7 2.18 1.68
 -7 4 6 3.24 1.8
 7 4 -6 2.22 1.89
 7 4 -6 1.32 1.22
 -7 4 5 3.06 1.7
 7 4 -5 2.54 1.42
 7 4 -5 1.51 1.64
 -7 4 4 2.89 1.89
 7 4 -4 2.45 1.34
 7 4 -4 3.07 2.44
 7 -4 -4 3.93 1.39
 -7 4 4 1.95 1.99
 7 4 -3 0.78 1.7
 -7 4 3 -0.54 1.19
 7 -4 -3 2.65 1.23
 -7 4 3 -0.97 1.66
 7 4 -3 3.19 1.4
 7 4 -3 1.68 1.58
 -7 4 2 2.04 1.42
 -7 4 2 0.95 1.63
 7 4 -2 0.84 1.59
 7 -4 -2 1.1 1.02
 7 4 -2 0.79 1.05
 7 4 -2 0.79 1.93
 -7 4 1 0.48 1.16
 -7 4 1 0.94 1.91
 7 4 -1 2.54 1.73
 7 -4 -1 2.87 1.17
 -7 4 1 1.58 1.29
 7 4 -1 2.34 1.31
 7 4 -1 0.81 1.64
 7 4 0 0.82 1.54
 7 4 0 -0.17 0.57
 -7 4 0 0.44 1.08
 -7 4 0 0.93 1.74
 7 4 0 1.72 1.98
 7 -4 0 0.71 0.95
 -7 4 0 1.94 1.15
 7 4 0 0.79 1.09
 7 4 0 0.35 0.64
 -7 4 -1 1.64 1.05
 -7 4 -1 0.92 1.73
 7 4 1 3.48 2.01
 7 -4 1 1.79 0.91
 7 4 1 0.4 1.07
 -7 4 -1 0.77 1.18
 7 4 1 2.48 1.91
 7 4 1 0.98 0.8
 -7 4 -2 1.88 1.04
 -7 4 -2 4.6 2.45
 7 4 2 2.65 1.66
 7 -4 2 1.46 1.05
 7 4 2 2.05 1.3
 -7 4 -2 1.92 1.18
 7 4 2 1.24 1.07
 7 4 2 0.84 1.94
 -7 4 -3 0.34 0.79
 -7 4 -3 0.92 2.01
 7 4 3 0.9 1.38
 7 -4 3 1.51 1.05
 -7 4 -3 1.55 1.23
 7 4 3 1.47 0.98
 7 4 4 1.26 1.17
 -7 4 -4 1.53 1.08
 -7 4 -4 1.86 1.43
 7 4 4 3.66 1.99
 7 -4 4 3.51 1.28
 -7 4 -4 1.19 1.01
 7 -4 4 3.37 2.15
 7 -4 5 0.86 1.48
 -7 4 -5 -0.93 1.76
 7 4 5 0.93 1.75
 7 -4 5 3.24 1.36
 -7 4 -5 3.29 1.38
 7 4 5 0.94 1.14
 7 4 5 1.75 1.65
 7 -4 6 0.88 1.79
 7 4 6 1.81 1.67
 7 -4 6 2.12 1.13
 -7 4 -6 0.43 0.93
 7 4 6 1.55 1.44
 7 4 6 -0.88 1.92
 7 4 7 5.08 1.95
 7 4 7 5.37 2.29
 -7 4 -7 4.9 1.65
 7 4 7 6.23 2.15
 7 -4 7 1.33 1.18
 7 4 7 2.84 1.37
 7 -4 7 2.71 2.41
 7 -4 7 3.08 0.92
 7 4 8 1.22 1.63
 7 4 8 3.62 2.2
 7 -4 8 1.75 1.1
 -7 4 -8 2.34 1.25
 7 4 8 1.97 1.47
 7 -4 8 -0.93 1.74
 7 4 9 -0.52 1.2
 7 -4 9 0.95 1.93
 7 4 9 -0.66 1.43
 7 4 9 0.91 1.99
 7 -4 9 0.7 0.89
 7 4 10 0.7 1.62
 7 4 10 -0.55 1.2
 7 -4 10 2.92 1.98
 7 4 11 -0.75 1.41
 7 4 11 -0.58 1.41
 7 4 12 0.79 1.49
 7 4 12 -0.61 1.42
 7 4 13 0.83 2.02
 7 4 13 0.65 1.49
 7 5 -11 5.21 2.19
 7 5 -10 0.63 1.45
 7 5 -9 -0.61 1.63
 7 5 -9 -0.73 1.77
 7 5 -8 2.97 1.65
 7 5 -8 0.75 1.83
 7 5 -7 1.74 1.54
 7 5 -7 0.77 1.67
 7 5 -6 -0.56 1.37
 7 5 -6 -0.79 1.82
 7 5 -5 -1.11 1.53
 7 5 -5 0.81 1.64
 -7 5 5 1.04 1.79
 7 5 -4 2.74 1.74
 7 5 -4 2.46 1.79
 -7 5 4 1.03 1.77
 7 5 -3 -0.95 1.94
 7 5 -3 0.54 1.25
 7 5 -3 -0.83 1.57
 -7 5 3 2.02 2.2
 7 5 -2 1.91 2.32
 -7 5 2 1 1.53
 7 5 -2 -0.54 1.24
 7 5 -2 0.85 1.6
 7 5 -1 0.96 1.81
 -7 5 1 -0.98 1.5
 -7 5 1 -0.54 1.38
 7 5 -1 1.08 1.43
 7 5 -1 0.86 2.1
 7 5 0 2.91 1.97
 -7 5 0 0.97 1.97
 -7 5 0 -0.54 1.3
 7 5 0 -0.54 1.32
 7 5 0 -0.88 1.79
 7 5 1 -0.98 2.14
 -7 5 -1 -0.96 1.65
 7 5 1 0.55 1.19
 -7 5 -1 -0.53 1.29
 7 5 1 1.78 1.81
 7 5 2 1.81 1.97
 7 5 2 -0.99 1.53
 -7 5 -2 0.96 1.65
 7 5 3 -0.92 2.12
 -7 5 -3 -0.96 2.09
 7 5 3 3.01 2.04
 -7 5 -4 0.96 1.66
 7 5 4 2.04 1.57
 -7 5 -5 -0.96 1.81
 7 5 5 1.04 1.78
 7 -5 6 -0.99 2.4
 7 5 8 2.43 1.55
 7 5 9 4.36 1.8
 7 5 10 1.93 1.64
 7 5 11 3.33 1.99
 7 6 -7 3.46 2.32
 7 6 -6 1.37 1.66
 7 6 -5 0.68 1.73
 7 6 -4 -0.68 1.27
 7 6 -3 -0.67 1.55
 7 6 -2 0.67 1.46
 7 6 -1 -0.67 1.37
 7 6 0 -0.68 1.48
 7 6 1 -0.68 1.48
 7 6 2 -0.69 1.83
 -8 0 11 -0.94 1.78
 -8 0 11 -0.94 2.16
 -8 0 10 12.87 3.34
 -8 0 10 11.99 3.12
 -8 0 9 -0.89 1.52
 -8 0 9 2.71 1.96
 -8 0 8 -0.86 1.63
 -8 0 8 0.88 1.51
 -8 0 8 1.34 1.36
 -8 0 7 -0.86 1.86
 -8 0 7 -0.86 1.75
 -8 0 7 1.31 1.59
 -8 0 6 0.85 1.96
 -8 0 6 0.84 1.84
 -8 0 6 1.28 1.3
 -8 0 5 0.83 1.7
 -8 0 5 -0.83 1.7
 -8 0 5 -0.63 1.37
 -8 0 4 2.46 1.55
 -8 0 4 4.13 2.01
 -8 0 4 3.76 1.93
 -8 0 3 0.81 1.77
 -8 0 3 -0.82 1.4
 -8 0 3 -0.63 1.61
 -8 0 2 19.04 3.18
 -8 0 2 24.41 4.02
 -8 0 1 -1.82 2.03
 -8 0 1 0.82 1.4
 8 0 0 32.91 3.2
 -8 0 0 30.69 4.03
 8 0 0 27.15 2.87
 -8 0 0 28.76 4.27
 8 0 1 0.4 0.87
 8 0 1 -0.39 0.8
 -8 0 -1 0.83 1.69
 8 0 2 25.93 3.06
 -8 0 -2 21.39 3.39
 8 0 2 28.17 3.13
 -8 0 -2 19.25 3.9
 8 0 3 0.47 0.96
 -8 0 -3 0.62 1.34
 8 0 3 0.45 1.1
 8 0 4 7.08 1.7
 -8 0 -4 2.49 1.86
 8 0 4 1.93 1.4
 8 0 5 1.08 1.18
 -8 0 -5 -0.63 1.46
 8 0 5 -0.72 1.46
 8 0 6 1.16 1.18
 -8 0 -6 0.65 1.32
 8 0 6 1.48 1.51
 8 0 7 1.54 1.67
 8 0 7 0.62 1.42
 8 0 8 0.8 1.73
 8 0 8 -0.65 1.42
 8 0 9 -0.82 1.79
 8 0 9 -0.69 1.6
 8 0 10 22.01 3.84
 8 0 10 14.62 3.19
 8 0 11 0.88 1.65
 8 0 11 1.54 2.13
 8 0 12 9.11 3.07
 8 0 12 9.71 3
 8 0 13 0.94 1.92
 8 0 13 1.7 1.96
 8 0 14 -0.98 1.84
 -8 -1 12 -0.86 2.1
 -8 1 11 2.76 2.24
 -8 -1 11 2.51 2.04
 -8 -1 10 0.95 1.78
 -8 1 10 2.69 1.95
 -8 1 10 1 1.33
 -8 -1 10 4.04 2.16
 -8 -1 9 -0.93 1.59
 -8 1 9 2.63 1.78
 -8 1 9 -0.98 1.51
 -8 -1 9 0.8 1.84
 -8 -1 8 9.94 2.96
 -8 1 8 6.82 2.64
 -8 1 8 6.63 2.54
 -8 -1 8 8.68 2.59
 -8 1 7 -0.83 1.56
 -8 -1 7 2.71 2.31
 -8 1 7 0.93 1.23
 -8 -1 7 3.11 1.79
 -8 1 6 9.65 2.21
 -8 1 6 8.88 2.87
 -8 -1 6 9.9 2.79
 -8 1 6 10.1 2.85
 -8 -1 6 12.95 2.95
 -8 1 5 0.53 1.42
 -8 1 5 1.57 1.6
 -8 -1 5 0.89 1.68
 -8 1 5 0.91 1.4
 -8 -1 5 1.51 1.42
 -8 1 4 2.08 1.44
 -8 -1 4 -0.72 1.56
 -8 1 4 3.05 1.94
 -8 1 4 0.89 1.54
 -8 -1 4 0.75 1.29
 -8 -1 3 0.75 1.63
 -8 1 3 1.76 1.66
 -8 1 3 2.25 1.91
 -8 -1 3 -1.43 1.46
 -8 1 3 0.33 0.85
 -8 1 3 -0.5 1.29
 -8 -1 2 2.87 1.75
 -8 -1 2 4.5 2.16
 -8 1 2 1.76 1.79
 -8 1 2 5.43 1.74
 -8 1 2 2.23 1.62
 -8 1 1 0.87 1.5
 -8 -1 1 0.76 1.3
 -8 1 1 -0.73 1.49
 8 1 -1 0.51 1.11
 -8 -1 1 -0.71 1.54
 -8 1 1 0.49 1.08
 -8 1 0 0.88 1.65
 -8 -1 0 4.58 2.12
 -8 1 0 0.72 1.24
 8 1 0 2.62 1.34
 8 1 0 1.43 0.76
 -8 -1 0 4.21 2.09
 -8 1 0 2.47 1.2
 8 1 1 1.63 1.56
 -8 1 -1 0.5 1.27
 -8 -1 -1 0.7 1.7
 8 -1 1 1.49 1.14
 8 1 1 0.3 0.93
 -8 1 -1 0.88 1.36
 -8 -1 -1 0.77 1.18
 8 -1 2 1.28 0.71
 8 1 2 1.13 1.15
 -8 -1 -2 0.71 1.33
 -8 1 -2 0.5 1.09
 8 1 2 1.41 1.05
 8 -1 2 2.11 1.4
 -8 1 -2 -0.89 1.53
 8 -1 3 0.3 0.76
 8 1 3 1.17 1.28
 -8 1 -3 0.51 1.11
 -8 1 -3 -0.9 1.54
 8 1 3 1.98 1.36
 8 -1 3 -0.56 1.21
 8 1 4 3.06 1.82
 8 -1 4 3.39 1.2
 -8 1 -4 1.8 1.55
 8 1 4 0.88 0.9
 8 -1 4 1.18 1.11
 8 -1 5 1.86 1.35
 8 1 5 -0.48 0.99
 8 1 5 1.64 1.79
 8 -1 5 1.82 1.32
 8 -1 6 11.67 2.66
 8 1 6 9.49 2.21
 8 -1 6 7.61 2.37
 8 1 7 1.14 1.38
 8 -1 7 0.68 1.39
 8 -1 7 1.99 1.62
 8 1 7 -0.87 1.63
 8 -1 8 6.25 2.28
 8 1 8 8.92 2.75
 8 -1 8 7.1 2.33
 8 1 8 4.9 2.27
 8 -1 9 1.45 1.24
 8 1 9 0.92 1.73
 8 -1 9 0.75 1.62
 8 1 9 2.63 1.43
 8 1 10 0.94 1.77
 8 -1 10 1.5 1.63
 8 -1 10 -0.78 1.7
 8 1 10 1.4 1.87
 8 -1 11 5.5 2.19
 8 1 11 3.85 2.46
 8 -1 11 8.18 2.82
 8 1 11 5.19 2.36
 8 -1 12 1.65 2.28
 8 1 12 1.98 2.4
 8 -1 12 1.71 1.74
 8 1 12 1.57 1.81
 8 1 13 -0.82 1.68
 8 -1 13 -0.86 1.62
 8 1 13 1.02 1.92
 8 -1 14 4.48 2.29
 8 -1 15 1.86 2.03
 -8 -2 12 2.21 1.7
 -8 2 11 -0.9 2.08
 -8 -2 11 0.73 1.58
 -8 2 10 0.87 1.34
 -8 -2 10 0.72 1.56
 -8 2 9 -0.85 1.31
 -8 2 9 -1.06 1.82
 -8 -2 9 0.7 1.52
 -8 2 8 0.82 1.41
 -8 -2 8 -0.96 1.81
 -8 2 8 -1.03 1.77
 -8 -2 8 -0.69 1.59
 -8 2 7 2.39 1.84
 -8 -2 7 1.92 1.96
 -8 2 7 -1 2.18
 -8 -2 7 -0.68 1.65
 -8 2 6 13.17 3
 -8 -2 6 11.41 2.66
 -8 2 6 7.88 2.86
 -8 2 5 9 2.53
 -8 -2 5 5.37 2.01
 -8 2 5 6.82 2.71
 -8 2 4 23.93 3.05
 -8 2 4 23.97 3.81
 -8 -2 4 26.18 3.79
 -8 2 4 32.73 5.1
 -8 2 3 13.58 2.37
 -8 2 3 22.54 3.67
 -8 -2 3 11.49 2.94
 -8 2 3 17.99 3.82
 -8 2 2 9.55 2.64
 -8 -2 2 8.15 2.68
 -8 2 2 9.38 2.91
 -8 2 2 9.46 2.12
 8 2 -2 12.12 2.62
 8 2 -1 -0.65 1.49
 -8 -2 1 4.09 1.96
 -8 2 1 0.93 1.75
 -8 2 1 2.47 1.37
 -8 2 1 0.66 1.44
 -8 2 0 0.64 1.2
 8 2 0 -0.66 1.13
 -8 2 0 -0.93 2.02
 -8 2 0 0.52 1.19
 8 2 0 0.68 0.52
 -8 2 -1 0.62 1.27
 8 2 1 0.67 1.37
 -8 2 -1 1.87 1.9
 -8 2 -1 0.54 1.49
 8 2 1 1.54 0.83
 -8 2 -2 10.48 2.67
 8 2 2 11.07 2.69
 -8 2 -2 15.03 3.49
 -8 2 -2 12.89 2.61
 8 -2 2 8.77 2.14
 8 2 2 11.17 1.65
 -8 2 -3 9.66 2.35
 8 2 3 10.67 2.71
 -8 2 -3 13.26 3.51
 -8 2 -3 12.26 2.41
 8 -2 3 8.48 2.54
 8 2 3 11.05 1.86
 8 2 4 27.85 4.06
 8 -2 4 16.91 1.68
 -8 2 -4 28.47 4.73
 -8 2 -4 26.67 3.67
 8 2 4 27.02 2.95
 8 -2 4 30.6 4.09
 8 2 5 4.93 1.63
 8 -2 5 7.77 2.38
 8 -2 5 4.83 1.18
 8 2 5 8.29 2.46
 8 2 6 11.46 2.33
 8 -2 6 16.16 3.12
 8 2 6 11.27 3.17
 8 -2 6 10.19 2.18
 8 2 7 1.63 1.45
 8 -2 7 0.76 1.56
 8 -2 7 1.09 1.19
 8 2 7 3.84 2.09
 8 2 8 -0.59 1.2
 8 -2 8 -1.59 1.49
 8 -2 8 -1.74 1.34
 8 2 8 -0.98 1.52
 8 2 9 -0.64 1.2
 8 -2 9 -0.82 1.41
 8 -2 9 0.61 1.25
 8 2 9 1.01 1.73
 8 2 10 0.68 1.48
 8 -2 10 -0.85 1.73
 8 2 10 1.03 1.77
 8 -2 10 0.65 1.41
 8 2 11 -0.73 1.48
 8 -2 11 0.88 1.65
 8 2 11 1.05 1.98
 8 -2 11 0.69 1.67
 8 -2 12 2.9 1.86
 8 2 12 3.85 2.29
 8 -2 13 3.06 1.95
 8 2 13 4.06 2.5
 8 -2 14 6.44 2.63
 8 -2 15 1.69 2.05
 -8 3 10 -1.71 1.86
 -8 3 9 0.83 1.8
 -8 3 8 3.19 2.29
 -8 3 7 -0.77 1.56
 -8 -3 7 -0.57 1.32
 -8 3 7 -1.07 2.18
 -8 3 6 10.32 2.74
 -8 -3 6 8.02 2.18
 -8 3 6 10.49 3.24
 -8 3 5 2.83 2.38
 -8 -3 5 4.58 1.82
 -8 3 5 4.15 2.53
 -8 3 4 4.99 1.71
 -8 3 4 4.77 2.03
 -8 -3 4 2.86 1.71
 -8 3 4 5.12 2.73
 -8 3 3 1.13 1.38
 -8 3 3 2.62 1.67
 -8 3 3 2.02 2.69
 -8 3 2 13.24 2.86
 -8 3 2 10.95 3.18
 -8 3 2 11.59 2.55
 8 3 -2 12.23 2.79
 8 3 -1 4.62 2.14
 -8 3 1 0.99 2.01
 8 3 -1 3.39 2.06
 -8 3 1 4.16 1.77
 -8 3 1 5.45 2.09
 8 3 0 10.19 2.78
 -8 3 0 11.79 3.39
 8 3 0 4.29 2.11
 -8 3 0 10.38 2.41
 -8 3 0 12.76 2.62
 -8 3 -1 3.89 1.61
 8 3 1 9.54 2.99
 -8 3 -1 3.79 1.89
 8 3 1 5.36 1.01
 8 3 1 4.79 2.04
 -8 3 -2 13.84 2.58
 8 3 2 8.2 1.39
 8 3 2 13 3.02
 -8 3 -3 2.54 1.41
 8 3 3 2.23 1.01
 8 -3 3 0.75 1.42
 8 3 3 1.66 1.69
 -8 3 -4 6.32 1.99
 8 3 4 3.4 1.21
 8 3 4 4.47 2.39
 8 -3 4 3.89 2.08
 8 3 4 5.95 2.17
 -8 3 -5 3.71 1.6
 8 3 5 6.92 1.8
 8 3 5 5.42 2.41
 8 -3 5 3.2 1.85
 8 3 5 3.47 2.12
 8 3 6 10.95 3.07
 8 3 6 6.31 1.77
 8 -3 6 9.92 2.86
 8 3 6 9.27 3.18
 8 3 7 0.92 1.73
 8 3 7 -0.53 1.16
 8 -3 7 -0.85 1.73
 8 3 7 1.05 2.28
 8 3 8 5.83 1.81
 8 -3 8 7.9 2.79
 8 -3 8 6.65 1.68
 8 3 8 4.28 2.48
 8 3 9 0.63 1.53
 8 -3 9 -0.9 1.84
 8 -3 9 -0.49 0.99
 8 3 10 -0.68 1.38
 8 3 11 -2.17 1.67
 8 3 12 0.77 1.77
 -8 4 9 2.42 2.15
 -8 4 8 3.86 2.23
 -8 4 7 -1.48 1.61
 -8 4 6 -0.7 1.43
 -8 4 5 5.37 2.07
 -8 4 4 1.28 1.55
 8 4 -4 0.85 1.74
 -8 4 3 -0.6 1.68
 8 4 -3 -0.87 1.76
 8 4 -3 1.77 1.66
 -8 4 2 12.6 2.62
 -8 4 2 3.14 2.14
 8 4 -2 7.9 2.79
 8 4 -2 5.3 2.55
 8 4 -1 39.17 5.25
 -8 4 1 20.7 4.57
 8 4 -1 36.5 5.33
 -8 4 1 36.72 4.24
 8 4 0 23.41 4.42
 -8 4 0 13.39 3.69
 8 4 0 19.84 4.21
 -8 4 0 18.75 2.93
 8 4 1 44.77 5.89
 8 4 1 45.72 5.81
 -8 4 -1 36.01 5.61
 8 4 2 3.72 2.48
 -8 4 -2 6.18 2.86
 8 4 3 2.83 2.52
 -8 4 -3 2.07 1.95
 8 4 4 2.89 2.34
 8 -4 5 8.11 2.69
 8 4 5 3.92 2.14
 8 4 6 -1 1.71
 8 4 6 1.47 1.19
 8 -4 6 -0.92 2.24
 8 4 7 0.54 1.18
 8 4 8 2.37 1.52
 8 4 9 1.93 1.64
 8 4 10 2.07 1.98
 8 4 11 -0.73 1.49
 -9 0 9 2.91 2.24
 -9 0 8 1.91 1.8
 -9 0 7 0.94 2.05
 -9 0 6 -0.93 1.75
 -9 0 6 0.93 1.74
 -9 0 5 -0.92 1.88
 -9 0 5 -0.91 1.41
 -9 0 4 1.83 2.22
 -9 0 4 -0.91 1.71
 -9 0 3 -0.91 1.41
 -9 0 3 -0.9 1.7
 -9 0 2 0.92 1.41
 -9 0 2 0.89 1.68
 -9 0 1 -0.92 1.42
 -9 0 0 1.85 1.74
 9 0 1 -0.4 0.96
 -9 0 -1 1.86 1.75
 9 0 2 0.44 1.08
 9 0 2 -2.52 0.92
 -9 0 -2 0.93 1.75
 9 0 3 -0.98 1.13
 9 0 3 -0.45 1.04
 9 0 4 -0.53 1
 9 0 4 0.48 0.98
 9 0 5 1.14 1.16
 9 0 5 1.03 1.05
 9 0 6 0.6 1.39
 9 0 6 0.55 1.34
 9 0 7 0.64 1.56
 9 0 7 -0.82 1.66
 9 0 8 0.68 1.47
 9 0 8 -0.84 1.59
 9 0 9 0.72 1.74
 9 0 9 -1.74 2.01
 9 0 10 1.51 2.02
 9 0 10 0.9 2.29
 9 0 11 0.8 1.83
 9 0 11 0.93 2.01
 -9 -1 11 0.9 2.19
 -9 -1 10 4.43 2.37
 -9 -1 9 1.75 2.33
 -9 -1 8 2.58 2.1
 -9 1 7 -1.02 2.22
 -9 -1 7 -0.85 1.85
 -9 1 7 0.91 1.85
 -9 1 6 4.04 2.91
 -9 -1 6 3.37 1.84
 -9 1 6 8.01 2.99
 -9 -1 5 -0.84 1.58
 -9 1 5 -0.99 1.71
 -9 1 5 -0.87 1.64
 -9 -1 5 0.98 1.84
 -9 -1 4 -0.84 1.83
 -9 1 4 3.95 2.28
 -9 1 4 1.69 1.84
 -9 -1 4 2.92 2.48
 -9 1 3 0.98 1.69
 -9 -1 3 -0.84 1.59
 -9 1 3 -0.83 1.68
 -9 1 2 -0.98 1.84
 -9 -1 2 1.7 1.73
 -9 1 2 -0.82 1.4
 -9 1 1 0.98 1.69
 -9 -1 1 0.85 1.46
 -9 1 1 -0.81 1.65
 -9 1 0 -0.98 1.69
 -9 -1 0 0.86 1.74
 -9 1 0 -1.6 1.63
 9 1 0 0.54 1.17
 -9 1 -1 0.79 1.72
 9 1 1 1.11 1.28
 -9 1 -1 -1.98 2.28
 9 -1 2 2.18 1.39
 9 1 2 0.35 0.88
 9 1 2 -1.15 1.33
 -9 1 -2 0.99 1.87
 9 -1 3 -0.58 1.26
 9 1 3 -0.8 0.98
 9 1 3 -0.6 1.67
 -9 1 -3 -0.99 2.02
 9 1 4 3.15 1.35
 9 -1 4 3.69 1.71
 9 1 5 0.5 1.15
 9 -1 5 0.65 1.32
 9 1 5 0.65 1.42
 9 1 6 5.39 1.67
 9 -1 6 6.83 2.35
 9 1 6 2.72 1.97
 9 -1 7 -0.72 1.75
 9 1 7 0.58 1.35
 9 1 7 -0.92 1.88
 9 -1 8 0.75 1.52
 9 1 8 0.63 1.45
 9 -1 8 1.46 1.48
 9 1 8 0.95 1.78
 9 1 9 0.67 1.36
 9 -1 9 -0.78 1.59
 9 -1 9 0.76 1.43
 9 1 9 -0.97 2.12
 9 -1 10 2.45 1.88
 9 1 10 3.55 1.73
 9 -1 10 0.79 1.72
 9 1 11 0.75 1.73
 9 -1 11 -0.82 1.78
 9 1 12 1.59 1.83
 9 -1 12 0.85 1.96
 9 -1 13 0.87 1.78
 -9 -2 9 -1.52 1.76
 -9 -2 8 3.03 2.02
 -9 -2 7 1.51 1.64
 -9 2 7 1.74 2.32
 -9 -2 6 1.51 1.84
 -9 2 6 5.08 2.26
 -9 -2 5 0.76 1.84
 -9 2 5 -0.82 1.79
 -9 -2 4 3.04 1.44
 -9 2 4 4.82 2.55
 -9 -2 3 6.85 2.56
 -9 2 3 4.69 2.41
 -9 2 2 3.11 2.53
 -9 -2 2 7.62 2.49
 -9 2 2 3.8 2.27
 -9 2 1 2.08 2.11
 9 2 -1 3.34 1.92
 -9 2 1 0.74 1.8
 9 2 0 2.71 1.81
 -9 2 0 4.15 2.4
 -9 2 -1 6.26 2.39
 9 2 1 2.08 1.69
 -9 2 -1 3.12 2.41
 -9 2 -2 4.78 2.17
 9 2 2 2.85 1.82
 9 -2 3 2.72 1.96
 9 2 3 4.4 1.88
 -9 2 -4 1.33 1.45
 9 -2 4 4.96 1.89
 9 2 4 3.03 1.93
 -9 2 -5 2.62 2.02
 9 -2 5 2.22 1.89
 9 2 5 2.34 1.9
 -9 2 -6 2.55 1.77
 9 -2 6 -0.77 1.67
 9 2 6 0.8 1.75
 9 -2 7 1.59 1.73
 9 2 7 1.08 1.55
 9 -2 8 7.44 2.55
 9 2 8 2.94 1.57
 9 -2 9 0.86 1.75
 9 2 9 0.64 1.54
 9 2 10 0.68 1.48
 9 2 11 0.73 1.58
 -9 3 6 0.8 1.95
 -9 3 5 -0.77 1.79
 -9 3 4 0.75 1.72
 -9 3 3 1.44 1.92
 -9 3 2 1.39 1.61
 9 3 -1 -0.8 1.5
 -9 3 1 0.67 1.55
 9 3 0 2.43 2.06
 -9 3 0 0.65 1.32
 9 3 1 2.47 1.67
 -9 3 -1 -1.87 1.73
 9 3 2 0.84 1.71
 9 3 3 0.86 1.62
 9 3 4 0.88 1.78
 9 -3 4 1.62 1.76
 9 3 5 0.9 1.69
 9 -3 5 1.66 1.81
 9 3 6 0.92 1.58
 9 -3 6 2.57 1.86
 9 3 7 0.94 1.91
 -10 1 0 2.6 2.4
 -10 1 -1 0.86 2.18
 -10 1 -2 7.62 2.92
 -10 1 -3 2.51 2.58
 -10 2 1 0.81 2.15
 -10 2 0 -0.79 2.18
 10 2 1 2.08 2
 -10 2 -1 0.76 1.56
 10 2 2 0.71 1.45
 10 2 3 2.93 1.79
 10 2 4 1.51 1.74
 10 2 5 0.78 1.8
 10 2 6 8.83 2.64
 10 2 7 0.83 1.68
 10 3 0 -0.82 1.66

_iucr_refine_instructions_details
;
TITL uric acid dihydrate.res in P2(1)/c
    uricaciddihydrate.res
    created by SHELXL-2018/3 at 14:57:03 on 24-Sep-2022
REM Old TITL limengya-298k-mono in P2(1)/c
REM SHELXT solution in P2(1)/c: R1 0.287, Rweak 0.057, Alpha 0.078
REM <I/s> 0.452 for 164 systematic absences, Orientation as input
REM Formula found by SHELXT: C8 N6 O2
CELL 0.71073 7.404 6.3496 17.5648 90 89.977 90
ZERR 4 0.0004 0.0003 0.001 0 0.005 0
LATT 1
SYMM -X,0.5+Y,0.5-Z
SFAC C H N O
UNIT 20 32 16 20
SADI O1 C6 O3 C9
SADI O4 C10 O5 C3
SADI O6 C1 O7 C5
SADI C1 C4 C5 C2
SADI C1 N8 C5 N2
SADI C4 N1 C2 N7
SADI C4 C8 C2 C7
SADI N4 C8 N3 C7
SADI C8 N6 C7 N5
SADI N1 C6 N7 C9
SADI C6 N4 C9 N3
SADI N6 C10 N5 C3
SADI C10 N8 C3 N2
SADI 0.04 O4 N6 O5 N5
SADI 0.04 O4 N8 O5 N2
SADI 0.04 O6 C4 O7 C2
SADI 0.04 O1 N1 O3 N7
SADI 0.04 O6 N8 O7 N2
SADI 0.04 C1 N1 C5 N7
SADI 0.04 O1 N4 O3 N3
SADI 0.04 C1 C8 C5 C7
SADI 0.04 C1 C10 C5 C3
SADI 0.04 C4 C6 C2 C9
SADI 0.04 C4 N4 C2 N3
SADI 0.04 C4 N6 C2 N5
SADI 0.04 C4 N8 C2 N2
SADI 0.04 N1 C8 N7 C7
SADI 0.04 C6 C8 C9 C7
SADI 0.04 N4 N6 N3 N5
SADI 0.04 C8 C10 C7 C3
SADI 0.04 N6 N8 N5 N2
SADI 0.04 N1 N4 N7 N3
RIGU 0.001 0.001

L.S. 40 0 0
PLAN  5
SIZE 0.08 0.1 0.15
TEMP 25.28(10)
CONF
list 4
MORE -1
BOND $H
fmap 2 53
acta
TWIN -1 0 0 0 -1 0 0 0 1 2
REM <olex2.extras>
REM <HklSrc "%.\\limengya-298k-mono.hkl">
REM </olex2.extras>

WGHT    0.064300    0.196600
BASF   0.52714
FVAR       0.67381   0.68793
PART 1
O1    4    0.487808    0.997929    0.605599    21.00000    0.06489    0.04518 =
         0.04179   -0.00290   -0.00224   -0.01279
O4    4    0.028320    0.050637    0.595695    21.00000    0.05587    0.03949 =
         0.03908    0.00127    0.00268   -0.01525
O6    4    0.234803    0.446436    0.397292    21.00000    0.06332    0.04453 =
         0.03034    0.00090    0.00074   -0.01046
C1    1    0.222008    0.428804    0.466901    21.00000    0.04210    0.03062 =
         0.03187    0.00223    0.00235   -0.00273
AFIX  56
C4    1    0.283790    0.570420    0.520722    21.00000    0.04190    0.02895 =
         0.03585    0.00149   -0.00118   -0.00330
N1    3    0.377814    0.764645    0.514772    21.00000    0.04037    0.02580 =
         0.05025    0.00048   -0.00043   -0.00531
AFIX  43
H1    2    0.408826    0.826167    0.473152    21.00000   -1.20000
AFIX  55
C6    1    0.411641    0.839452    0.589606    21.00000    0.05135    0.04111 =
         0.04388    0.00073   -0.00326   -0.00556
N4    3    0.338523    0.691461    0.641807    21.00000    0.06351    0.04089 =
         0.03703   -0.00338   -0.00401   -0.01113
AFIX  43
H4    2    0.341562    0.700878    0.690633    21.00000   -1.20000
AFIX  55
C8    1    0.259507    0.525190    0.599235    21.00000    0.02638    0.03436 =
         0.03289   -0.00132   -0.00169    0.00778
AFIX   0
N6    3    0.175261    0.355748    0.624804    21.00000    0.04757    0.03976 =
         0.02735   -0.00355    0.00078   -0.00426
AFIX  43
H6    2    0.162183    0.336982    0.672981    21.00000   -1.20000
AFIX   0
C10   1    0.109284    0.211134    0.574935    21.00000    0.03738    0.02920 =
         0.03216    0.00123    0.00049   -0.00145
N8    3    0.137860    0.252775    0.499085    21.00000    0.04410    0.02825 =
         0.03225   -0.00185   -0.00078   -0.00641
AFIX  43
H8    2    0.099340    0.159286    0.467604    21.00000   -1.20000
AFIX   6

PART 0
O8    4    0.093743    0.285036    0.777426    11.00000    0.12268    0.10564 =
         0.05203   -0.00030    0.00381    0.02383
H8A   2    0.055836    0.383047    0.806204    11.00000   -1.50000
H8B   2    0.171293    0.219754    0.804140    11.00000   -1.50000
AFIX   6

O2    4   10.397760   10.752250   10.784689    11.00000    0.13814    0.09274 =
         0.05337   -0.00165   -0.01268    0.01837
H2A   2    0.365959    0.832334    0.821059    11.00000   -1.50000
H2B   2    0.340454    0.638264    0.792476    11.00000   -1.50000
AFIX   0

PART 2
O5    4    0.465025    0.963890    0.593345   -21.00000    0.08086    0.04484 =
         0.05273    0.00364   -0.01560   -0.02753
N5    3    0.318879    0.657759    0.625932   -21.00000    0.03159    0.03259 =
         0.01219    0.00031   -0.00333    0.00463
AFIX  43
H5    2    0.329393    0.677749    0.674152   -21.00000   -1.20000
AFIX   0
C7    1    0.233227    0.486169    0.597812   -21.00000    0.07559    0.05095 =
         0.02627   -0.00252   -0.00270   -0.02194
C2    1    0.217343    0.432055    0.524540   -21.00000    0.03072    0.03705 =
         0.02590   -0.00027   -0.00509   -0.00521
C5    1    0.281243    0.562551    0.466163   -21.00000    0.02989    0.03977 =
         0.02915    0.00100    0.00127   -0.00245
N2    3    0.354094    0.738524    0.504061   -21.00000    0.05070    0.04407 =
         0.02827    0.00491    0.00243   -0.01576
AFIX  43
H2    2    0.385906    0.834972    0.472404   -21.00000   -1.20000
AFIX   0
C3    1    0.386941    0.795857    0.575265   -21.00000    0.03050    0.03199 =
         0.03036    0.00367   -0.00181   -0.00330
N3    3    0.159025    0.325053    0.639104   -21.00000    0.03812    0.04340 =
         0.02578    0.00316   -0.00576   -0.00284
AFIX  43
H3    2    0.156118    0.320627    0.688025   -21.00000   -1.20000
AFIX   0
O3    4    0.001325    0.011467    0.609639   -21.00000    0.08199    0.05632 =
         0.03581    0.00457    0.00265   -0.02832
C9    1    0.086931    0.164974    0.590511   -21.00000    0.03981    0.04129 =
         0.02748    0.00276   -0.00196   -0.00432
N7    3    0.124852    0.238544    0.520519   -21.00000    0.05590    0.04180 =
         0.02696   -0.00079   -0.00334   -0.01806
AFIX  43
H7    2    0.096402    0.175764    0.478830   -21.00000   -1.20000
AFIX   0
O7    4    0.271833    0.537783    0.396338   -21.00000    0.06622    0.04168 =
         0.02853    0.00238    0.00208   -0.01177
HKLF 4


REM  uric acid dihydrate.res in P2(1)/c
REM wR2 = 0.1487, GooF = S = 1.061, Restrained GooF = 1.062 for all data
REM R1 = 0.0530 for 1482 Fo > 4sig(Fo) and 0.0855 for all 2197 data
REM 231 parameters refined using 224 restraints

END  
     
WGHT      0.0643      0.1966 

REM Highest difference peak  0.207,  deepest hole -0.211,  1-sigma level  0.047
Q1    1   0.4281  0.7833  0.7732  11.00000  0.05    0.21
Q2    1   0.2923  0.5598  0.5950  11.00000  0.05    0.20
Q3    1   0.1905  0.3400  0.7830  11.00000  0.05    0.18
Q4    1   0.2565  0.5703  0.5453  11.00000  0.05    0.17
Q5    1   0.0328 -0.0277  0.6586  11.00000  0.05    0.17

  REM The information below was added by Olex2.
  REM
  REM R1 = 0.0530 for 1482 Fo > 4sig(Fo) and 0.0855 for all 11931 data
  REM 231 parameters refined using n/a restraints
  REM Highest difference peak 0.21, deepest hole -0.21
  REM Mean Shift 0, Max Shift 0.000.

  REM +++ Tabular Listing of Refinement Information +++
  REM R1_all = 0.0855
  REM R1_gt = 0.0530
  REM wR_ref = 0.1487
  REM GOOF = 1.061
  REM Shift_max = 0.000
  REM Shift_mean = 0
  REM Reflections_all = 11931
  REM Reflections_gt = 1482
  REM Parameters = 231
  REM Hole = -0.21
  REM Peak = 0.21
  REM Flack = n/a

  
;
_olex2_submission_special_instructions  'No special instructions were received'
loop_
  _twin_individual_id
  _twin_individual_mass_fraction_refined
 1 0.473(4)
 2 0.527(4)
