# Supplementary material for: Unusual shape-preserved pathway of a core-shell phase transition triggered by orientational disorder
Source: IUCrJ. 2023 Jan 1;10(Pt 1):38–51. doi: 10.1107/S2052252522011034 (PMC9812221; doi:10.1107/S2052252522011034)
Supplement: Supplementary file 2 [file m-10-00038-sup2.hkl]

#
# h,k,l, Fc-squared, Fo-squared, sigma(Fo-squared), status flag
#
data_uricaciddihydrate
_shelx_title ' uric acid dihydrate.res in P2(1)/c'
_shelx_refln_list_code          4
_shelx_F_calc_maximum      152.38
_exptl_crystal_F_000       424.00
_reflns_d_resolution_high  0.6931

loop_
 _space_group_symop_operation_xyz
 'x, y, z'
 '-x, y+1/2, -z+1/2'
 '-x, -y, -z'
 'x, -y-1/2, z-1/2'

_cell_length_a     7.4040
_cell_length_b     6.3496
_cell_length_c    17.5648
_cell_angle_alpha  90.000
_cell_angle_beta   89.977
_cell_angle_gamma  90.000

_shelx_F_squared_multiplier     1.000

loop_
 _refln_index_h
 _refln_index_k
 _refln_index_l
 _refln_F_squared_calc
 _refln_F_squared_meas
 _refln_F_squared_sigma
 _refln_observed_status
   1   0   0          0.35          0.02         0.19 o
   2   0   0        734.59        689.04        12.78 o
   3   0   0          1.18          0.66         0.43 o
   4   0   0         75.32         65.21         2.24 o
   5   0   0          0.13         -0.10         0.61 o
   6   0   0         11.47         13.13         1.45 o
   7   0   0          0.52         -0.87         0.87 o
   8   0   0         72.20         65.92         3.80 o
   9   0   0          1.76          4.07         3.83 o
   1   1   0          1.71          2.53         0.33 o
   2   1   0      23219.26      21726.91       215.94 o
   3   1   0          0.93          0.42         0.24 o
   4   1   0         41.27         40.38         1.13 o
   5   1   0          4.05          1.87         0.52 o
   6   1   0        102.96         93.22         2.54 o
   7   1   0          0.09         -0.72         0.72 o
   8   1   0          5.94          4.68         1.12 o
   9   1   0          0.59         -0.51         1.65 o
  10   1   0          5.17          5.73         5.29 o
   0   2   0        960.03        883.28        17.09 o
   1   2   0          0.01          1.35         0.43 o
   2   2   0        132.91        126.60         2.47 o
   3   2   0         23.60         17.54         1.46 o
   4   2   0       5493.68       5615.28        66.25 o
   5   2   0          0.00         -0.19         0.45 o
   6   2   0          9.00          5.93         0.57 o
   7   2   0          0.03         -0.13         0.79 o
   8   2   0          0.09          0.55         0.89 o
   9   2   0          1.04          7.33         3.18 o
  10   2   0          0.74         -1.74         4.80 o
   1   3   0         91.93         78.18         2.52 o
   2   3   0       1155.62       1217.30        15.76 o
   3   3   0          1.99          1.15         0.56 o
   4   3   0        151.45        177.13         4.69 o
   5   3   0          1.01          0.26         0.84 o
   6   3   0        430.41        461.22         7.20 o
   7   3   0          3.53          2.38         0.81 o
   8   3   0         20.53         21.96         2.53 o
   9   3   0          0.47          2.96         2.45 o
  10   3   0          1.67         -1.81         3.66 o
   0   4   0       1828.15       1842.35        31.75 o
   1   4   0         30.37         29.45         1.65 o
   2   4   0        112.50        117.52         3.00 o
   3   4   0          0.39          0.90         1.00 o
   4   4   0          4.98          5.75         1.76 o
   5   4   0         12.74         14.68         1.69 o
   6   4   0          3.16          3.62         0.97 o
   7   4   0          1.31          1.44         0.69 o
   8   4   0         41.52         41.91         4.04 o
   1   5   0          0.29         -0.08         0.52 o
   2   5   0        132.85        141.62         3.66 o
   3   5   0          5.03          3.04         1.12 o
   4   5   0          2.59         -0.03         1.18 o
   5   5   0          5.37          5.17         1.51 o
   6   5   0          4.54          2.80         1.08 o
   7   5   0          0.03          0.46         1.56 o
   0   6   0         11.05         12.02         1.64 o
   1   6   0         14.87         13.47         1.52 o
   2   6   0         32.63         34.28         1.91 o
   3   6   0          6.74          5.13         1.12 o
   4   6   0          1.37          0.35         1.55 o
   5   6   0          0.57          1.90         1.92 o
   6   6   0          3.81          4.61         2.18 o
   7   6   0          0.83         -1.50         3.26 o
   1   7   0          4.26          3.21         1.31 o
   2   7   0          0.41          0.76         1.03 o
   3   7   0          2.10          1.59         1.78 o
   4   7   0          1.43          4.54         2.22 o
   5   7   0          0.45          1.78         3.63 o
   6   7   0         22.02         25.51         5.30 o
   1   8   0          1.51          5.75         4.67 o
   2   8   0         15.60         20.45         3.88 o
   3   8   0          9.67         12.86         4.76 o
   4   8   0         17.62         21.52         5.73 o
   5   8   0          0.01         -1.78         3.88 o
  -9   1   1          0.16          0.79         2.02 o
  -8   1   1          0.60          0.54         1.16 o
  -7   1   1          0.58          0.52         0.72 o
  -6   1   1         76.77         75.61         3.36 o
  -5   1   1        113.42        106.41         3.81 o
  -4   1   1        146.09        148.62         2.48 o
  -3   1   1         26.08         27.78         0.85 o
  -2   1   1      10091.42       9779.04       112.75 o
  -1   1   1         58.68         54.81         1.67 o
   0   1   1        810.87        742.61        12.34 o
   1   1   1         62.43         58.61         1.65 o
   2   1   1       9956.03       9786.43       119.40 o
   3   1   1         27.97         25.73         0.79 o
   4   1   1        152.75        153.35         2.38 o
   5   1   1        112.80        109.94         2.91 o
   6   1   1         80.00         78.02         3.15 o
   7   1   1          0.61          0.27         0.64 o
   8   1   1          0.62          1.90         1.03 o
   9   1   1          0.17          0.56         2.06 o
  10   1   1          2.11          1.89         4.80 o
 -10   2   1          1.19          1.78         4.74 o
  -9   2   1          6.45          4.46         2.46 o
  -8   2   1          2.94          3.08         1.55 o
  -7   2   1          4.45          3.91         1.39 o
  -6   2   1         90.55         90.63         1.96 o
  -5   2   1         12.20         16.60         0.94 o
  -4   2   1        727.07        746.46         9.79 o
  -3   2   1        427.94        427.44         8.71 o
  -2   2   1         48.97         42.68         1.55 o
  -1   2   1         46.24         44.83         1.68 o
   0   2   1         10.44          6.39         0.55 o
   1   2   1         42.19         36.02         1.46 o
   2   2   1         44.40         40.19         1.64 o
   3   2   1        413.53        405.32         5.39 o
   4   2   1        686.47        713.58        10.65 o
   5   2   1         12.68         20.12         1.45 o
   6   2   1         89.96         94.62         2.35 o
   7   2   1          4.86          4.28         1.11 o
   8   2   1          2.67          2.35         1.21 o
   9   2   1          6.36          7.95         2.64 o
  10   2   1          1.17          2.95         2.71 o
  -9   3   1          0.04         -0.17         2.37 o
  -8   3   1         11.10          8.17         1.97 o
  -7   3   1         50.48         52.11         3.16 o
  -6   3   1        220.03        218.73         6.00 o
  -5   3   1         22.28         14.97         1.59 o
  -4   3   1         14.89          9.80         1.12 o
  -3   3   1          7.38          8.50         1.33 o
  -2   3   1        471.82        487.72         8.24 o
  -1   3   1        383.66        402.91         6.69 o
   0   3   1         12.04          9.13         0.74 o
   1   3   1        374.93        398.54         7.46 o
   2   3   1        500.49        517.59         7.27 o
   3   3   1          6.71          8.14         0.80 o
   4   3   1         16.36         11.36         1.01 o
   5   3   1         23.27         18.75         1.31 o
   6   3   1        220.19        219.56         4.58 o
   7   3   1         49.07         53.97         1.98 o
   8   3   1         11.48         11.49         1.68 o
   9   3   1          0.04          0.75         4.78 o
  -8   4   1         75.60         76.01         7.21 o
  -7   4   1          4.76          3.70         1.15 o
  -6   4   1         13.04         17.29         1.90 o
  -5   4   1         49.95         55.67         2.57 o
  -4   4   1         17.16          9.86         1.47 o
  -3   4   1         30.29         20.11         1.35 o
  -2   4   1         93.80         92.26         2.78 o
  -1   4   1        116.16        110.05         3.27 o
   0   4   1        126.02        135.89         3.08 o
   1   4   1        121.34        109.73         3.40 o
   2   4   1         96.27         99.21         2.63 o
   3   4   1         33.04         26.48         1.55 o
   4   4   1         15.44         15.21         2.02 o
   5   4   1         47.82         49.95         3.24 o
   6   4   1         11.71         14.17         1.83 o
   7   4   1          4.39          3.08         0.89 o
   8   4   1         74.24         93.53         7.33 o
  -7   5   1          0.26          0.46         1.56 o
  -6   5   1          4.67          3.91         1.11 o
  -5   5   1          3.41          5.14         1.56 o
  -4   5   1          6.65         12.83         2.24 o
  -3   5   1         37.24         38.92         2.15 o
  -2   5   1         23.64         22.10         1.88 o
  -1   5   1         21.63         16.47         1.56 o
   0   5   1        190.94        216.60         4.44 o
   1   5   1         23.10         19.29         1.40 o
   2   5   1         23.45         21.93         1.49 o
   3   5   1         33.41         36.93         4.17 o
   4   5   1          6.75          9.99         2.16 o
   5   5   1          3.08          0.68         2.25 o
   6   5   1          5.03          5.84         1.52 o
   7   5   1          0.27          0.00         1.49 o
  -7   6   1          0.49         -1.48         3.02 o
  -6   6   1         17.50         18.09         3.00 o
  -5   6   1          1.33          1.30         1.92 o
  -4   6   1         24.66         29.11         3.07 o
  -3   6   1          3.13          2.28         1.06 o
  -2   6   1         12.53         14.94         1.39 o
  -1   6   1         23.67         26.66         2.64 o
   0   6   1         26.30         21.51         1.42 o
   1   6   1         21.23         18.41         2.00 o
   2   6   1         13.96         15.55         1.50 o
   3   6   1          2.84          5.56         1.43 o
   4   6   1         23.82         21.61         2.74 o
   5   6   1          1.24          1.58         1.88 o
   6   6   1         17.88         19.94         3.26 o
   7   6   1          0.47         -1.50         3.26 o
  -6   7   1          4.87          1.92         5.09 o
  -5   7   1          1.47          0.62         3.00 o
  -4   7   1         33.23         42.90         4.47 o
  -3   7   1          3.80          1.79         1.35 o
  -2   7   1         15.26         16.99         2.36 o
  -1   7   1         20.34         22.38         1.92 o
   0   7   1          7.35          8.20         2.01 o
   1   7   1         22.63         25.94         2.04 o
   2   7   1         16.90         19.09         2.57 o
   3   7   1          3.74          0.23         2.25 o
   4   7   1         34.68         38.17         4.25 o
   5   7   1          1.46          2.83         3.00 o
   6   7   1          5.18          9.68         6.09 o
  -5   8   1          1.11          1.81         4.18 o
  -4   8   1          5.75          9.45         5.00 o
  -3   8   1          4.53          8.00         3.99 o
  -2   8   1          5.09          3.75         3.62 o
   0   8   1          0.28          1.74         3.55 o
   1   8   1          0.37          1.92         3.90 o
   2   8   1          5.15          8.35         4.54 o
   3   8   1          4.94          1.23         3.02 o
   4   8   1          5.34          7.53         4.91 o
   5   8   1          1.11         -1.74         4.03 o
  -9   0   2          1.26          2.00         2.38 o
  -8   0   2         50.73         47.20         5.91 o
  -7   0   2         27.90         32.28         3.46 o
  -6   0   2         15.33         10.91         2.02 o
  -5   0   2         43.35         43.71         2.19 o
  -4   0   2         78.47         83.59         2.83 o
  -3   0   2        704.98        657.45        10.36 o
  -2   0   2       1073.21       1094.55        19.84 o
  -1   0   2       2270.99       2017.52        50.51 o
   0   0   2       6547.23       6060.60       148.14 o
   1   0   2       2265.50       2117.09        52.91 o
   2   0   2       1081.88       1128.04        20.89 o
   3   0   2        676.68        647.21         9.73 o
   4   0   2         80.52         82.02         3.15 o
   5   0   2         42.16         43.35         2.68 o
   6   0   2         16.93         12.84         1.74 o
   7   0   2         29.51         28.17         2.50 o
   8   0   2         54.28         54.48         4.28 o
   9   0   2          1.14         -1.53         2.38 o
  -9   1   2          0.40         -0.16         2.06 o
  -8   1   2          5.60          7.32         1.76 o
  -7   1   2          7.24          7.92         1.16 o
  -6   1   2         38.60         43.54         2.16 o
  -5   1   2          7.51          3.84         0.72 o
  -4   1   2         82.09         94.02         2.02 o
  -3   1   2        496.49        511.23         7.10 o
  -2   1   2        321.05        357.52         5.81 o
  -1   1   2       1244.80       1149.19        17.00 o
   0   1   2         17.51         25.05         2.22 o
   1   1   2       1201.66       1110.07        15.57 o
   2   1   2        294.63        328.68         5.11 o
   3   1   2        489.38        511.73         6.01 o
   4   1   2         77.69         88.02         1.71 o
   5   1   2          8.36          4.40         0.45 o
   6   1   2         41.31         47.22         2.58 o
   7   1   2          7.02          9.37         1.21 o
   8   1   2          5.54          2.12         0.90 o
   9   1   2          0.44          1.14         1.35 o
  10   1   2         12.54         16.78         6.43 o
  -9   2   2          8.51         10.65         3.08 o
  -8   2   2         18.72         21.79         2.51 o
  -7   2   2          7.90          7.77         1.24 o
  -6   2   2         15.20         19.69         1.14 o
  -5   2   2        156.12        168.35         3.71 o
  -4   2   2        677.70        713.30         8.50 o
  -3   2   2         74.03         65.39         2.08 o
  -2   2   2         27.58         31.92         1.14 o
  -1   2   2        367.83        382.34         6.77 o
   0   2   2       1019.57       1007.67        13.43 o
   1   2   2        380.10        394.47         7.83 o
   2   2   2         28.16         33.03         1.71 o
   3   2   2         81.21         73.90         1.75 o
   4   2   2        675.49        718.46         9.60 o
   5   2   2        154.42        171.05         3.15 o
   6   2   2         15.57         17.96         1.31 o
   7   2   2          7.41         10.07         1.32 o
   8   2   2         17.14         25.01         2.11 o
   9   2   2          8.47          8.22         3.07 o
  10   2   2          0.84          1.56         3.19 o
  -9   3   2          0.93          3.06         3.55 o
  -8   3   2         26.68         26.61         3.10 o
  -7   3   2          1.01          0.44         0.90 o
  -6   3   2        258.33        273.96         6.20 o
  -5   3   2         26.40         26.91         2.01 o
  -4   3   2          9.46         11.57         1.18 o
  -3   3   2        134.28        139.86         8.34 o
  -2   3   2         95.14        108.33         2.64 o
  -1   3   2        132.64        132.71         3.20 o
   0   3   2          3.90          4.01         0.64 o
   1   3   2        139.94        152.26         4.32 o
   2   3   2         99.95        112.76         2.84 o
   3   3   2        138.52        136.48         4.12 o
   4   3   2          8.49          8.47         0.90 o
   5   3   2         23.80         24.64         1.46 o
   6   3   2        239.99        260.05         6.66 o
   7   3   2          1.01          0.85         0.82 o
   8   3   2         25.02         23.34         4.18 o
   9   3   2          0.96          1.85         3.77 o
  -8   4   2         16.23         16.96         3.83 o
  -7   4   2          5.87          2.40         1.19 o
  -6   4   2         10.77         10.46         0.88 o
  -5   4   2         41.68         39.40         2.12 o
  -4   4   2         50.93         52.16         2.67 o
  -3   4   2         11.25         12.33         1.20 o
  -2   4   2          4.66          5.11         0.78 o
  -1   4   2         17.60         14.59         1.18 o
   0   4   2        149.08        174.92         6.54 o
   1   4   2         15.96         17.75         1.45 o
   2   4   2          5.03          5.19         0.83 o
   3   4   2         10.86          8.90         1.04 o
   4   4   2         46.78         52.57         2.49 o
   5   4   2         39.92         38.88         2.60 o
   6   4   2         10.00         11.38         1.40 o
   7   4   2          5.62          4.22         1.00 o
   8   4   2         15.11         10.71         4.13 o
  -7   5   2          3.10          1.38         1.71 o
  -6   5   2          0.28         -1.00         1.00 o
  -5   5   2          0.29         -0.22         1.20 o
  -4   5   2         70.65         74.02         3.33 o
  -3   5   2        155.62        143.97         4.22 o
  -2   5   2        214.01        215.37         4.88 o
  -1   5   2          6.93          7.00         1.08 o
   0   5   2          2.40          2.79         0.83 o
   1   5   2          7.05          4.82         1.06 o
   2   5   2        192.13        192.49         4.95 o
   3   5   2        149.68        138.02         3.95 o
   4   5   2         66.22         63.49         2.89 o
   5   5   2          0.31          0.82         1.30 o
   6   5   2          0.25         -0.87         1.24 o
   7   5   2          3.07          1.06         2.15 o
  -7   6   2          0.51          1.48         3.22 o
  -6   6   2          1.12         -1.22         1.81 o
  -5   6   2          2.14          1.30         1.76 o
  -4   6   2         11.10          7.60         2.15 o
  -3   6   2          0.16          0.55         0.98 o
  -2   6   2         62.81         67.08         3.79 o
  -1   6   2        120.35        105.63         3.41 o
   0   6   2        113.38        134.52         4.93 o
   1   6   2        114.55        102.21         3.14 o
   2   6   2         60.51         59.15         2.42 o
   3   6   2          0.17         -0.05         1.16 o
   4   6   2         10.07          7.61         2.27 o
   5   6   2          2.24          2.11         1.65 o
   6   6   2          1.01         -0.41         2.17 o
   7   6   2          0.48         -1.52         4.03 o
  -6   7   2         13.54         24.87         7.11 o
  -5   7   2          0.33         -1.93         2.88 o
  -4   7   2          1.75          3.92         1.83 o
  -3   7   2          0.00          0.13         1.37 o
  -2   7   2         15.36         15.71         2.22 o
  -1   7   2         34.28         31.89         2.41 o
   0   7   2          6.18          9.86         1.65 o
   1   7   2         35.93         33.42         2.42 o
   2   7   2         17.03         17.84         2.49 o
   3   7   2          0.00          3.19         2.49 o
   4   7   2          1.73          0.00         2.70 o
   5   7   2          0.30          2.77         3.01 o
   6   7   2         13.15         16.71         6.22 o
  -4   8   2         27.01         22.80         6.78 o
  -3   8   2          8.26         11.17         4.18 o
  -2   8   2          7.50          5.73         4.05 o
  -1   8   2          0.84          1.54         2.67 o
   0   8   2          0.50         -1.74         3.00 o
   1   8   2          0.81          1.92         3.30 o
   2   8   2          8.18          8.39         4.58 o
   4   8   2         29.40         23.57         6.56 o
  -9   1   3          0.18         -0.54         2.10 o
  -8   1   3          2.16          0.87         1.18 o
  -7   1   3          0.22          1.54         1.05 o
  -6   1   3         10.19         10.17         1.22 o
  -5   1   3        135.52        135.62         3.16 o
  -4   1   3        168.65        175.58         4.60 o
  -3   1   3        242.84        243.22         4.20 o
  -2   1   3        152.30        163.89         3.28 o
  -1   1   3        223.21        201.54         3.81 o
   0   1   3        153.83        174.23         3.31 o
   1   1   3        219.54        195.08         4.15 o
   2   1   3        146.13        151.40         3.06 o
   3   1   3        235.98        237.78         3.78 o
   4   1   3        169.56        179.93         2.91 o
   5   1   3        141.05        127.75         2.33 o
   6   1   3         11.34         12.87         1.15 o
   7   1   3          0.24          1.01         0.79 o
   8   1   3          2.26          0.92         1.01 o
   9   1   3          0.16         -1.46         1.46 o
  10   1   3          4.86          5.53         5.68 o
  -9   2   3         10.66         12.64         3.86 o
  -8   2   3         28.64         35.75         4.91 o
  -7   2   3          2.47          1.83         1.04 o
  -6   2   3         27.03         29.27         1.42 o
  -5   2   3         43.24         40.37         1.43 o
  -4   2   3         73.53         79.57         1.98 o
  -3   2   3        133.96        144.94         3.00 o
  -2   2   3        175.28        173.16         4.06 o
  -1   2   3        600.45        571.98         8.88 o
   0   2   3        358.00        391.39         6.09 o
   1   2   3        596.83        555.37         9.62 o
   2   2   3        178.80        177.55         3.99 o
   3   2   3        145.01        154.05         3.17 o
   4   2   3         81.91         85.43         2.21 o
   5   2   3         41.84         33.52         1.26 o
   6   2   3         24.70         26.96         1.55 o
   7   2   3          2.72          0.36         0.69 o
   8   2   3         26.91         24.05         2.19 o
   9   2   3         10.87          7.88         2.99 o
  10   2   3          6.08          6.45         3.94 o
  -9   3   3          0.36          3.17         4.23 o
  -8   3   3          3.22          4.08         2.18 o
  -7   3   3        105.60         99.05         4.00 o
  -6   3   3         70.36         68.46         3.34 o
  -5   3   3          0.51          0.76         0.65 o
  -4   3   3         19.23         20.48         1.15 o
  -3   3   3         58.80         52.17         1.84 o
  -2   3   3          8.81         10.42         0.87 o
  -1   3   3         35.80         32.80         1.57 o
   0   3   3        863.88        874.58        12.73 o
   1   3   3         38.03         36.68         1.80 o
   2   3   3          8.07          8.49         0.93 o
   3   3   3         58.91         51.07         1.69 o
   4   3   3         17.31         17.15         0.86 o
   5   3   3          0.49          0.82         0.40 o
   6   3   3         67.81         71.58         2.42 o
   7   3   3        105.83        101.12         3.31 o
   8   3   3          3.13          4.06         1.44 o
   9   3   3          0.40          1.89         3.57 o
  -8   4   3          1.37          0.27         2.16 o
  -7   4   3          2.49          2.58         1.35 o
  -6   4   3         17.00         16.40         1.52 o
  -5   4   3        163.31        154.08         4.58 o
  -4   4   3        200.21        193.67         5.34 o
  -3   4   3         24.77         24.29         1.56 o
  -2   4   3        213.40        227.01         4.69 o
  -1   4   3         29.69         29.51         1.63 o
   0   4   3         65.41         68.43         3.62 o
   1   4   3         27.32         23.60         1.80 o
   2   4   3        200.54        200.03         4.73 o
   3   4   3         23.30         25.58         1.58 o
   4   4   3        180.08        176.15         4.85 o
   5   4   3        166.76        157.70         4.44 o
   6   4   3         15.98         15.01         1.40 o
   7   4   3          2.55          2.40         0.99 o
   8   4   3          1.23          5.29         3.40 o
  -7   5   3          0.18          0.30         1.79 o
  -6   5   3          4.25          1.73         0.93 o
  -5   5   3          1.59          1.44         1.05 o
  -4   5   3          0.42          1.91         0.95 o
  -3   5   3        142.58        133.04         3.66 o
  -2   5   3        112.33        112.93         3.39 o
  -1   5   3          8.57          8.10         1.11 o
   0   5   3         92.80         97.94         3.52 o
   1   5   3          7.73          9.97         1.21 o
   2   5   3        105.36         99.89         3.74 o
   3   5   3        152.22        130.46         6.92 o
   4   5   3          0.38         -0.27         0.87 o
   5   5   3          1.43          0.52         1.04 o
   6   5   3          4.23          2.68         1.39 o
   7   5   3          0.19          0.89         2.75 o
  -7   6   3          0.45         -1.48         3.41 o
  -6   6   3          7.22          9.48         2.48 o
  -5   6   3          1.08         -0.02         1.55 o
  -4   6   3          0.89          1.92         1.51 o
  -3   6   3          2.52          3.92         1.30 o
  -2   6   3          1.86          2.33         1.06 o
  -1   6   3         89.10         91.86         3.21 o
   0   6   3        104.14        117.15         4.53 o
   1   6   3         95.39         94.29         3.37 o
   2   6   3          2.05          3.66         1.53 o
   3   6   3          2.41          2.18         0.77 o
   4   6   3          0.80          0.54         1.91 o
   5   6   3          1.04         -0.45         1.86 o
   6   6   3          6.59          2.17         4.18 o
  -6   7   3          2.00          5.73         4.89 o
  -5   7   3          0.04          1.97         2.73 o
  -4   7   3          8.92         14.20         2.60 o
  -3   7   3          4.20          2.64         1.59 o
  -2   7   3         42.96         37.29         3.13 o
  -1   7   3         42.57         39.30         3.11 o
   0   7   3         14.02         10.07         2.09 o
   1   7   3         39.28         36.91         2.87 o
   2   7   3         47.81         46.25         2.86 o
   3   7   3          3.82          2.23         1.88 o
   4   7   3          9.00         12.60         3.05 o
   5   7   3          0.04         -1.84         2.73 o
   6   7   3          2.23          3.83         2.85 o
  -4   8   3          4.05          6.76         4.87 o
  -3   8   3          9.48          5.86         4.07 o
  -2   8   3          0.31          1.23         3.00 o
  -1   8   3          1.14          1.21         1.94 o
   0   8   3          2.01          1.76         3.57 o
   1   8   3          1.06         -1.94         3.66 o
   2   8   3          0.34          4.23         4.60 o
  -9   0   4          0.44          0.62         3.02 o
  -8   0   4          7.28          7.41         2.28 o
  -7   0   4         30.83         28.71         3.53 o
  -6   0   4         54.52         60.12         3.60 o
  -5   0   4         24.92         23.08         1.38 o
  -4   0   4       1243.08       1223.05        19.04 o
  -3   0   4       2239.03       2220.18        35.99 o
  -2   0   4         22.17         26.45         2.07 o
  -1   0   4       1154.95       1184.91        31.00 o
   0   0   4        809.26        832.82        22.15 o
   1   0   4       1184.50       1251.93        45.13 o
   2   0   4         24.62         28.41         2.04 o
   3   0   4       2272.51       2239.59        33.47 o
   4   0   4       1218.16       1229.51        19.34 o
   5   0   4         23.09         23.37         1.45 o
   6   0   4         55.91         61.12         5.08 o
   7   0   4         30.64         29.47         4.92 o
   8   0   4          8.06          9.05         3.51 o
   9   0   4          0.49         -0.04         1.54 o
  -9   1   4         10.35          3.84         2.26 o
  -8   1   4          3.39          2.50         1.49 o
  -7   1   4          0.23         -0.85         0.85 o
  -6   1   4         59.43         49.04         1.51 o
  -5   1   4        230.09        237.74         5.20 o
  -4   1   4        114.70        118.32         2.92 o
  -3   1   4         26.63         26.74         1.24 o
  -2   1   4        660.30        666.79         9.35 o
  -1   1   4       2607.77       2618.42        37.87 o
   0   1   4         20.19         33.16         1.14 o
   1   1   4       2615.12       2595.31        41.71 o
   2   1   4        627.77        640.82         8.79 o
   3   1   4         29.53         31.19         1.14 o
   4   1   4        115.23        126.62         2.82 o
   5   1   4        228.09        235.79         3.64 o
   6   1   4         61.61         51.35         2.23 o
   7   1   4          0.23          0.57         0.85 o
   8   1   4          3.21          4.20         1.18 o
   9   1   4         10.34          7.46         2.33 o
  -9   2   4          4.68          8.11         2.76 o
  -8   2   4         63.91         57.30         4.13 o
  -7   2   4         49.28         45.54         1.82 o
  -6   2   4          5.35          7.70         1.00 o
  -5   2   4         18.47         20.56         1.13 o
  -4   2   4         11.95         11.20         0.82 o
  -3   2   4        295.98        336.11         5.13 o
  -2   2   4        518.29        544.14         8.83 o
  -1   2   4        470.79        489.12         8.50 o
   0   2   4       5752.54       5800.93        71.99 o
   1   2   4        477.38        510.94        10.03 o
   2   2   4        521.83        547.58         8.62 o
   3   2   4        280.42        311.34         5.10 o
   4   2   4         10.73         11.21         0.88 o
   5   2   4         17.62         15.85         0.98 o
   6   2   4          4.84          6.27         0.78 o
   7   2   4         49.55         43.55         2.51 o
   8   2   4         61.26         52.37         4.69 o
   9   2   4          5.20          6.48         2.18 o
  10   2   4          5.46          3.33         3.83 o
  -9   3   4          3.72          1.65         3.79 o
  -8   3   4         12.88          9.57         2.14 o
  -7   3   4          8.61         12.35         1.43 o
  -6   3   4         75.57         70.82         2.97 o
  -5   3   4         73.67         82.77         3.10 o
  -4   3   4         41.83         38.77         1.41 o
  -3   3   4        133.56        133.00         2.79 o
  -2   3   4        747.06        778.03        10.96 o
  -1   3   4        172.41        164.52         4.46 o
   0   3   4         26.80         30.26         1.50 o
   1   3   4        155.34        160.51         4.36 o
   2   3   4        805.14        837.14        11.31 o
   3   3   4        128.53        135.29         3.49 o
   4   3   4         38.57         35.50         1.38 o
   5   3   4         73.54         81.21         2.10 o
   6   3   4         70.53         68.17         1.79 o
   7   3   4          9.20          9.88         1.67 o
   8   3   4         12.60         10.25         1.77 o
   9   3   4          3.56          2.76         2.76 o
  -8   4   4          0.51          2.37         2.55 o
  -7   4   4          6.13          6.38         1.65 o
  -6   4   4         11.17          7.30         1.17 o
  -5   4   4         15.49         13.62         1.19 o
  -4   4   4        490.37        511.49        11.20 o
  -3   4   4         50.77         58.15         2.05 o
  -2   4   4         10.69         11.47         0.94 o
  -1   4   4        104.86        104.65         4.25 o
   0   4   4        117.87        138.61         3.94 o
   1   4   4        111.76        109.40         4.18 o
   2   4   4         10.57         11.21         1.12 o
   3   4   4         50.08         53.33         2.14 o
   4   4   4        490.58        488.00         7.52 o
   5   4   4         16.55         17.98         1.49 o
   6   4   4         11.44          8.52         1.18 o
   7   4   4          5.52          4.69         1.08 o
   8   4   4          0.57          6.37         5.15 o
  -7   5   4          5.36          4.58         2.25 o
  -6   5   4         12.08         15.25         1.95 o
  -5   5   4          3.96          3.16         0.95 o
  -4   5   4         39.45         40.85         2.24 o
  -3   5   4          6.95          6.77         1.04 o
  -2   5   4        424.33        424.71         7.36 o
  -1   5   4         63.92         67.56         3.02 o
   0   5   4          5.74          3.71         0.96 o
   1   5   4         65.08         65.48         4.40 o
   2   5   4        399.86        415.41         8.48 o
   3   5   4          7.55          8.93         1.13 o
   4   5   4         37.85         31.23         1.93 o
   5   5   4          3.89          4.59         1.25 o
   6   5   4         12.74         16.45         2.18 o
   7   5   4          5.15          3.34         2.51 o
  -7   6   4          0.95         -1.50         2.80 o
  -6   6   4          0.91          3.06         2.08 o
  -5   6   4         13.19          6.28         3.44 o
  -4   6   4         18.09         21.19         2.80 o
  -3   6   4          7.08          6.84         1.40 o
  -2   6   4         20.89         18.25         1.89 o
  -1   6   4         14.60         16.14         1.92 o
   0   6   4        623.08        631.03        11.44 o
   1   6   4         15.25         14.53         1.42 o
   2   6   4         21.93         17.26         1.66 o
   3   6   4          6.36          4.67         0.97 o
   4   6   4         16.39         17.95         2.65 o
   5   6   4         13.29         12.34         2.86 o
   6   6   4          0.86          2.60         2.76 o
  -6   7   4          2.97          1.92         4.87 o
  -5   7   4          0.02          3.03         2.76 o
  -4   7   4          2.61          5.45         2.30 o
  -3   7   4          7.30          2.80         1.59 o
  -2   7   4         89.57         99.71         4.91 o
  -1   7   4          3.80          3.72         1.76 o
   0   7   4          0.64         -1.02         1.45 o
   1   7   4          3.41          3.38         1.21 o
   2   7   4         91.42        100.65         9.95 o
   3   7   4          7.47          5.98         3.51 o
   4   7   4          2.90          3.18         2.34 o
   5   7   4          0.02          0.13         2.63 o
   6   7   4          2.75          3.81         3.03 o
  -4   8   4         25.58         21.10         6.23 o
  -3   8   4          5.61          7.64         4.07 o
  -2   8   4          3.34         -1.30         3.59 o
  -1   8   4          4.25          2.59         1.89 o
   0   8   4          7.01          3.52         4.71 o
   1   8   4          4.61          5.88         4.78 o
   2   8   4          3.08          4.27         4.36 o
  -9   1   5          0.14         -1.03         1.86 o
  -8   1   5          0.96          2.37         1.47 o
  -7   1   5          1.93          0.58         1.00 o
  -6   1   5         45.38         42.43         1.77 o
  -5   1   5         13.70         14.00         1.03 o
  -4   1   5         42.63         41.67         1.58 o
  -3   1   5          9.63          9.84         0.89 o
  -2   1   5       3092.89       3155.65        42.53 o
  -1   1   5        255.92        206.27         4.47 o
   0   1   5        356.04        285.49         5.35 o
   1   1   5        280.45        214.06         6.59 o
   2   1   5       3074.59       3121.96        39.78 o
   3   1   5          9.29         10.10         0.78 o
   4   1   5         46.57         43.03         1.50 o
   5   1   5         13.11         14.22         0.94 o
   6   1   5         42.84         37.99         1.43 o
   7   1   5          1.95          2.60         1.04 o
   8   1   5          0.94          2.29         1.41 o
   9   1   5          0.14          1.31         1.63 o
  -9   2   5          1.49         -0.09         2.83 o
  -8   2   5         13.52         15.52         3.00 o
  -7   2   5          1.81          3.59         0.79 o
  -6   2   5          1.71          0.49         0.62 o
  -5   2   5         10.12          5.94         0.73 o
  -4   2   5         91.69        100.16         2.77 o
  -3   2   5        200.11        212.73         4.70 o
  -2   2   5         33.03         34.30         2.62 o
  -1   2   5        283.65        272.74         9.15 o
   0   2   5          5.31          3.20         0.82 o
   1   2   5        255.61        257.88         5.59 o
   2   2   5         33.15         34.46         1.66 o
   3   2   5        200.67        221.80         4.36 o
   4   2   5         97.27        116.51         3.67 o
   5   2   5         10.59          6.28         0.72 o
   6   2   5          1.87          0.90         0.58 o
   7   2   5          1.90          3.58         0.76 o
   8   2   5         13.45         13.08         2.00 o
   9   2   5          1.34          5.26         2.46 o
  10   2   5          2.38          1.72         3.96 o
  -9   3   5          0.46         -1.70         3.94 o
  -8   3   5          8.98          8.63         2.76 o
  -7   3   5          4.68          6.46         1.26 o
  -6   3   5        176.28        178.79         4.65 o
  -5   3   5         46.33         52.03         1.92 o
  -4   3   5          8.53         11.51         0.95 o
  -3   3   5         10.30         11.98         1.03 o
  -2   3   5        428.34        396.56         9.74 o
  -1   3   5        297.00        320.53         6.23 o
   0   3   5        141.48        170.02         4.03 o
   1   3   5        305.48        334.46         6.59 o
   2   3   5        412.03        389.39        10.76 o
   3   3   5          9.31          9.07         1.04 o
   4   3   5          7.80          9.86         0.80 o
   5   3   5         49.07         61.94         1.96 o
   6   3   5        175.49        178.10         3.59 o
   7   3   5          4.24          2.22         0.89 o
   8   3   5          8.89         10.25         1.87 o
   9   3   5          0.51          2.79         2.72 o
  -8   4   5          6.77         11.83         4.56 o
  -7   4   5          4.76          5.22         2.00 o
  -6   4   5         18.11         21.25         1.76 o
  -5   4   5          4.22          5.42         1.18 o
  -4   4   5         31.41         28.43         1.40 o
  -3   4   5        109.47        120.80         3.06 o
  -2   4   5         12.33          9.55         1.02 o
  -1   4   5         47.68         54.85         2.81 o
   0   4   5         71.35         90.80         2.82 o
   1   4   5         49.00         47.49         3.38 o
   2   4   5         11.07          9.89         1.55 o
   3   4   5        118.63        146.44         3.69 o
   4   4   5         30.97         29.96         1.82 o
   5   4   5          4.34          5.90         0.96 o
   6   4   5         17.95         18.95         1.37 o
   7   4   5          4.32          3.35         1.21 o
   8   4   5          6.68         12.73         4.61 o
  -7   5   5          0.19          0.42         2.09 o
  -6   5   5          1.32          0.40         1.44 o
  -5   5   5         15.20         14.86         1.59 o
  -4   5   5          9.44         11.17         1.30 o
  -3   5   5         25.96         29.77         2.10 o
  -2   5   5        179.13        170.66         4.74 o
  -1   5   5         35.20         43.65         3.37 o
   0   5   5          0.26          1.70         0.87 o
   1   5   5         38.56         46.46         2.71 o
   2   5   5        189.36        191.92         6.21 o
   3   5   5         28.72         27.93         2.04 o
   4   5   5         10.52          9.92         0.85 o
   5   5   5         14.00         16.42         2.08 o
   6   5   5          1.47          2.01         1.08 o
   7   5   5          0.17          0.11         2.80 o
  -7   6   5          0.95          1.50         3.81 o
  -6   6   5          2.13          1.24         2.24 o
  -5   6   5          2.19          1.14         1.84 o
  -4   6   5          3.51          5.13         1.61 o
  -3   6   5          6.83          4.70         1.57 o
  -2   6   5          3.81          2.43         1.13 o
  -1   6   5         13.83         14.34         1.97 o
   0   6   5          4.21          6.59         1.84 o
   1   6   5         15.42         13.11         2.21 o
   2   6   5          4.05          3.56         1.51 o
   3   6   5          6.13          2.53         1.23 o
   4   6   5          3.85          7.90         1.58 o
   5   6   5          2.15         -0.65         2.09 o
   6   6   5          1.96          0.07         2.59 o
  -6   7   5          0.41          1.92         4.16 o
  -5   7   5          0.09         -2.94         3.15 o
  -4   7   5          2.14         -1.95         2.76 o
  -3   7   5          1.70          2.22         1.63 o
  -2   7   5         20.04         17.57         2.35 o
  -1   7   5         19.25         17.14         2.43 o
   0   7   5         10.34          7.66         1.76 o
   1   7   5         18.28         17.65         2.51 o
   2   7   5         19.66         14.73         2.44 o
   3   7   5          1.62          2.72         2.06 o
   4   7   5          2.02         -0.38         3.12 o
   5   7   5          0.08          2.00         4.60 o
   6   7   5          0.45          3.77         5.02 o
  -4   8   5          7.05          3.61         5.02 o
  -3   8   5          4.20          1.61         3.70 o
  -2   8   5          0.21          1.39         3.02 o
  -1   8   5          0.21          3.17         3.44 o
   0   8   5          0.15         -1.78         4.58 o
   1   8   5          0.23         -1.98         4.60 o
  -9   0   6          0.13          0.01         2.72 o
  -8   0   6          3.30          2.27         2.06 o
  -7   0   6         42.71         43.82         3.62 o
  -6   0   6        135.63        151.84         3.84 o
  -5   0   6          1.07          0.59         0.49 o
  -4   0   6        652.90        633.53        10.99 o
  -3   0   6        504.21        441.01        11.65 o
  -2   0   6       1075.95       1001.08        35.05 o
  -1   0   6       2007.94       1839.87        47.82 o
   0   0   6       1609.86       1778.09        46.06 o
   1   0   6       2083.50       1832.04        65.42 o
   2   0   6       1089.87        998.88        27.25 o
   3   0   6        483.13        443.28        10.35 o
   4   0   6        639.36        618.72        12.13 o
   5   0   6          1.10          0.21         0.64 o
   6   0   6        133.35        147.46         6.04 o
   7   0   6         41.84         45.13         4.08 o
   8   0   6          3.50          2.39         1.67 o
   9   0   6          0.12          1.27         2.12 o
  -9   1   6          8.24         10.64         3.04 o
  -8   1   6         21.84         22.80         2.65 o
  -7   1   6          0.64          0.52         0.40 o
  -6   1   6         11.76         11.58         0.89 o
  -5   1   6          7.05          9.58         1.39 o
  -4   1   6        349.10        348.14         5.67 o
  -3   1   6        221.87        230.32         4.46 o
  -2   1   6         69.12         52.76         2.08 o
  -1   1   6       1554.98       1499.72        25.09 o
   0   1   6          5.55          9.68         0.83 o
   1   1   6       1484.44       1452.20        23.96 o
   2   1   6         70.99         56.19         1.85 o
   3   1   6        230.32        239.22         4.42 o
   4   1   6        344.63        358.30         4.93 o
   5   1   6          6.83          8.13         0.96 o
   6   1   6         11.14         11.37         1.00 o
   7   1   6          0.57          1.61         1.03 o
   8   1   6         21.83         21.37         3.04 o
   9   1   6          7.98         10.83         2.47 o
  -9   2   6          7.94          6.85         3.93 o
  -8   2   6         22.31         24.53         3.60 o
  -7   2   6          4.42          5.07         0.82 o
  -6   2   6         48.21         51.37         2.62 o
  -5   2   6         18.34         13.17         1.21 o
  -4   2   6         81.90         94.08         3.45 o
  -3   2   6         12.06          9.51         1.12 o
  -2   2   6         22.47         23.27         1.16 o
  -1   2   6        341.42        371.49         7.77 o
   0   2   6       2039.73       2019.84        26.56 o
   1   2   6        361.89        376.69         8.25 o
   2   2   6         20.17         19.81         1.12 o
   3   2   6         11.62          9.34         0.94 o
   4   2   6         78.27         86.75         2.96 o
   5   2   6         19.91         14.97         1.12 o
   6   2   6         48.59         54.70         2.13 o
   7   2   6          4.40          2.85         0.82 o
   8   2   6         22.32         26.76         2.85 o
   9   2   6          7.26          1.82         2.20 o
  10   2   6         12.08         19.45         5.81 o
  -9   3   6          2.37          1.76         4.29 o
  -8   3   6         17.06         20.72         3.32 o
  -7   3   6          7.54          7.32         1.28 o
  -6   3   6         16.67         16.87         1.32 o
  -5   3   6          6.03          5.31         0.77 o
  -4   3   6          7.37          7.48         0.85 o
  -3   3   6         13.95         11.01         1.32 o
  -2   3   6         86.22         76.74         2.37 o
  -1   3   6          2.30          1.87         0.57 o
   0   3   6         84.68         84.27         2.56 o
   1   3   6          2.54          1.73         0.62 o
   2   3   6         85.69         85.05         3.02 o
   3   3   6         15.35          9.09         1.12 o
   4   3   6          7.21         11.30         0.86 o
   5   3   6          5.42          4.95         0.74 o
   6   3   6         18.23         19.61         1.33 o
   7   3   6          6.78          5.90         1.01 o
   8   3   6         17.91         19.09         2.74 o
   9   3   6          2.17          3.70         2.65 o
  -8   4   6          0.12         -1.54         3.15 o
  -7   4   6          1.38          4.69         1.96 o
  -6   4   6          7.71         10.47         1.44 o
  -5   4   6         50.93         58.03         3.07 o
  -4   4   6        191.38        178.81         4.73 o
  -3   4   6          8.46          6.74         0.83 o
  -2   4   6         24.38         25.83         2.21 o
  -1   4   6         13.72         20.12         1.49 o
   0   4   6         38.06         41.99         1.80 o
   1   4   6         13.53         18.14         1.55 o
   2   4   6         22.17         23.37         1.67 o
   3   4   6          7.60          7.42         1.01 o
   4   4   6        197.33        185.92         3.99 o
   5   4   6         47.26         50.85         3.18 o
   6   4   6          8.34          8.01         0.79 o
   7   4   6          1.49          2.30         1.20 o
   8   4   6          0.13          0.28         1.97 o
  -7   5   6          0.63         -1.45         2.41 o
  -6   5   6         17.09         28.03         2.45 o
  -5   5   6          2.95          2.23         1.57 o
  -4   5   6          3.57          3.85         0.90 o
  -3   5   6         95.24         91.46         3.65 o
  -2   5   6         54.35         43.08         2.09 o
  -1   5   6          4.15          4.42         1.22 o
   0   5   6          1.38          1.17         0.89 o
   1   5   6          4.43          3.06         0.94 o
   2   5   6         58.42         46.85         2.50 o
   3   5   6         90.77         86.00         3.46 o
   4   5   6          3.32          3.67         1.06 o
   5   5   6          2.97          2.97         1.43 o
   6   5   6         17.08         26.64         2.20 o
   7   5   6          0.69         -2.18         5.29 o
  -7   6   6          0.28          3.02         3.66 o
  -6   6   6          4.93          3.37         2.29 o
  -5   6   6          2.34          1.73         3.23 o
  -4   6   6          4.27         10.23         1.91 o
  -3   6   6          4.60          2.67         1.13 o
  -2   6   6          2.46          0.27         1.09 o
  -1   6   6         54.48         64.85         5.14 o
   0   6   6        160.51        144.71         5.20 o
   1   6   6         50.35         46.28         3.21 o
   2   6   6          2.70          3.47         1.58 o
   3   6   6          4.40          2.20         1.37 o
   4   6   6          4.18          6.46         1.04 o
   5   6   6          2.51          5.39         2.31 o
   6   6   6          5.26          4.93         4.18 o
  -5   7   6          0.88         -0.13         3.16 o
  -4   7   6          1.74          3.06         2.87 o
  -3   7   6          2.60          4.21         1.85 o
  -2   7   6         40.01         43.09         3.68 o
  -1   7   6          9.86         15.19         2.51 o
   0   7   6          3.25          3.06         1.71 o
   1   7   6          9.75         10.03         2.18 o
   2   7   6         37.57         43.56         3.81 o
   3   7   6          2.89          5.59         2.47 o
   4   7   6          1.75         -0.31         3.10 o
   5   7   6          0.91         -2.00         4.63 o
   6   7   6          1.17         -5.04         5.04 o
  -4   8   6         12.24         13.13         5.79 o
  -3   8   6          1.43          3.39         5.07 o
  -1   8   6          4.37         12.88         5.13 o
   0   8   6          6.02         16.41         5.64 o
   1   8   6          4.33          4.03         4.65 o
  -9   1   7          0.02         -0.61         2.48 o
  -8   1   7          1.60          2.82         1.82 o
  -7   1   7          5.27          6.43         0.70 o
  -6   1   7          9.76         15.41         1.23 o
  -5   1   7         63.06         64.38         2.20 o
  -4   1   7         20.89         21.79         1.41 o
  -3   1   7         85.07         93.83         2.57 o
  -2   1   7         42.66         44.66         2.32 o
  -1   1   7         41.63         40.68         1.78 o
   0   1   7       1045.20       1070.86        17.02 o
   1   1   7         46.10         48.68         2.15 o
   2   1   7         38.29         40.48         2.69 o
   3   1   7         86.59         94.62         2.84 o
   4   1   7         19.14         19.30         1.04 o
   5   1   7         61.44         59.97         1.95 o
   6   1   7          9.76         10.84         1.40 o
   7   1   7          5.60          5.67         0.68 o
   8   1   7          1.61          1.66         1.64 o
   9   1   7          0.03         -0.56         2.05 o
  -9   2   7          2.11          3.54         2.95 o
  -8   2   7          1.43          1.46         2.07 o
  -7   2   7          0.63          0.42         0.74 o
  -6   2   7          0.29          1.05         0.65 o
  -5   2   7          5.27          5.42         0.94 o
  -4   2   7         36.39         37.86         2.12 o
  -3   2   7        126.94        153.24         3.53 o
  -2   2   7        716.79        750.61        10.59 o
  -1   2   7        107.32        112.12         3.52 o
   0   2   7          1.65          1.26         0.49 o
   1   2   7        103.41        102.38         4.40 o
   2   2   7        695.62        748.02        12.23 o
   3   2   7        117.01        141.86         4.74 o
   4   2   7         40.59         42.90         1.85 o
   5   2   7          5.10          4.83         0.83 o
   6   2   7          0.29         -0.54         0.57 o
   7   2   7          0.62         -0.31         0.70 o
   8   2   7          1.55          3.63         1.63 o
   9   2   7          1.94          2.91         2.54 o
  10   2   7          0.22          1.83         3.70 o
  -8   3   7          0.25         -1.68         2.01 o
  -7   3   7         39.99         39.40         2.67 o
  -6   3   7          0.15          0.76         0.78 o
  -5   3   7          4.25          4.65         0.94 o
  -4   3   7        106.31         97.92         2.95 o
  -3   3   7          1.13          0.18         0.53 o
  -2   3   7         77.18         87.19         2.63 o
  -1   3   7         52.76         64.67         2.51 o
   0   3   7        734.63        843.31        11.83 o
   1   3   7         47.57         59.85         2.67 o
   2   3   7         82.90         95.25         3.30 o
   3   3   7          1.23          2.30         0.83 o
   4   3   7        104.65         96.25         2.67 o
   5   3   7          3.82          4.95         0.77 o
   6   3   7          0.17          0.74         0.78 o
   7   3   7         39.54         37.40         2.77 o
   8   3   7          0.27          0.04         1.74 o
   9   3   7          0.15          2.07         4.21 o
  -8   4   7          0.53         -3.26         3.55 o
  -7   4   7          7.92          9.04         2.26 o
  -6   4   7         21.73         18.62         1.76 o
  -5   4   7         31.19         28.74         3.39 o
  -4   4   7          7.91          7.22         1.14 o
  -3   4   7          4.61          6.12         0.91 o
  -2   4   7        185.53        190.94         5.60 o
  -1   4   7         49.98         45.89         2.70 o
   0   4   7         50.02         39.30         1.67 o
   1   4   7         53.13         50.14         2.28 o
   2   4   7        191.51        215.21         4.94 o
   3   4   7          5.08          6.57         1.10 o
   4   4   7          7.32          7.29         0.99 o
   5   4   7         31.05         30.70         1.76 o
   6   4   7         22.37         17.10         1.95 o
   7   4   7          7.14          7.96         1.21 o
   8   4   7          0.48          1.19         2.60 o
  -7   5   7          4.16          2.81         2.49 o
  -6   5   7          0.01          1.14         1.34 o
  -5   5   7          8.04         10.24         2.29 o
  -4   5   7         49.83         50.87         3.41 o
  -3   5   7         17.83         13.34         1.24 o
  -2   5   7          6.93          5.49         1.14 o
  -1   5   7          6.36          8.18         1.45 o
   0   5   7         63.56         63.55         2.46 o
   1   5   7          5.72          9.62         1.41 o
   2   5   7          7.15          4.18         1.06 o
   3   5   7         17.95         17.24         1.68 o
   4   5   7         52.75         52.11         2.32 o
   5   5   7          7.60          9.20         1.19 o
   6   5   7          0.01         -0.45         1.20 o
  -7   6   7          3.27          7.62         5.11 o
  -6   6   7          0.95          1.21         2.23 o
  -5   6   7         10.47          7.45         2.43 o
  -4   6   7          3.86          4.67         2.03 o
  -3   6   7         13.23         13.18         1.83 o
  -2   6   7         19.61         19.54         2.12 o
  -1   6   7         12.16          9.10         1.86 o
   0   6   7         22.13         23.38         1.93 o
   1   6   7         12.06         11.46         1.75 o
   2   6   7         20.25         14.12         2.06 o
   3   6   7         12.03         18.44         2.35 o
   4   6   7          3.48          3.89         0.95 o
   5   6   7          9.57          8.63         3.19 o
   6   6   7          0.86          3.33         3.83 o
  -5   7   7          5.82         16.90         3.58 o
  -4   7   7          1.09          2.95         2.93 o
  -3   7   7         15.38         12.45         2.37 o
  -2   7   7          2.20          2.86         1.72 o
  -1   7   7          7.39          8.04         3.24 o
   0   7   7          8.16          5.99         1.55 o
   1   7   7          8.24          6.72         1.80 o
   2   7   7          2.13          2.01         2.44 o
   3   7   7         14.35         11.76         2.91 o
   4   7   7          1.19          0.12         4.14 o
   5   7   7          5.43          2.03         5.59 o
  -1   8   7          5.06          1.65         3.35 o
   0   8   7          0.98          1.85         3.50 o
   1   8   7          5.10          8.19         5.46 o
  -9   0   8          2.91          4.21         3.96 o
  -8   0   8          1.18          1.14         1.89 o
  -7   0   8          1.33         -0.12         1.10 o
  -6   0   8         80.02         85.45         3.64 o
  -5   0   8        161.08        160.17         4.45 o
  -4   0   8         16.74         11.07         2.09 o
  -3   0   8         10.97          6.50         1.54 o
  -2   0   8        277.96        326.16        11.83 o
  -1   0   8        553.69        575.38        17.87 o
   0   0   8       3440.21       3446.19        87.61 o
   1   0   8        561.87        589.84        22.93 o
   2   0   8        301.29        333.53        12.20 o
   3   0   8         10.75          8.80         1.98 o
   4   0   8         17.63         18.00         2.04 o
   5   0   8        161.47        168.58         5.76 o
   6   0   8         80.41         81.07         4.05 o
   7   0   8          1.44          0.17         1.02 o
   8   0   8          1.06          0.01         2.42 o
   9   0   8          3.13         -0.11         2.38 o
  -9   1   8          1.95          5.68         4.63 o
  -8   1   8         16.57         17.68         2.94 o
  -7   1   8          8.25          5.18         0.78 o
  -6   1   8          6.24          6.51         1.36 o
  -5   1   8          3.28          3.13         0.76 o
  -4   1   8        177.33        184.69         6.89 o
  -3   1   8        245.60        253.14         4.83 o
  -2   1   8        478.19        510.26         8.83 o
  -1   1   8        300.81        276.49         8.93 o
   0   1   8         83.95         73.40         3.00 o
   1   1   8        289.33        266.63         7.05 o
   2   1   8        472.85        490.95         9.30 o
   3   1   8        248.09        253.68         5.38 o
   4   1   8        184.33        189.77         3.83 o
   5   1   8          2.99          2.06         0.62 o
   6   1   8          5.68          5.33         0.88 o
   7   1   8          7.59          6.73         1.02 o
   8   1   8         17.09         14.83         2.63 o
   9   1   8          2.13          2.09         1.70 o
  -9   2   8         11.77          6.67         4.45 o
  -8   2   8          0.70         -0.87         1.78 o
  -7   2   8          2.30          3.26         0.86 o
  -6   2   8         38.07         38.06         3.06 o
  -5   2   8          4.66          5.60         1.02 o
  -4   2   8        240.48        235.93         8.04 o
  -3   2   8        228.52        231.35         4.71 o
  -2   2   8         47.37         50.39         1.99 o
  -1   2   8        344.98        317.90         6.95 o
   0   2   8          0.05          1.90         0.69 o
   1   2   8        355.57        342.12         7.72 o
   2   2   8         52.81         57.40         2.81 o
   3   2   8        230.57        231.21         5.10 o
   4   2   8        234.95        226.66         4.90 o
   5   2   8          5.16          6.86         1.00 o
   6   2   8         40.93         42.66         1.98 o
   7   2   8          2.39          1.49         0.85 o
   8   2   8          0.63         -1.51         1.51 o
   9   2   8         11.55         10.25         4.96 o
  -8   3   8          9.50          7.03         5.04 o
  -7   3   8          3.32          2.26         1.18 o
  -6   3   8         22.85         19.24         1.63 o
  -5   3   8          1.81          0.69         0.62 o
  -4   3   8         23.32         21.87         1.86 o
  -3   3   8          0.88          1.56         0.79 o
  -2   3   8         68.25         61.05         2.50 o
  -1   3   8        468.11        458.39         9.00 o
   0   3   8         12.05         11.29         1.32 o
   1   3   8        474.20        463.95         9.55 o
   2   3   8         61.54         59.40         2.82 o
   3   3   8          0.89          2.86         0.88 o
   4   3   8         22.82         21.09         2.34 o
   5   3   8          1.94          2.41         0.87 o
   6   3   8         24.27         22.44         1.52 o
   7   3   8          3.25          2.82         0.87 o
   8   3   8         10.32         13.62         2.26 o
  -8   4   8          9.78          8.50         4.91 o
  -7   4   8          1.97          1.96         1.55 o
  -6   4   8          6.18          7.23         1.32 o
  -5   4   8         18.24         13.46         0.99 o
  -4   4   8          0.47          0.80         0.62 o
  -3   4   8         52.52         55.68         2.62 o
  -2   4   8         38.97         39.99         2.15 o
  -1   4   8         24.07         26.62         1.46 o
   0   4   8         97.94         95.35         2.75 o
   1   4   8         22.07         23.73         1.74 o
   2   4   8         35.05         42.37         2.90 o
   3   4   8         53.52         54.86         2.63 o
   4   4   8          0.53          1.47         0.89 o
   5   4   8         18.78         14.91         1.38 o
   6   4   8          6.17          6.29         1.05 o
   7   4   8          2.03          3.64         1.31 o
   8   4   8          9.64          5.22         3.35 o
  -7   5   8          2.30          4.22         2.70 o
  -6   5   8          5.47          8.26         2.08 o
  -5   5   8         29.30         33.49         2.84 o
  -4   5   8          8.01          5.80         1.09 o
  -3   5   8         30.27         24.41         1.66 o
  -2   5   8         20.86         19.36         1.61 o
  -1   5   8          5.80          3.67         0.95 o
   0   5   8         38.44         38.83         1.95 o
   1   5   8          6.42          8.13         1.34 o
   2   5   8         23.20         21.86         1.75 o
   3   5   8         30.73         25.55         2.01 o
   4   5   8          7.42          8.14         1.28 o
   5   5   8         29.45         29.64         1.97 o
   6   5   8          5.07          7.06         1.57 o
   7   5   8          2.26          5.35         3.41 o
  -6   6   8          3.51          5.03         2.28 o
  -5   6   8          9.21         11.72         2.73 o
  -4   6   8         10.90         16.06         2.34 o
  -3   6   8         10.87         12.04         3.23 o
  -2   6   8         13.17         14.26         1.87 o
  -1   6   8         27.57         24.85         2.04 o
   0   6   8          1.01          1.31         0.93 o
   1   6   8         28.55         14.19         3.29 o
   2   6   8         13.68         19.89         2.25 o
   3   6   8         11.35         11.40         2.08 o
   4   6   8         11.22         13.61         1.72 o
   5   6   8          9.10          8.14         3.28 o
   6   6   8          3.62          4.35         2.60 o
  -5   7   8          4.83         13.04         5.90 o
  -4   7   8          2.17          0.30         2.90 o
  -3   7   8          4.14          1.99         1.92 o
  -2   7   8         10.71         11.13         2.92 o
  -1   7   8         22.80         19.95         2.70 o
   0   7   8          6.03          2.61         2.61 o
   1   7   8         21.61         22.41         4.58 o
   2   7   8          9.65         11.69         4.05 o
   3   7   8          4.10          2.74         2.43 o
   4   7   8          2.18          8.14         3.93 o
  -1   8   8          1.38          1.67         3.63 o
   0   8   8          9.45          7.53         4.80 o
   1   8   8          1.26         -2.07         4.52 o
  -9   1   9          1.28          3.85         5.13 o
  -8   1   9          1.42          0.62         1.83 o
  -7   1   9         12.63         12.93         1.20 o
  -6   1   9         41.37         41.02         2.09 o
  -5   1   9          0.20          1.61         0.75 o
  -4   1   9          2.83          3.27         0.68 o
  -3   1   9         78.94         80.21         3.11 o
  -2   1   9       1324.92       1285.28        19.35 o
  -1   1   9        175.51        183.73         4.65 o
   0   1   9          4.25          2.24         0.77 o
   1   1   9        177.29        178.46         5.59 o
   2   1   9       1330.24       1308.09        23.54 o
   3   1   9         78.06         76.75         3.02 o
   4   1   9          3.15          2.15         0.64 o
   5   1   9          0.18          0.49         0.75 o
   6   1   9         41.70         45.47         2.57 o
   7   1   9         13.56         15.73         1.43 o
   8   1   9          1.57          3.26         1.62 o
   9   1   9          1.36          0.07         1.72 o
  -9   2   9          0.21         -3.35         3.88 o
  -8   2   9          0.38         -0.86         1.92 o
  -7   2   9          0.07          0.43         1.02 o
  -6   2   9          4.60          5.72         1.44 o
  -5   2   9          3.02          4.23         0.86 o
  -4   2   9         36.24         32.34         2.05 o
  -3   2   9         70.16         76.37         2.58 o
  -2   2   9          3.77          3.03         1.07 o
  -1   2   9        379.73        394.29        11.82 o
   0   2   9          0.05          1.88         0.63 o
   1   2   9        372.09        384.60         7.54 o
   2   2   9          3.79          7.26         0.83 o
   3   2   9         66.06         73.86         2.71 o
   4   2   9         36.75         34.77         2.35 o
   5   2   9          3.18          3.81         0.88 o
   6   2   9          4.15          5.21         1.05 o
   7   2   9          0.08          0.70         0.96 o
   8   2   9          0.42         -0.03         1.49 o
   9   2   9          0.20          1.64         2.55 o
  -8   3   9          1.90          1.83         3.96 o
  -7   3   9          4.40          2.29         1.22 o
  -6   3   9         47.12         37.60         2.07 o
  -5   3   9         16.14         16.68         1.84 o
  -4   3   9          2.24          1.16         1.06 o
  -3   3   9         22.12         21.62         2.51 o
  -2   3   9        245.24        244.36         4.58 o
  -1   3   9        233.84        253.78         6.05 o
   0   3   9          3.31          5.72         0.87 o
   1   3   9        224.90        250.00         6.40 o
   2   3   9        243.88        228.72         6.23 o
   3   3   9         19.86         20.03         1.73 o
   4   3   9          2.01          1.49         0.58 o
   5   3   9         16.12         17.55         2.07 o
   6   3   9         45.99         40.84         2.95 o
   7   3   9          4.55          3.79         1.05 o
   8   3   9          1.84         -0.57         1.67 o
  -8   4   9          1.84          5.33         4.74 o
  -7   4   9          0.78          1.36         1.69 o
  -6   4   9          1.05          0.31         0.99 o
  -5   4   9         16.10         15.36         1.28 o
  -4   4   9          2.65          1.69         0.72 o
  -3   4   9         81.81         79.34         2.72 o
  -2   4   9          8.68          5.88         0.95 o
  -1   4   9         19.51         21.34         1.66 o
   0   4   9          4.10          6.94         1.00 o
   1   4   9         19.02         22.28         2.40 o
   2   4   9          7.82          5.08         1.06 o
   3   4   9         81.21         82.32         3.89 o
   4   4   9          2.95          2.68         0.95 o
   5   4   9         16.27         14.64         1.64 o
   6   4   9          0.94          1.19         1.04 o
   7   4   9          0.84          0.50         1.28 o
   8   4   9          1.84          4.25         3.61 o
  -7   5   9          0.16         -1.47         2.64 o
  -6   5   9          5.94          6.00         1.97 o
  -5   5   9          3.78          5.63         2.11 o
  -4   5   9          0.49          0.96         0.75 o
  -3   5   9         32.59         39.19         2.46 o
  -2   5   9         27.86         25.98         1.79 o
  -1   5   9         11.72          9.78         1.25 o
   0   5   9         13.75         10.23         1.50 o
   1   5   9         12.77         11.89         1.99 o
   2   5   9         27.82         30.17         3.11 o
   3   5   9         33.90         43.56         2.69 o
   4   5   9          0.44          0.62         0.96 o
   5   5   9          3.40          3.53         1.14 o
   6   5   9          5.96          7.51         1.80 o
   7   5   9          0.18          9.60         3.96 o
  -6   6   9          3.54          5.85         2.56 o
  -5   6   9          0.80          2.66         2.31 o
  -4   6   9          0.22          2.75         1.54 o
  -3   6   9          1.19          2.81         1.49 o
  -2   6   9          2.38          0.71         1.13 o
  -1   6   9         15.35         20.93         2.06 o
   0   6   9          1.94          1.25         0.91 o
   1   6   9         16.34         17.64         3.04 o
   2   6   9          2.47          2.15         1.55 o
   3   6   9          1.22          2.68         1.64 o
   4   6   9          0.21          0.57         1.30 o
   5   6   9          0.75          2.61         2.12 o
   6   6   9          3.49          5.25         3.28 o
  -5   7   9          4.75         -1.56         3.81 o
  -4   7   9          6.76          6.65         3.22 o
  -3   7   9          1.12          2.88         2.24 o
  -2   7   9          4.78          5.19         1.99 o
  -1   7   9          3.62          6.14         2.06 o
   0   7   9          0.50         -1.85         1.99 o
   1   7   9          3.56          8.02         2.15 o
   2   7   9          4.95          3.41         2.29 o
   3   7   9          1.25          1.26         2.49 o
   0   8   9          0.45          3.85         3.92 o
  -8   0  10         38.22         27.35         5.02 o
  -7   0  10         56.38         60.62         3.90 o
  -6   0  10         23.29         24.53         1.72 o
  -5   0  10         96.99        106.17         3.58 o
  -4   0  10         83.29         72.31         5.07 o
  -3   0  10        276.09        288.16        10.77 o
  -2   0  10        112.97        120.73         6.74 o
  -1   0  10         15.99         10.61         2.14 o
   0   0  10       4708.59       4851.90       122.65 o
   1   0  10         17.83         11.89         1.94 o
   2   0  10        101.61        104.58         4.67 o
   3   0  10        277.28        286.69        14.43 o
   4   0  10         81.15         74.05         5.56 o
   5   0  10         93.82         87.05         4.95 o
   6   0  10         23.13         26.32         2.37 o
   7   0  10         58.78         56.10         3.40 o
   8   0  10         40.10         40.50         8.14 o
   9   0  10          2.13          2.70         3.34 o
  -9   1  10          6.77          9.76         5.22 o
  -8   1  10          2.99          4.36         1.89 o
  -7   1  10         11.77         13.13         1.71 o
  -6   1  10         21.11         23.92         1.54 o
  -5   1  10        113.86        121.21         3.91 o
  -4   1  10         28.87         24.61         1.52 o
  -3   1  10         79.48         75.89         2.61 o
  -2   1  10        346.78        372.11         7.05 o
  -1   1  10        206.79        189.09         4.56 o
   0   1  10         63.22         71.62         3.60 o
   1   1  10        207.63        199.72         7.15 o
   2   1  10        345.94        390.19         9.76 o
   3   1  10         74.45         71.82         2.87 o
   4   1  10         26.74         22.47         1.44 o
   5   1  10        115.52        125.72         3.77 o
   6   1  10         22.66         20.17         1.54 o
   7   1  10         10.84         15.39         1.54 o
   8   1  10          2.71          1.67         1.91 o
   9   1  10          7.09          4.97         2.25 o
  -8   2  10          0.50          1.76         2.24 o
  -7   2  10          7.59          4.87         1.71 o
  -6   2  10         10.09          8.61         1.27 o
  -5   2  10         16.60         15.09         1.99 o
  -4   2  10        573.81        574.81         9.66 o
  -3   2  10        135.93        140.45         4.28 o
  -2   2  10         13.44          9.44         1.31 o
  -1   2  10          1.95          1.96         0.76 o
   0   2  10        232.03        203.29         5.79 o
   1   2  10          2.13          1.23         0.55 o
   2   2  10         13.28         10.21         0.99 o
   3   2  10        138.85        146.25         4.29 o
   4   2  10        580.12        580.32        10.72 o
   5   2  10         14.93         17.87         1.37 o
   6   2  10         10.19         12.70         1.44 o
   7   2  10          7.85          6.29         1.29 o
   8   2  10          0.47          0.88         1.73 o
   9   2  10          2.12          1.50         3.26 o
  -8   3  10          0.49         -3.77         4.10 o
  -7   3  10          2.97          1.78         1.52 o
  -6   3  10         35.26         37.41         3.00 o
  -5   3  10          6.60          7.97         1.56 o
  -4   3  10         28.28         32.11         2.29 o
  -3   3  10          6.34          3.09         0.87 o
  -2   3  10         84.55         77.21         3.65 o
  -1   3  10         34.44         35.23         2.09 o
   0   3  10          1.95         -0.20         0.66 o
   1   3  10         34.55         36.13         2.61 o
   2   3  10         90.38         87.53         6.90 o
   3   3  10          7.00          5.84         1.35 o
   4   3  10         28.88         25.80         1.50 o
   5   3  10          7.35          8.61         1.24 o
   6   3  10         34.13         35.02         2.26 o
   7   3  10          3.06          3.29         1.09 o
   8   3  10          0.54         -1.50         3.04 o
  -7   4  10          2.79          0.44         2.21 o
  -6   4  10          2.38          4.21         2.17 o
  -5   4  10          0.27         -0.04         0.82 o
  -4   4  10          2.61          2.20         1.03 o
  -3   4  10          7.81          8.52         1.20 o
  -2   4  10         16.97         13.92         1.33 o
  -1   4  10         28.99         30.08         1.80 o
   0   4  10        519.03        494.68         8.35 o
   1   4  10         31.11         28.84         3.31 o
   2   4  10         17.38         17.38         1.91 o
   3   4  10          7.67          7.37         1.72 o
   4   4  10          2.60          1.90         1.24 o
   5   4  10          0.27          0.59         1.06 o
   6   4  10          2.64          2.70         1.19 o
   7   4  10          2.87          1.63         1.91 o
   8   4  10         11.21          4.56         4.36 o
  -7   5  10          0.78          1.39         3.19 o
  -6   5  10          0.51          2.60         2.17 o
  -5   5  10         11.03         13.27         2.41 o
  -4   5  10          7.06          7.72         1.45 o
  -3   5  10          6.05          5.63         1.13 o
  -2   5  10         62.31         63.86         3.20 o
  -1   5  10          3.26          3.18         1.07 o
   0   5  10         33.95         33.54         1.85 o
   1   5  10          3.37          3.59         1.20 o
   2   5  10         59.08         53.65         2.89 o
   3   5  10          5.43          2.27         1.49 o
   4   5  10          7.30          5.58         1.54 o
   5   5  10         11.11         11.92         1.76 o
   6   5  10          0.52          1.37         3.06 o
   7   5  10          0.76          4.25         3.61 o
  -6   6  10          8.77          9.08         2.86 o
  -5   6  10          0.26         -0.79         1.84 o
  -4   6  10         30.43         31.97         3.88 o
  -3   6  10          7.11          6.44         1.78 o
  -2   6  10          7.24          7.38         1.62 o
  -1   6  10          5.70          4.04         1.60 o
   0   6  10          2.58          1.12         1.62 o
   1   6  10          5.38         11.23         2.74 o
   2   6  10          8.07          7.43         2.39 o
   3   6  10          7.92          9.48         2.09 o
   4   6  10         29.14         26.51         2.99 o
   5   6  10          0.27          1.41         3.70 o
   6   6  10          8.45          8.54         6.16 o
  -5   7  10          3.77          3.41         4.36 o
  -4   7  10          3.24          4.16         3.15 o
  -3   7  10          0.60          1.19         3.02 o
  -2   7  10          7.78          5.75         2.15 o
  -1   7  10          2.86          2.22         3.41 o
   0   7  10          0.13         -1.94         2.01 o
   1   7  10          2.68          0.68         2.24 o
   2   7  10          7.73          8.40         3.02 o
   3   7  10          0.60         -2.11         3.96 o
   0   8  10         12.72         15.68         6.06 o
  -9   1  11          1.06          1.98         4.82 o
  -8   1  11          6.68          5.79         3.32 o
  -7   1  11          0.96          0.02         1.18 o
  -6   1  11         43.24         42.85         2.33 o
  -5   1  11         18.47         21.40         1.74 o
  -4   1  11          6.13          5.20         1.32 o
  -3   1  11          0.33          0.04         0.71 o
  -2   1  11        326.46        323.62         6.85 o
  -1   1  11          0.74          2.89         0.76 o
   0   1  11        197.91        208.97         5.06 o
   1   1  11          0.74          0.68         1.00 o
   2   1  11        321.79        333.19         7.83 o
   3   1  11          0.37          0.64         0.75 o
   4   1  11          6.84          7.01         1.07 o
   5   1  11         20.43         20.91         1.56 o
   6   1  11         45.75         42.59         2.36 o
   7   1  11          0.87          0.49         0.99 o
   8   1  11          7.34         12.31         2.67 o
   9   1  11          1.10         -0.05         2.73 o
  -8   2  11          0.51          0.06         2.77 o
  -7   2  11          3.32          2.08         1.52 o
  -6   2  11          4.21          4.44         1.18 o
  -5   2  11          0.43          0.90         1.10 o
  -4   2  11         31.39         30.73         2.17 o
  -3   2  11         36.20         45.28         2.49 o
  -2   2  11        137.00        139.09         5.84 o
  -1   2  11          8.79         15.58         1.63 o
   0   2  11          5.85          6.89         0.99 o
   1   2  11          8.28         13.03         1.76 o
   2   2  11        144.53        146.81         3.92 o
   3   2  11         39.56         43.13         2.39 o
   4   2  11         34.12         31.32         2.53 o
   5   2  11          0.38         -0.50         0.84 o
   6   2  11          4.69          4.06         1.16 o
   7   2  11          3.01          2.49         1.12 o
   8   2  11          0.46          0.91         1.84 o
   9   2  11          0.26          1.61         3.48 o
  -7   3  11          1.70          2.21         1.59 o
  -6   3  11          3.62          2.20         1.16 o
  -5   3  11          3.99          4.17         1.83 o
  -4   3  11         16.06         13.04         2.01 o
  -3   3  11         13.98         15.08         2.20 o
  -2   3  11        217.70        209.71         5.98 o
  -1   3  11         47.63         54.00         2.29 o
   0   3  11        134.29        134.09         4.66 o
   1   3  11         51.95         57.61         3.28 o
   2   3  11        228.61        227.67         5.72 o
   3   3  11         13.02          9.45         1.12 o
   4   3  11         14.98         15.11         1.86 o
   5   3  11          3.81          3.69         1.24 o
   6   3  11          3.46          2.75         1.13 o
   7   3  11          1.53          1.39         1.38 o
   8   3  11          0.38         -3.68         3.68 o
  -7   4  11          0.15         -1.23         3.30 o
  -6   4  11          4.74          5.00         1.92 o
  -5   4  11          2.00          0.25         0.95 o
  -4   4  11         16.13         18.16         2.16 o
  -3   4  11          6.39          8.43         1.19 o
  -2   4  11         48.26         48.02         2.27 o
  -1   4  11         40.74         40.60         2.41 o
   0   4  11         96.07         89.89         3.38 o
   1   4  11         36.58         40.08         2.74 o
   2   4  11         43.91         44.64         2.70 o
   3   4  11          6.22          8.15         2.25 o
   4   4  11         14.63         11.15         2.22 o
   5   4  11          2.22         -0.11         1.23 o
   6   4  11          5.28          4.75         1.51 o
   7   4  11          0.16         -1.46         2.20 o
   8   4  11          0.79         -1.61         3.28 o
  -7   5  11          7.43         11.48         4.82 o
  -6   5  11          4.40          2.42         1.74 o
  -5   5  11          1.90          2.57         1.75 o
  -4   5  11         10.48          9.47         1.85 o
  -3   5  11          1.11          1.70         1.07 o
  -2   5  11         23.78         25.70         2.23 o
  -1   5  11         16.18         20.97         1.62 o
   0   5  11          8.08         10.77         1.51 o
   1   5  11         16.54         18.70         2.03 o
   2   5  11         21.52         15.81         1.94 o
   3   5  11          1.01          1.38         1.46 o
   4   5  11         10.51          8.06         1.96 o
   5   5  11          2.09          0.66         1.04 o
   6   5  11          4.18          2.42         4.67 o
   7   5  11          7.29          7.33         4.38 o
  -6   6  11          0.02          3.74         3.29 o
  -5   6  11         11.27          6.99         2.27 o
  -4   6  11          7.02         11.48         3.20 o
  -3   6  11          0.38          1.24         1.41 o
  -2   6  11          3.98          4.94         1.51 o
  -1   6  11          1.24          3.52         1.40 o
   0   6  11          1.72          1.25         1.71 o
   1   6  11          1.37          2.48         2.47 o
   2   6  11          4.37          5.03         3.54 o
   3   6  11          0.35          1.61         1.74 o
   4   6  11          6.42          9.56         3.02 o
   5   6  11         10.19         13.21         4.12 o
   6   6  11          0.02          1.76         4.52 o
  -5   7  11          0.80         -1.65         3.81 o
  -4   7  11          4.11          1.39         3.57 o
   0   7  11          0.02         -1.50         2.60 o
   1   7  11          3.83          6.94         4.63 o
   2   7  11          0.94          7.80         4.76 o
   3   7  11          6.39          2.16         3.70 o
  -7   0  12          3.92          2.95         1.82 o
  -6   0  12         19.98         18.82         1.63 o
  -5   0  12         40.77         38.94         2.92 o
  -4   0  12         21.12         24.70         2.91 o
  -3   0  12        201.60        209.39        10.35 o
  -2   0  12        103.24        124.84        10.00 o
  -1   0  12         20.54         18.55         2.89 o
   0   0  12          2.08          6.31         2.81 o
   1   0  12         22.77         23.28         5.30 o
   2   0  12        100.05        124.25         5.41 o
   3   0  12        206.05        197.15         8.79 o
   4   0  12         19.68         19.92         2.31 o
   5   0  12         37.74         40.15         3.18 o
   6   0  12         20.00         19.09         2.32 o
   7   0  12          3.62          3.42         1.49 o
   8   0  12         29.43         20.76         4.73 o
  -8   1  12          3.42         -1.89         4.63 o
  -7   1  12          1.17          2.53         1.79 o
  -6   1  12         39.54         40.14         2.20 o
  -5   1  12         16.78         21.65         1.58 o
  -4   1  12         39.76         44.57         2.33 o
  -3   1  12         17.73         11.46         1.28 o
  -2   1  12         14.01          9.63         1.33 o
  -1   1  12        127.62        123.01         4.05 o
   0   1  12          2.08          8.28         1.11 o
   1   1  12        125.44        124.33         5.71 o
   2   1  12         13.28         10.36         1.60 o
   3   1  12         15.96         12.03         1.48 o
   4   1  12         39.51         43.18         2.32 o
   5   1  12         15.84         21.15         1.90 o
   6   1  12         41.94         48.65         2.59 o
   7   1  12          1.05          2.97         1.27 o
   8   1  12          3.10          3.78         2.20 o
   9   1  12          1.47          2.72         2.95 o
  -8   2  12          6.18          4.87         3.74 o
  -7   2  12          7.40          5.37         2.34 o
  -6   2  12          8.99         12.06         1.49 o
  -5   2  12          5.61          5.71         1.36 o
  -4   2  12         38.26         38.72         1.94 o
  -3   2  12         27.58         33.22         2.21 o
  -2   2  12          4.12          2.51         1.30 o
  -1   2  12         15.24         16.75         1.77 o
   0   2  12          0.04          0.43         0.99 o
   1   2  12         16.99         14.28         2.59 o
   2   2  12          3.95          1.72         1.00 o
   3   2  12         24.77         27.70         3.04 o
   4   2  12         40.78         40.18         2.41 o
   5   2  12          6.04          5.13         1.13 o
   6   2  12          8.43         10.20         2.17 o
   7   2  12          7.24          8.28         1.91 o
   8   2  12          5.77          7.33         3.18 o
  -7   3  12          0.81          0.00         2.83 o
  -6   3  12          9.22         11.94         1.86 o
  -5   3  12         25.91         34.12         3.75 o
  -4   3  12         45.64         47.12         2.65 o
  -3   3  12         10.81         10.42         2.31 o
  -2   3  12         90.06         92.11         3.36 o
  -1   3  12         42.47         43.29         4.34 o
   0   3  12          9.96          4.22         1.96 o
   1   3  12         40.76         38.62         2.84 o
   2   3  12         99.97        104.78         3.50 o
   3   3  12         11.26         10.35         1.57 o
   4   3  12         50.56         57.11         3.38 o
   5   3  12         23.99         27.37         1.81 o
   6   3  12          8.28          7.65         1.36 o
   7   3  12          0.89          0.18         1.32 o
   8   3  12          1.00          1.70         3.90 o
  -7   4  12          0.93          1.32         3.50 o
  -6   4  12          6.30          4.09         2.03 o
  -5   4  12          2.87          2.43         1.19 o
  -4   4  12          6.37          5.82         1.67 o
  -3   4  12         29.37         39.11         2.38 o
  -2   4  12         34.90         38.92         2.51 o
  -1   4  12         36.06         38.88         2.32 o
   0   4  12         77.59         87.99         3.23 o
   1   4  12         40.17         45.81         5.31 o
   2   4  12         36.84         39.42         2.85 o
   3   4  12         26.36         30.91         3.03 o
   4   4  12          6.70          4.55         1.56 o
   5   4  12          2.64          1.42         1.53 o
   6   4  12          6.83          7.20         1.80 o
   7   4  12          0.84          0.16         2.26 o
  -6   5  12          4.20          3.08         2.48 o
  -5   5  12          2.03          3.97         1.78 o
  -4   5  12         10.78          4.71         2.46 o
  -3   5  12         10.46         11.35         1.71 o
  -2   5  12         51.32         45.62         2.13 o
  -1   5  12         42.29         47.33         2.78 o
   0   5  12         17.69         19.72         2.04 o
   1   5  12         39.20         46.20         3.26 o
   2   5  12         46.10         45.38         4.17 o
   3   5  12         10.57         12.36         1.94 o
   4   5  12         10.44          6.61         1.86 o
   5   5  12          2.18          5.80         1.61 o
   6   5  12          4.67          5.47         2.88 o
  -5   6  12         13.50         16.44         3.35 o
  -4   6  12         12.11          9.10         2.22 o
  -3   6  12          4.32          4.44         1.52 o
  -2   6  12          3.63          3.40         1.64 o
  -1   6  12          5.79          7.83         2.80 o
   0   6  12          3.19          1.38         2.03 o
   1   6  12          6.40         11.40         2.46 o
   2   6  12          3.65          5.01         2.24 o
   3   6  12          4.13          4.38         1.95 o
   4   6  12         10.99         18.77         3.65 o
   5   6  12         14.32         14.38         4.07 o
   0   7  12          0.77         -1.56         2.95 o
   1   7  12          1.11          5.37         4.58 o
   2   7  12          3.71          6.01         3.79 o
  -7   1  13         12.31         18.98         2.81 o
  -6   1  13         22.50         23.54         2.45 o
  -5   1  13          3.07          3.86         0.90 o
  -4   1  13          5.78          4.51         1.08 o
  -3   1  13         47.92         35.03         2.30 o
  -2   1  13        228.99        229.99         5.74 o
  -1   1  13         59.92         66.01         3.12 o
   0   1  13        134.70        152.00         4.81 o
   1   1  13         64.96         79.73         4.56 o
   2   1  13        223.07        217.22         8.44 o
   3   1  13         45.10         41.52         2.57 o
   4   1  13          5.18          5.50         1.18 o
   5   1  13          3.03          2.43         1.07 o
   6   1  13         20.46         23.63         2.31 o
   7   1  13         12.13         11.51         1.59 o
   8   1  13          0.26         -0.62         2.20 o
   9   1  13          0.10          1.92         3.92 o
  -7   2  13          2.83          4.13         3.55 o
  -6   2  13          5.27          6.26         1.59 o
  -5   2  13          0.70         -0.65         1.40 o
  -4   2  13         21.21         23.19         2.53 o
  -3   2  13         20.52         23.27         1.95 o
  -2   2  13         76.47         91.84         3.75 o
  -1   2  13        166.59        156.71         5.45 o
   0   2  13         56.13         58.99         3.43 o
   1   2  13        152.39        140.52         7.66 o
   2   2  13         81.27         90.45         3.74 o
   3   2  13         19.62         20.35         1.81 o
   4   2  13         23.48         25.19         2.05 o
   5   2  13          0.76          1.09         1.15 o
   6   2  13          5.37          3.15         1.24 o
   7   2  13          2.81          4.23         1.49 o
   8   2  13          6.06          7.70         3.39 o
  -7   3  13          0.64         -1.96         3.39 o
  -6   3  13          1.27          1.72         1.54 o
  -5   3  13         18.45         24.80         2.92 o
  -4   3  13         11.15         12.80         1.85 o
  -3   3  13          7.45          6.37         1.24 o
  -2   3  13         49.85         53.47         2.72 o
  -1   3  13         98.26         97.71         4.36 o
   0   3  13         54.58         60.30         3.33 o
   1   3  13        101.20        109.74         6.22 o
   2   3  13         48.94         47.28         3.38 o
   3   3  13          7.71          7.12         1.06 o
   4   3  13         11.03         13.38         1.64 o
   5   3  13         19.07         21.24         2.12 o
   6   3  13          1.19         -0.50         1.27 o
   7   3  13          0.62         -0.03         1.76 o
  -7   4  13          0.46         -1.39         3.19 o
  -6   4  13         15.79         13.64         3.54 o
  -5   4  13          1.88          0.68         1.55 o
  -4   4  13         25.24         26.74         2.96 o
  -3   4  13         84.94         92.60         4.32 o
  -2   4  13         14.16         18.91         1.85 o
  -1   4  13          3.09          2.73         0.82 o
   0   4  13         63.59         64.12         3.00 o
   1   4  13          3.10          0.52         1.25 o
   2   4  13         12.74         14.60         3.15 o
   3   4  13         89.97         98.75         4.98 o
   4   4  13         28.10         32.49         2.92 o
   5   4  13          1.73         -0.04         1.37 o
   6   4  13         16.60         12.72         2.37 o
   7   4  13          0.46          1.60         2.64 o
  -6   5  13          4.18          3.99         2.58 o
  -5   5  13          5.15          2.40         2.09 o
  -4   5  13         18.27         23.52         2.76 o
  -3   5  13         10.40          8.78         1.68 o
  -2   5  13          4.05          6.11         1.35 o
  -1   5  13         12.33         18.87         1.80 o
   0   5  13          1.05          1.75         1.25 o
   1   5  13         13.63         20.19         2.67 o
   2   5  13          3.76          4.62         2.98 o
   3   5  13         10.70          8.71         2.08 o
   4   5  13         17.13         22.21         2.44 o
   5   5  13          5.53          3.86         2.07 o
   6   5  13          4.39          1.00         2.57 o
  -5   6  13          0.27         -4.25         4.25 o
  -4   6  13          8.22         12.98         3.17 o
  -3   6  13          0.90          2.69         1.63 o
  -2   6  13          4.02          2.91         1.22 o
  -1   6  13          9.74          5.90         2.09 o
   0   6  13          5.03          5.33         1.96 o
   1   6  13          9.08         11.44         2.64 o
   2   6  13          4.18          4.22         2.05 o
   3   6  13          0.81          2.11         2.25 o
   4   6  13          7.70         14.88         7.31 o
   1   7  13          0.21          5.55         4.49 o
   2   7  13          0.03         -3.55         3.55 o
  -7   0  14         27.93         28.28         6.34 o
  -6   0  14         17.07         14.00         2.18 o
  -5   0  14         30.45         28.06         2.66 o
  -4   0  14        775.97        814.78        18.89 o
  -3   0  14         28.15         25.35         2.34 o
  -2   0  14        110.56         96.94         5.26 o
  -1   0  14          9.77          9.33         2.29 o
   0   0  14          3.58          5.43         1.08 o
   1   0  14          9.56          8.39         1.92 o
   2   0  14         99.23         86.83         5.66 o
   3   0  14         30.51         30.23         4.50 o
   4   0  14        760.56        806.76        19.63 o
   5   0  14         28.02         30.37         3.12 o
   6   0  14         17.56         19.38         2.73 o
   7   0  14         26.41         24.16         3.53 o
   8   0  14          1.24         -2.16         4.05 o
  -7   1  14          0.89          5.06         2.36 o
  -6   1  14         51.05         45.09         2.60 o
  -5   1  14         26.27         23.43         1.69 o
  -4   1  14          7.57          4.25         1.26 o
  -3   1  14          6.49          7.75         1.32 o
  -2   1  14        386.04        368.61         8.02 o
  -1   1  14         17.42         11.72         1.54 o
   0   1  14         71.40         50.26         2.80 o
   1   1  14         19.39         19.61         2.44 o
   2   1  14        377.06        376.84         8.02 o
   3   1  14          5.85          8.72         1.61 o
   4   1  14          7.06          4.57         1.31 o
   5   1  14         25.23         22.14         1.96 o
   6   1  14         51.69         49.75         3.31 o
   7   1  14          0.86          1.55         1.49 o
   8   1  14          3.50          9.87         5.04 o
  -6   2  14          2.85          3.59         1.74 o
  -5   2  14         18.31         21.69         3.07 o
  -4   2  14          5.03          5.39         1.36 o
  -3   2  14         16.54         13.61         1.82 o
  -2   2  14         24.76         23.11         2.23 o
  -1   2  14          5.90          9.42         1.78 o
   0   2  14       1774.20       1733.10        26.69 o
   1   2  14          6.23          9.19         1.62 o
   2   2  14         27.58         20.75         1.88 o
   3   2  14         15.73         14.80         1.52 o
   4   2  14          4.56          5.92         1.27 o
   5   2  14         19.16         16.25         2.16 o
   6   2  14          2.56          1.85         1.18 o
   7   2  14          9.20          9.78         2.07 o
   8   2  14         14.75         14.18         5.79 o
  -6   3  14          0.91         -1.68         2.50 o
  -5   3  14         13.56         12.89         2.46 o
  -4   3  14         14.62         13.19         1.88 o
  -3   3  14         22.38         17.75         3.78 o
  -2   3  14        248.23        239.35         7.78 o
  -1   3  14          8.29          7.02         1.46 o
   0   3  14          0.15          2.32         1.22 o
   1   3  14          9.04         11.71         2.18 o
   2   3  14        264.57        259.43        10.85 o
   3   3  14         21.45         20.03         1.74 o
   4   3  14         16.00         17.53         1.73 o
   5   3  14         14.46         14.24         2.32 o
   6   3  14          0.97          1.39         1.67 o
   7   3  14          4.64          4.05         2.11 o
  -6   4  14          0.36          2.62         2.06 o
  -5   4  14          3.51          0.90         2.07 o
  -4   4  14         75.68         78.05         4.87 o
  -3   4  14          0.71          3.43         1.43 o
  -2   4  14          0.89          0.76         1.22 o
  -1   4  14         31.89         27.09         2.71 o
   0   4  14          4.90          2.38         1.40 o
   1   4  14         33.74         26.63         3.62 o
   2   4  14          0.82          0.80         1.02 o
   3   4  14          0.66          0.77         1.26 o
   4   4  14         76.88         67.27         4.16 o
   5   4  14          3.41          0.50         1.39 o
   6   4  14          0.35         -1.97         1.97 o
  -6   5  14         20.95         26.17         4.98 o
  -5   5  14         11.50         13.69         3.19 o
  -4   5  14          9.47         19.29         3.37 o
  -3   5  14         13.06         13.15         1.84 o
  -2   5  14         13.50         10.71         1.47 o
  -1   5  14         14.76         13.12         1.61 o
   0   5  14          0.47          1.51         1.63 o
   1   5  14         15.58         10.96         2.24 o
   2   5  14         12.15         12.13         2.16 o
   3   5  14         13.62         11.89         2.05 o
   4   5  14          9.99         13.69         2.75 o
   5   5  14         12.24         15.00         3.07 o
   6   5  14         22.03         22.33         5.59 o
  -5   6  14          7.65          4.98         4.43 o
  -4   6  14          4.15          5.70         3.81 o
  -3   6  14          1.77          3.52         3.39 o
  -2   6  14         14.52         11.63         4.75 o
  -1   6  14          8.05          7.65         2.57 o
   0   6  14          2.80          1.80         1.99 o
   1   6  14          7.47          6.52         2.30 o
   2   6  14         14.17         12.33         2.68 o
   3   6  14          1.97         -4.43         4.82 o
   1   7  14          0.29          1.89         3.88 o
  -6   1  15         65.09         69.21         4.70 o
  -5   1  15          4.23          3.77         1.03 o
  -4   1  15         47.20         53.81         3.54 o
  -3   1  15         30.86         38.36         2.96 o
  -2   1  15        455.75        480.87         9.82 o
  -1   1  15         10.03          8.22         1.51 o
   0   1  15          3.93          2.09         1.16 o
   1   1  15         10.06          7.69         1.82 o
   2   1  15        450.50        468.57         9.57 o
   3   1  15         30.37         32.88         2.74 o
   4   1  15         45.19         46.25         3.04 o
   5   1  15          4.06          1.52         1.34 o
   6   1  15         62.81         68.32         3.45 o
   7   1  15          0.70         -0.11         1.55 o
   8   1  15          5.02          4.10         4.47 o
  -6   2  15          5.68         11.38         2.84 o
  -5   2  15          4.83          5.67         2.15 o
  -4   2  15          1.93          2.97         1.48 o
  -3   2  15          3.44          1.33         1.12 o
  -2   2  15         26.86         28.15         2.15 o
  -1   2  15         15.17         12.23         2.89 o
   0   2  15          1.88          1.25         1.05 o
   1   2  15         14.11         16.47         1.73 o
   2   2  15         24.71         21.55         1.96 o
   3   2  15          3.44          0.80         0.93 o
   4   2  15          2.12          4.00         1.48 o
   5   2  15          5.11          7.33         1.71 o
   6   2  15          5.17          8.44         1.75 o
   7   2  15          2.04          4.52         2.05 o
   8   2  15         10.81          3.72         4.52 o
  -6   3  15          2.76          4.33         2.99 o
  -5   3  15          1.29         -0.44         2.14 o
  -4   3  15          4.02          6.27         2.38 o
  -3   3  15          0.86          2.60         1.41 o
  -2   3  15        190.04        185.30         6.60 o
  -1   3  15         27.25         18.78         2.95 o
   0   3  15         94.36         99.12         5.43 o
   1   3  15         26.24         23.67         2.87 o
   2   3  15        188.12        198.12         7.35 o
   3   3  15          0.81          2.38         1.23 o
   4   3  15          3.88          6.49         2.20 o
   5   3  15          1.21          1.40         1.49 o
   6   3  15          2.63          3.25         2.16 o
   7   3  15          1.02          2.33         2.70 o
  -6   4  15         10.93         12.02         3.85 o
  -5   4  15          0.09          1.97         1.99 o
  -4   4  15         41.12         41.43         3.92 o
  -3   4  15         13.60         10.34         1.75 o
  -2   4  15         31.19         51.23         3.43 o
  -1   4  15          5.79          3.43         1.82 o
   0   4  15          3.48          7.74         2.30 o
   1   4  15          6.27          3.39         1.90 o
   2   4  15         30.56         39.04         3.36 o
   3   4  15         15.05         12.87         2.43 o
   4   4  15         41.84         47.86         3.46 o
   5   4  15          0.08          1.88         1.87 o
   6   4  15         11.32         16.50         3.11 o
  -5   5  15          0.30          2.89         2.37 o
  -4   5  15          0.59          1.19         2.07 o
  -3   5  15          1.22          0.90         1.48 o
  -2   5  15          1.06          1.08         1.39 o
  -1   5  15          5.42          4.08         2.05 o
   0   5  15         15.51         18.52         2.86 o
   1   5  15          6.03          5.54         1.94 o
   2   5  15          1.14          2.92         2.15 o
   3   5  15          1.30          2.67         2.07 o
   4   5  15          0.60         -1.95         2.71 o
   5   5  15          0.33          2.82         2.10 o
   6   5  15          2.17          1.85         4.49 o
  -4   6  15          5.10          9.96         4.52 o
  -3   6  15          1.72          1.17         3.50 o
  -1   6  15          1.22          1.62         2.51 o
   0   6  15          0.31         -1.79         2.18 o
   1   6  15          1.09         -1.96         2.72 o
   2   6  15          2.84          2.11         3.99 o
   1   7  15          3.47          1.96         3.68 o
  -6   0  16         81.34         88.83        10.35 o
  -5   0  16          8.76         11.16         1.79 o
  -4   0  16        143.34        130.68         5.86 o
  -3   0  16         10.69         13.04         2.04 o
  -2   0  16          0.40          0.91         1.48 o
  -1   0  16        263.54        227.74        11.52 o
   0   0  16        442.33        478.04        14.98 o
   1   0  16        268.42        294.55        14.39 o
   2   0  16          0.38          1.95         1.74 o
   3   0  16          9.86          9.01         3.35 o
   4   0  16        137.31        114.46         8.00 o
   5   0  16          9.33          6.49         3.04 o
   6   0  16         81.17         89.84         7.98 o
   7   0  16          9.44          4.69         5.08 o
  -6   1  16          7.87          8.01         2.16 o
  -5   1  16         13.09         14.85         2.44 o
  -4   1  16         43.15         39.60         3.33 o
  -3   1  16         63.47         61.50         4.13 o
  -2   1  16          2.55          5.86         1.44 o
  -1   1  16         90.51         91.19         4.04 o
   0   1  16          0.08         -0.50         1.13 o
   1   1  16         86.72         84.44         4.16 o
   2   1  16          2.79          3.44         1.05 o
   3   1  16         65.75         67.40         3.06 o
   4   1  16         43.26         40.33         4.75 o
   5   1  16         11.80         10.52         1.59 o
   6   1  16          7.17          8.71         1.66 o
   7   1  16          0.42          1.13         2.03 o
  -6   2  16          0.88         -0.12         2.50 o
  -5   2  16         10.19          6.67         2.74 o
  -4   2  16         47.13         41.54         4.41 o
  -3   2  16         84.51         87.13         5.49 o
  -2   2  16         73.35         78.75         3.91 o
  -1   2  16         15.42         15.37         2.81 o
   0   2  16        185.05        171.23         5.05 o
   1   2  16         16.86         18.00         1.99 o
   2   2  16         73.11         71.96         4.20 o
   3   2  16         81.51         74.63         3.97 o
   4   2  16         48.41         61.60         3.69 o
   5   2  16         10.21          7.51         2.22 o
   6   2  16          0.87          0.14         1.69 o
   7   2  16          1.74         -1.64         2.33 o
  -6   3  16          4.89          3.35         4.07 o
  -5   3  16         18.72         21.46         9.50 o
  -4   3  16         13.11         15.46         3.27 o
  -3   3  16          0.77          0.40         1.27 o
  -2   3  16         13.36         14.42         1.99 o
  -1   3  16         27.39         27.29         4.11 o
   0   3  16          0.08          2.68         1.63 o
   1   3  16         25.19         25.40         5.33 o
   2   3  16         12.04         13.50         3.06 o
   3   3  16          0.80          4.48         1.95 o
   4   3  16         12.95         18.39         3.35 o
   5   3  16         19.48         17.80         2.86 o
   6   3  16          4.98          6.15         2.50 o
   7   3  16          7.93          7.09         4.54 o
  -6   4  16          0.29         -1.76         2.95 o
  -5   4  16          5.85          6.53         2.71 o
  -4   4  16         16.11          9.16         2.22 o
  -3   4  16          5.39          5.20         1.68 o
  -2   4  16          1.24          0.69         1.45 o
  -1   4  16          2.00         -0.27         1.95 o
   0   4  16         20.53         19.77         2.50 o
   1   4  16          2.19          3.89         1.69 o
   2   4  16          1.29         -0.15         1.47 o
   3   4  16          5.64          4.13         2.42 o
   4   4  16         15.14         14.11         2.59 o
   5   4  16          5.90          1.46         1.85 o
   6   4  16          0.28         -1.01         2.44 o
  -5   5  16          0.96         -1.72         3.94 o
  -4   5  16         12.18         19.38         4.02 o
  -3   5  16          5.18          5.66         2.54 o
  -2   5  16          2.22          4.51         1.74 o
  -1   5  16          1.07         -1.05         1.91 o
   0   5  16          0.00          0.86         1.77 o
   1   5  16          1.20         -1.85         1.85 o
   2   5  16          2.11          1.50         2.46 o
   3   5  16          5.22          2.02         2.42 o
   4   5  16         11.80         19.64         4.74 o
  -1   6  16          5.82          2.51         2.41 o
   0   6  16          0.70          2.85         2.63 o
   1   6  16          5.52          2.95         2.88 o
   2   6  16          7.30         10.90         5.57 o
  -6   1  17          2.68          4.50         3.14 o
  -5   1  17          5.01          2.65         2.57 o
  -4   1  17         20.13         16.95         2.18 o
  -3   1  17          8.42          6.80         2.52 o
  -2   1  17         49.56         52.97         5.30 o
  -1   1  17         57.96         50.63         4.15 o
   0   1  17          7.65          5.59         3.02 o
   1   1  17         59.54         54.72         4.29 o
   2   1  17         48.72         51.22         3.74 o
   3   1  17          8.30          6.05         1.58 o
   4   1  17         20.54         18.48         2.08 o
   5   1  17          5.35          2.40         2.75 o
   6   1  17          2.82          1.89         1.96 o
   7   1  17          7.33          5.59         2.79 o
  -6   2  17          2.52          1.65         3.35 o
  -5   2  17         29.84         32.75         5.19 o
  -4   2  17         15.41         20.84         2.90 o
  -3   2  17          8.97          8.47         2.24 o
  -2   2  17          6.55          3.43         2.97 o
  -1   2  17          6.74          1.10         2.86 o
   0   2  17          1.75          1.02         1.41 o
   1   2  17          6.44          7.83         2.05 o
   2   2  17          7.07          6.95         1.97 o
   3   2  17          8.97          7.75         1.65 o
   4   2  17         13.95         18.53         2.46 o
   5   2  17         30.57         23.56         3.21 o
   6   2  17          2.61          0.82         3.27 o
   7   2  17          2.52         -2.03         3.83 o
  -6   3  17          2.41          1.76         3.57 o
  -5   3  17          3.03          6.14         3.00 o
  -4   3  17          0.77          0.57         2.24 o
  -3   3  17         13.04         11.41         2.53 o
  -2   3  17          4.60          4.12         1.59 o
  -1   3  17          0.28         -1.11         1.80 o
   0   3  17         37.22         40.08         3.73 o
   1   3  17          0.25          2.39         1.93 o
   2   3  17          5.06          6.55         2.30 o
   3   3  17         14.03         13.54         2.55 o
   4   3  17          0.74         -0.92         1.66 o
   5   3  17          2.80          4.92         2.53 o
   6   3  17          2.29          1.22         2.35 o
   7   3  17          1.70          1.85         4.03 o
  -6   4  17          3.19          7.53         5.22 o
  -5   4  17          0.30         -1.24         2.82 o
  -4   4  17          4.69          4.63         2.00 o
  -3   4  17          1.35          1.07         1.76 o
  -2   4  17          6.86          5.90         1.57 o
  -1   4  17         13.34         14.30         3.37 o
   0   4  17         19.43         28.88         3.10 o
   1   4  17         13.89         12.33         2.36 o
   2   4  17          6.94          7.58         2.26 o
   3   4  17          1.36          1.17         1.95 o
   4   4  17          4.35          3.72         3.20 o
   5   4  17          0.32          1.30         2.12 o
   6   4  17          2.89          6.95         3.37 o
  -4   5  17          0.12          1.52         3.28 o
  -3   5  17          0.53          1.30         2.82 o
  -2   5  17          3.62          2.66         1.98 o
  -1   5  17         13.98         16.40         3.13 o
   0   5  17          0.60          1.33         1.88 o
   1   5  17         14.06         14.57         3.56 o
   2   5  17          3.93         10.79         3.72 o
   0   6  17          0.01         -1.91         2.63 o
   1   6  17          0.65         -2.09         3.94 o
  -6   0  18          1.23         -1.65         3.35 o
  -5   0  18         23.19         15.62         4.42 o
  -4   0  18          3.57          2.62         2.00 o
  -3   0  18          8.31         23.48         3.80 o
  -2   0  18         26.31         13.41         4.27 o
  -1   0  18        129.40        123.44         8.36 o
   0   0  18          0.11         -2.05         2.05 o
   1   0  18        131.64        132.64        14.36 o
   2   0  18         25.22         26.03         3.48 o
   3   0  18          9.27         13.58         3.15 o
   4   0  18          3.21          8.42         3.71 o
   5   0  18         23.75         17.65         3.59 o
   6   0  18          1.31          1.59         3.26 o
  -6   1  18          1.19          4.74         2.52 o
  -5   1  18          0.50          1.83         2.61 o
  -4   1  18          3.49          4.30         1.97 o
  -3   1  18         59.08         41.33         6.79 o
  -2   1  18          4.95          3.81         1.93 o
  -1   1  18         27.29         39.67         5.30 o
   0   1  18          1.01          2.46         1.74 o
   1   1  18         25.39         29.02         2.87 o
   2   1  18          4.55          3.84         1.27 o
   3   1  18         60.13         54.56         3.27 o
   4   1  18          3.17          6.20         1.58 o
   5   1  18          0.47         -0.17         1.76 o
   6   1  18          1.12         -1.98         1.98 o
  -6   2  18          0.86         -1.74         3.99 o
  -5   2  18          1.88         -0.14         2.61 o
  -4   2  18          2.01          4.49         3.36 o
  -3   2  18         34.13         28.90         3.53 o
  -2   2  18          3.87         -0.56         2.03 o
  -1   2  18         13.88         18.27         3.69 o
   0   2  18          0.23          0.39         1.41 o
   1   2  18         15.16         17.65         3.07 o
   2   2  18          4.32          4.26         1.74 o
   3   2  18         33.62         27.39         3.19 o
   4   2  18          1.99          1.91         1.61 o
   5   2  18          1.74          3.44         2.31 o
   6   2  18          0.82         -1.77         2.15 o
  -6   3  18          3.34          7.36         4.69 o
  -5   3  18         19.67         18.76         4.59 o
  -4   3  18          2.21          0.05         2.65 o
  -3   3  18          2.70          4.57         1.76 o
  -2   3  18         19.93         22.68         2.98 o
  -1   3  18         21.58         14.72         3.85 o
   0   3  18          7.46         13.73         3.18 o
   1   3  18         21.00         19.47         3.50 o
   2   3  18         17.99         13.76         3.11 o
   3   3  18          2.67          3.16         2.30 o
   4   3  18          2.46          2.08         1.82 o
   5   3  18         19.23         14.84         5.06 o
   6   3  18          3.09          4.76         2.83 o
  -4   4  18          0.45         -1.88         2.21 o
  -3   4  18         21.91         14.19         3.32 o
  -2   4  18          6.21          7.18         2.23 o
  -1   4  18          1.59          4.37         2.09 o
   0   4  18         51.20         66.14         5.71 o
   1   4  18          1.74          1.46         2.02 o
   2   4  18          5.96          1.39         1.82 o
   3   4  18         20.98         17.15         3.53 o
   4   4  18          0.50          2.57         2.55 o
   5   4  18          4.20          7.36         4.25 o
  -4   5  18          2.87          7.64         4.41 o
  -3   5  18          3.87          2.64         3.04 o
  -2   5  18          8.55          1.70         3.44 o
  -1   5  18          0.62         -1.73         2.57 o
   0   5  18          4.87          4.72         3.25 o
   1   5  18          0.61          0.01         2.50 o
   4   5  18          2.68          8.99         5.70 o
   0   6  18          0.30         -4.67         4.67 o
  -6   1  19         14.47         17.40         4.45 o
  -5   1  19          2.89          0.63         2.03 o
  -4   1  19          1.02          1.85         2.51 o
  -3   1  19          0.30          1.51         2.04 o
  -2   1  19         15.04         12.76         3.42 o
  -1   1  19         14.66          9.98         2.31 o
   0   1  19         11.66         11.48         2.60 o
   1   1  19         14.81         12.51         2.24 o
   2   1  19         14.20         11.37         1.79 o
   3   1  19          0.32          1.12         1.30 o
   4   1  19          0.99          0.81         2.03 o
   5   1  19          2.92          0.54         2.09 o
   6   1  19         13.99         21.40         4.61 o
  -6   2  19          7.15          1.81         4.18 o
  -5   2  19          3.44         -1.89         3.26 o
  -4   2  19         19.51         31.65         6.97 o
  -3   2  19          1.01          3.61         2.33 o
  -2   2  19          2.76          3.87         2.70 o
  -1   2  19         11.49         11.42         3.49 o
   0   2  19          9.00         12.97         2.48 o
   1   2  19         11.59          8.70         2.71 o
   2   2  19          2.61          5.12         1.77 o
   3   2  19          0.92          1.99         1.78 o
   4   2  19         18.96         17.67         3.28 o
   5   2  19          3.39          2.90         2.62 o
   6   2  19          7.33         12.27         4.69 o
  -5   3  19          1.55          5.97         4.85 o
  -4   3  19          2.09          2.72         2.80 o
  -3   3  19          0.14         -0.36         2.64 o
  -2   3  19         53.18         67.94         6.78 o
  -1   3  19          1.56          1.04         1.94 o
   0   3  19          0.16         -1.98         1.98 o
   1   3  19          1.40         -0.84         2.08 o
   2   3  19         54.79         65.03         6.00 o
   3   3  19          0.15         -2.14         2.26 o
   4   3  19          2.32          2.43         2.18 o
   5   3  19          1.41          2.93         3.39 o
  -4   4  19          3.38          1.63         3.99 o
  -3   4  19          2.55          5.42         2.82 o
  -2   4  19          2.16          0.72         2.47 o
  -1   4  19          3.41          1.59         5.42 o
   0   4  19          0.17          0.97         1.84 o
   1   4  19          3.41          5.88         2.42 o
   2   4  19          2.28          1.85         4.20 o
   4   4  19          3.76          7.97         5.21 o
  -2   5  19          8.56          8.88         5.13 o
  -1   5  19         16.60         25.11         4.70 o
   0   5  19          7.12         16.29         9.75 o
  -6   0  20          0.07         -3.63         4.41 o
  -5   0  20          0.34          1.92         3.59 o
  -4   0  20         31.87         41.41         8.70 o
  -3   0  20         15.64         12.18         3.73 o
  -2   0  20          1.21          1.73         2.19 o
  -1   0  20          7.56          8.52         2.93 o
   0   0  20          0.13         -1.89         2.16 o
   1   0  20          8.41         12.93         5.13 o
   2   0  20          1.25         -0.14         2.84 o
   3   0  20         14.51         13.97         3.15 o
   4   0  20         31.84         36.96         5.86 o
   5   0  20          0.38          1.87         3.24 o
   6   0  20          0.07          1.76         3.61 o
  -6   1  20          0.33         -1.84         2.62 o
  -5   1  20          0.86         -1.93         2.66 o
  -4   1  20          0.07          1.98         4.80 o
  -3   1  20          1.68          6.86         2.83 o
  -2   1  20         17.26         25.21         4.26 o
  -1   1  20         14.10         21.39         4.42 o
   0   1  20          0.50          2.29         4.39 o
   1   1  20         12.99         11.06         2.32 o
   2   1  20         17.31         21.80         2.65 o
   3   1  20          1.88         -0.64         1.81 o
   4   1  20          0.06         -2.09         2.99 o
   5   1  20          0.78         -2.69         2.69 o
   6   1  20          0.30         -1.80         2.67 o
  -5   2  20          0.20          1.98         3.04 o
  -4   2  20          7.04          9.35         4.36 o
  -3   2  20          0.44         -2.23         2.38 o
  -2   2  20          2.89          3.31         2.70 o
  -1   2  20          6.67         -0.07         2.40 o
   0   2  20         78.83         87.50         5.61 o
   1   2  20          7.21         11.88         3.08 o
   2   2  20          2.70         -0.57         2.75 o
   3   2  20          0.40         -0.94         2.36 o
   4   2  20          6.84         10.39         3.48 o
   5   2  20          0.20         -1.92         4.45 o
  -4   3  20         18.11         29.84         6.96 o
  -3   3  20          2.77          9.34         4.56 o
  -2   3  20          0.04          0.42         2.10 o
  -1   3  20          0.29          0.47         1.92 o
   0   3  20          0.17         -0.82         2.04 o
   1   3  20          0.28          0.06         2.26 o
   2   3  20          0.04          0.74         2.13 o
   4   3  20         18.76         21.21         7.16 o
  -4   4  20          7.16         13.35         5.46 o
  -3   4  20          5.30         10.81         5.55 o
  -2   4  20         13.15         26.72         6.78 o
  -1   4  20          0.11         -1.79         2.38 o
   0   4  20         33.14         28.27         5.33 o
   1   4  20          0.11          0.00         2.78 o
  -1   5  20          3.03          6.01         4.36 o
  -4   1  21          0.66          0.00         2.99 o
  -3   1  21          0.30          0.12         2.34 o
  -2   1  21          7.53          7.52         3.83 o
  -1   1  21          0.33         -0.08         2.57 o
   0   1  21          2.24          5.59         2.96 o
   1   1  21          0.37         -1.20         1.92 o
   2   1  21          7.93          8.14         2.39 o
   3   1  21          0.32         -0.30         2.64 o
   4   1  21          0.59          2.06         2.50 o
  -2   2  21          0.51          0.21         2.41 o
  -1   2  21          0.16         -1.89         2.01 o
   0   2  21          4.46          2.26         2.77 o
   1   2  21          0.14         -0.51         2.13 o
   2   2  21          0.57          3.11         2.90 o
  -3   3  21          3.42          5.90         4.27 o
  -2   3  21          7.91          8.13         4.96 o
  -1   3  21          4.14         -0.05         3.03 o
   0   3  21          0.08          1.21         3.77 o
   1   3  21          4.02         -1.94         3.63 o
  -2   4  21          9.53         10.04         5.57 o
  -1   4  21          0.10          0.87         3.28 o
   0   4  21          0.23          5.53         5.31 o
  -3   0  22          0.67          1.50         3.06 o
  -2   0  22         11.71         11.54         4.58 o
  -1   0  22          2.77         -0.08         2.70 o
   0   0  22         12.37         14.27         4.00 o
   1   0  22          3.08          3.05         3.05 o
  -2   1  22         10.64         14.03         4.82 o
  -1   1  22          1.45         -1.66         3.49 o
   0   1  22         11.19         12.96         3.75 o
   1   1  22          1.33         -2.00         2.92 o
  -2   2  22          5.16          6.06         4.21 o
  -1   2  22          0.40         -1.67         3.66 o
   0   2  22         11.84         16.48         5.99 o
   1   2  22          0.40          1.98         3.72 o
  -1   3  22          0.49          1.67         3.17 o
   0   3  22          2.14          1.85         3.74 o
  -2   1  23          8.66          9.93         3.31 o
  -1   1  23          1.91          3.35         2.67 o
   0   1  23          2.77          7.64         4.67 o
  -1   2  23          0.15         -1.74         3.55 o
                                                
